# Supplementary material for: Transcriptomic Profiling of Mouse Mesenchymal Stem Cells Exposed to Metal-Based Nanoparticles
Source: Int J Mol Sci. 2025 Aug 5;26(15):7583. doi: 10.3390/ijms26157583 (PMC12347195; doi:10.3390/ijms26157583)
Supplement: Supplementary file 1 [file ijms-26-07583-s001.zip]

Archive with 7 entries (7 files):
- ijms-3777637-supplementary/Supplementary table S1.xlsx
- ijms-3777637-supplementary/Supplementary table S2.xlsx
- ijms-3777637-supplementary/Supplementary table S3.xlsx
- ijms-3777637-supplementary/Supplementary table S4.xlsx
- ijms-3777637-supplementary/Supplementary table S5.xlsx
- ijms-3777637-supplementary/Supplementary table S6.xlsx
- ijms-3777637-supplementary/Supplementary table S7.xlsx
