# Supplementary material for: Transcriptomic Profiling of Mouse Mesenchymal Stem Cells Exposed to Metal-Based Nanoparticles
Source: Int J Mol Sci. 2025 Aug 5;26(15):7583. doi: 10.3390/ijms26157583 (PMC12347195; doi:10.3390/ijms26157583)
Supplement: Supplementary file 1 [file ijms-26-07583-s001.zip › ijms-3777637-supplementary/Supplementary table S1.xlsx]

## Sheet: List1
Ag			T0		T4		T24		T48
	Z-Average		Z-Average (d.nm)	SD	Z-Average (d.nm)	SD	Z-Average (d.nm)	SD	Z-Average (d.nm)	SD
		Ag NP batch	187.02	16.64	N/A	N/A	N/A	N/A	N/A	N/A
		Ag NP 1.5 µg/mL (DMEM + 10% FBS)	86.45	55.57	93.99	45.77	64.30	36.63	61.24	53.07
		Ag NP 3.125 µg/mL (DMEM + 10% FBS)	115.94	37.37	122.20	18.28	111.87	47.83	101.14	34.47
		Ag NP 6.25 µg/mL (DMEM + 10% FBS)	147.07	22.22	166.60	16.01	176.28	32.43	252.58	33.61
			T0		T4		T24		T48
	PDI		PDI	SD	PDI	SD	PDI	SD	PDI	SD
		Ag NP batch	0.47	0.06	N/A	N/A	N/A	N/A	N/A	N/A
		Ag NP 1.5 µg/mL (DMEM + 10% FBS)	0.66	0.23	0.60	0.18	0.64	0.17	0.63	0.15
		Ag NP 3.125 µg/mL (DMEM + 10% FBS)	0.60	0.16	0.71	0.11	0.70	0.16	0.70	0.15
		Ag NP 6.25 µg/mL (DMEM + 10% FBS)	0.61	0.14	0.64	0.10	0.59	0.17	0.69	0.17
ZnO			T0		T4		T24		T48
	Z-Average		Z-Average (d.nm)	SD	Z-Average (d.nm)	SD	Z-Average (d.nm)	SD	Z-Average (d.nm)	SD
		ZnO NP batch	329.11	41.50	N/A	N/A	N/A	N/A	N/A	N/A
		ZnO NP 0.75 µg/mL (DMEM + 10% FBS)	20.36	0.32	19.80	0.18	18.10	0.34	15.87	0.18
		ZnO NP 1.5 µg/mL (DMEM + 10% FBS)	23.40	1.11	20.26	0.47	17.73	0.53	15.81	0.40
		ZnO NP 3.125 µg/mL (DMEM + 10% FBS)	20.72	0.53	20.71	0.48	17.89	0.43	15.86	0.31
			T0		T4		T24		T48
	PDI		PDI	SD	PDI	SD	PDI	SD	PDI	SD
		ZnO NP batch	0.12	0.03	N/A	N/A	N/A	N/A	N/A	N/A
		ZnO NP 0.75 µg/mL (DMEM + 10% FBS)	0.52	0.01	0.50	0.00	0.47	0.02	0.45	0.01
		ZnO NP 1.5 µg/mL (DMEM + 10% FBS)	0.51	0.04	0.50	0.02	0.48	0.01	0.44	0.02
		ZnO NP 3.125 µg/mL (DMEM + 10% FBS)	0.51	0.01	0.51	0.03	0.48	0.02	0.44	0.01
CuO			T0		T4		T24		T48
	Z-Average		Z-Average (d.nm)	SD	Z-Average (d.nm)	SD	Z-Average (d.nm)	SD	Z-Average (d.nm)	SD
		CuO NP batch	340.99	5.21	N/A	N/A	N/A	N/A	N/A	N/A
		CuO NP 0.2 µg/mL (DMEM + 10% FBS)	26.76	7.62	22.91	0.58	19.40	0.38	17.88	0.42
		CuO NP 0.3 µg/mL (DMEM + 10% FBS)	48.27	4.76	24.32	0.97	19.79	0.30	18.58	0.16
		CuO NP 0.4 µg/mL (DMEM + 10% FBS)	36.01	15.45	27.92	6.39	26.47	3.16	18.56	0.37
			T0		T4		T24		T48
	PDI		PDI	SD	PDI	SD	PDI	SD	PDI	SD
		CuO NP batch	0.22	0.02	N/A	N/A	N/A	N/A	N/A	N/A
		CuO NP 0.2 µg/mL (DMEM + 10% FBS)	0.58	0.14	0.61	0.08	0.50	0.01	0.48	0.02
		CuO NP 0.3 µg/mL (DMEM + 10% FBS)	0.66	0.10	0.71	0.02	0.51	0.03	0.48	0.00
		CuO NP 0.4 µg/mL (DMEM + 10% FBS)	0.69	0.26	0.71	0.15	0.77	0.04	0.48	0.01
Average hydrodynamic diameter (z-average) and polydispersity index (PDI) of Ag, CuO, and ZnO NPs. N/A—not applicable.
