# Supplementary material for: Transcriptomic Profiling of Mouse Mesenchymal Stem Cells Exposed to Metal-Based Nanoparticles
Source: Int J Mol Sci. 2025 Aug 5;26(15):7583. doi: 10.3390/ijms26157583 (PMC12347195; doi:10.3390/ijms26157583)
Supplement: Supplementary file 1 [file ijms-26-07583-s001.zip › ijms-3777637-supplementary/Supplementary table S2.xlsx]

## Sheet: Ag_Low
Ensembl ID	gene_name	log2FoldChange	padj	baseMean	lfcSE	stat	pvalue
ENSMUSG00000025475	Adgra1	-1.8695	0.00194203	12.4139	0.492821	-3.79347	0.000148559
ENSMUSG00000013415	Igf2bp1	-1.70642	0.0103367	40.2259	0.526852	-3.2389	0.0011999
ENSMUSG00000063556	Gm10132	-1.56032	0.0161431	27.0412	0.507671	-3.07348	0.00211575
ENSMUSG00000084071	Gm13378	-1.55592	0.0138222	15.2498	0.496833	-3.13167	0.00173812
ENSMUSG00000060284	Sp7	-1.26344	2.48053e-14	100.629	0.151144	-8.35923	6.31273e-17
ENSMUSG00000053656	Dancr	-1.25824	0.0305803	14.2833	0.446085	-2.82062	0.00479304
ENSMUSG00000021575	Ahrr	-1.23852	0.0237973	66.4504	0.423987	-2.92113	0.00348766
ENSMUSG00000028337	Coro2a	-1.11813	0.0321988	12.5831	0.399735	-2.79717	0.00515518
ENSMUSG00000047728	BC025446	-1.11523	0.0244257	13.5098	0.383203	-2.9103	0.00361083
ENSMUSG00000083424	Rpl35a-ps4	-1.08781	0.0223822	171.259	0.369422	-2.94464	0.00323336
ENSMUSG00000048616	Nog	-1.0588	2.61346e-08	65.1114	0.168005	-6.30221	2.93427e-10
ENSMUSG00000004371	Il11	-1.05721	5.66244e-07	280.006	0.18439	-5.73358	9.83298e-09
ENSMUSG00000023391	Dlx2	-1.02799	0.00673205	36.9244	0.302973	-3.39299	0.000691345
ENSMUSG00000097564	C430014B12Rik	-1.00549	0.0349338	13.7591	0.364063	-2.76186	0.00574734
ENSMUSG00000028766	Alpl	-1.0046	5.25135e-10	528.955	0.144474	-6.95349	3.56371e-12
ENSMUSG00000003283	Hck	-1.00364	0.0011184	44.1663	0.253727	-3.95559	7.63459e-05
ENSMUSG00000046352	Gjb2	-0.992597	7.17711e-10	151.908	0.143736	-6.90569	4.99604e-12
ENSMUSG00000059991	Nptx2	-0.981206	0.0360759	13.1833	0.357148	-2.74734	0.00600815
ENSMUSG00000020542	Myocd	-0.975384	0.0174184	46.3791	0.320296	-3.04526	0.00232479
ENSMUSG00000036264	Fstl4	-0.949258	0.00993319	25.707	0.291795	-3.25316	0.00114128
ENSMUSG00000028655	Mfsd2a	-0.926082	0.00143482	159.023	0.238408	-3.88444	0.000102564
ENSMUSG00000036885	Arhgef26	-0.913755	0.0141481	47.4903	0.292549	-3.12343	0.00178758
ENSMUSG00000047139	Cd24a	-0.908845	1.95723e-14	183.711	0.10827	-8.39427	4.68797e-17
ENSMUSG00000042988	Notum	-0.885036	9.58549e-05	56.1317	0.191649	-4.61801	3.87437e-06
ENSMUSG00000059256	Gzmd	-0.871176	0.0115856	28.3894	0.272403	-3.19812	0.00138326
ENSMUSG00000033316	Galnt9	-0.854764	4.26606e-05	160.912	0.177661	-4.8112	1.50025e-06
ENSMUSG00000020656	Grhl1	-0.853526	0.0185263	22.427	0.282611	-3.02014	0.00252656
ENSMUSG00000021798	Ldb3	-0.849886	0.00343235	83.0671	0.235128	-3.61457	0.000300844
ENSMUSG00000031972	Acta1	-0.844492	6.54352e-23	1222.54	0.0798622	-10.5744	3.91827e-26
ENSMUSG00000020173	Cobl	-0.842223	0.041336	109.538	0.31307	-2.69021	0.00714077
ENSMUSG00000035493	Tgfbi	-0.833551	1.38113e-16	458.023	0.0926253	-8.99917	2.27432e-19
ENSMUSG00000037991	Rmi2	-0.832607	0.0120945	28.3975	0.261593	-3.18284	0.0014584
ENSMUSG00000022686	B3gnt5	-0.832358	0.0283593	34.5345	0.292062	-2.84994	0.00437276
ENSMUSG00000046167	Gldn	-0.828674	0.00729644	53.7811	0.246154	-3.36649	0.00076132
ENSMUSG00000021373	Cap2	-0.825573	0.0164522	36.0881	0.269301	-3.06561	0.00217228
ENSMUSG00000032532	Cck	-0.82526	0.000471676	348.55	0.196321	-4.20363	2.6267e-05
ENSMUSG00000089901	Gm8113	-0.814576	0.0262805	21.0068	0.28286	-2.87979	0.00397945
ENSMUSG00000040998	Npnt	-0.792101	3.08707e-10	915.094	0.112588	-7.03538	1.98718e-12
ENSMUSG00000052981	Ube2ql1	-0.771082	0.0463752	18.1841	0.292102	-2.63977	0.00829616
ENSMUSG00000035104	Eva1a	-0.76895	0.00272151	55.3042	0.208467	-3.68859	0.000225502
ENSMUSG00000029822	Osbpl3	-0.766169	0.000187986	93.5021	0.172196	-4.44939	8.61135e-06
ENSMUSG00000067786	Nnat	-0.759921	0.00319888	44.3939	0.208787	-3.6397	0.000272958
ENSMUSG00000024379	Tslp	-0.75344	0.029719	36.8518	0.266125	-2.83115	0.0046381
ENSMUSG00000017737	Mmp9	-0.741214	8.58678e-05	147.33	0.159598	-4.64427	3.41286e-06
ENSMUSG00000034161	Scx	-0.737106	0.0027315	49.8478	0.199897	-3.68743	0.000226534
ENSMUSG00000053626	Tll1	-0.731724	0.00121445	112.425	0.186122	-3.93141	8.44476e-05
ENSMUSG00000049511	Htr1b	-0.719462	1.37034e-22	485.055	0.0685611	-10.4937	9.23131e-26
ENSMUSG00000031383	Dusp9	-0.716144	0.00864125	40.716	0.216647	-3.30557	0.000947818
ENSMUSG00000097431	Gm26782	-0.716142	0.0499228	24.0892	0.274779	-2.60625	0.00915402
ENSMUSG00000042367	Gjb3	-0.710903	0.00878738	72.8198	0.21555	-3.29809	0.000973452
ENSMUSG00000090996	Gm20458	-0.702737	0.0227548	191.934	0.239143	-2.93856	0.00329741
ENSMUSG00000093565	Rab26os	-0.702201	0.0190166	30.7504	0.233272	-3.01023	0.00261051
ENSMUSG00000029334	Prkg2	-0.693221	0.000733726	98.9412	0.170036	-4.07691	4.56382e-05
ENSMUSG00000032841	Prr5l	-0.692864	0.0417116	58.6717	0.257966	-2.68588	0.00723396
ENSMUSG00000035964	Tmem59l	-0.691098	0.0250899	69.497	0.238426	-2.89859	0.00374846
ENSMUSG00000084989	Crocc2	-0.684466	0.0467926	56.6212	0.259714	-2.63546	0.00840235
ENSMUSG00000042115	Klhdc8a	-0.684232	0.00114901	69.6842	0.17333	-3.94756	7.89511e-05
ENSMUSG00000026725	Tnn	-0.683707	5.00493e-09	282.518	0.103761	-6.58925	4.42053e-11
ENSMUSG00000018849	Wwc1	-0.672873	0.000412029	118.583	0.158618	-4.2421	2.21435e-05
ENSMUSG00000017002	Slpi	-0.665688	0.00709009	75.0117	0.197172	-3.37617	0.000735013
ENSMUSG00000015053	Gata2	-0.664696	0.000382904	206.423	0.15596	-4.26197	2.0263e-05
ENSMUSG00000029370	Rassf6	-0.659244	0.0129096	147.474	0.208719	-3.15853	0.00158568
ENSMUSG00000041347	Bdkrb1	-0.651118	0.0163698	37.4843	0.212267	-3.06745	0.00215895
ENSMUSG00000006445	Epha2	-0.650797	2.94256e-06	485.658	0.120348	-5.40761	6.3873e-08
ENSMUSG00000022156	Gzme	-0.649816	0.00128707	106.34	0.165933	-3.91614	8.99794e-05
ENSMUSG00000036856	Wnt4	-0.638615	3.08783e-09	313.919	0.0957505	-6.66957	2.56548e-11
ENSMUSG00000033060	Lmo7	-0.636387	0.00155118	159.372	0.164807	-3.86142	0.000112732
ENSMUSG00000040856	Dlk1	-0.632587	0.000268452	200.771	0.145275	-4.35442	1.33422e-05
ENSMUSG00000022636	Alcam	-0.630177	0.00229192	140.677	0.168298	-3.74442	0.000180814
ENSMUSG00000033717	Adra2a	-0.62802	1.64581e-07	234.559	0.105157	-5.97221	2.3406e-09
ENSMUSG00000015134	Aldh1a3	-0.618565	0.000332928	79.3104	0.143891	-4.29884	1.71697e-05
ENSMUSG00000027470	Mylk2	-0.61816	0.0432565	38.7223	0.231517	-2.67004	0.0075842
ENSMUSG00000025650	Col7a1	-0.607874	0.0163391	143.918	0.198103	-3.06847	0.00215156
ENSMUSG00000021208	Ifi27l2b	-0.60357	0.0427487	234.97	0.225642	-2.6749	0.00747513
ENSMUSG00000038331	Satb2	-0.595664	0.0460894	153.502	0.225386	-2.64286	0.00822089
ENSMUSG00000025001	Hells	-0.593039	0.000461967	750.136	0.1409	-4.20894	2.56572e-05
ENSMUSG00000079884	Gm10698	-0.587047	0.0285123	176.121	0.206166	-2.84746	0.00440703
ENSMUSG00000029005	Draxin	-0.585063	1.75949e-05	399.606	0.116576	-5.01871	5.20209e-07
ENSMUSG00000029217	Tec	-0.583215	0.0321272	63.5051	0.208414	-2.79835	0.0051365
ENSMUSG00000046295	Ankle1	-0.582861	0.000518644	85.5428	0.139602	-4.17518	2.97754e-05
ENSMUSG00000022803	Popdc2	-0.579739	1.55923e-05	154.208	0.114828	-5.04877	4.44661e-07
ENSMUSG00000054855	Rnd1	-0.572001	4.08049e-06	614.684	0.107101	-5.34079	9.25441e-08
ENSMUSG00000059430	Actg2	-0.569729	3.40353e-20	7557.54	0.0574588	-9.91545	3.56657e-23
ENSMUSG00000085282	Gm15663	-0.568944	0.0271057	50.4848	0.198322	-2.86879	0.00412039
ENSMUSG00000031480	Thsd1	-0.567656	0.00214598	167.023	0.15085	-3.76305	0.000167856
ENSMUSG00000020899	Pfas	-0.567527	0.002479	716.599	0.15268	-3.71711	0.000201511
ENSMUSG00000027800	Tm4sf1	-0.567054	0.000894121	2572.22	0.141108	-4.01858	5.85507e-05
ENSMUSG00000029377	Ereg	-0.566889	0.010482	362.373	0.175332	-3.23324	0.00122395
ENSMUSG00000030353	Tead4	-0.5646	0.0165472	56.2885	0.184296	-3.06355	0.00218731
ENSMUSG00000028654	Mycl	-0.56114	0.0031955	136.092	0.154146	-3.64031	0.000272311
ENSMUSG00000038296	Galnt18	-0.560349	1.64197e-05	1406.53	0.11126	-5.03639	4.74402e-07
ENSMUSG00000021175	Cdca7l	-0.556089	0.00751918	186.397	0.165738	-3.35523	0.000793004
ENSMUSG00000050014	Apol10b	-0.552893	0.0011642	275.398	0.140206	-3.94342	8.03276e-05
ENSMUSG00000020431	Adcy1	-0.55279	4.17541e-08	348.948	0.0889139	-6.21714	5.063e-10
ENSMUSG00000046245	Pilra	-0.551851	0.0171109	140.405	0.180807	-3.05215	0.00227206
ENSMUSG00000031137	Fgf13	-0.548873	0.0398301	54.8488	0.202866	-2.70559	0.00681821
ENSMUSG00000046844	Vat1l	-0.548042	0.0161431	76.3226	0.178303	-3.07365	0.00211455
ENSMUSG00000023915	Tnfrsf21	-0.546671	0.000193977	287.073	0.123128	-4.43986	9.00194e-06
ENSMUSG00000076437	2700094K13Rik	-0.543324	1.09476e-14	589.537	0.0641485	-8.46979	2.4583e-17
ENSMUSG00000027858	Tspan2	-0.534424	0.00471316	372.442	0.15231	-3.50879	0.000450149
ENSMUSG00000026979	Psd4	-0.529595	0.0446458	247.349	0.199355	-2.65655	0.00789454
ENSMUSG00000049404	Rarres1	-0.528405	6.02462e-05	148.406	0.111695	-4.73077	2.23669e-06
ENSMUSG00000031438	Rnf128	-0.528188	9.58549e-05	121.973	0.114372	-4.61818	3.87119e-06
ENSMUSG00000001349	Cnn1	-0.526941	7.54161e-14	19771.7	0.0641034	-8.22017	2.03217e-16
ENSMUSG00000019990	Pde7b	-0.522801	0.000398451	177.286	0.122996	-4.25055	2.13243e-05
ENSMUSG00000040729	Cep126	-0.520903	0.0377857	63.407	0.190876	-2.72902	0.0063523
ENSMUSG00000020644	Id2	-0.516207	6.94748e-07	590.694	0.0906623	-5.69374	1.24285e-08
ENSMUSG00000073705	Apitd1	-0.513987	0.000254854	155.664	0.117686	-4.36744	1.2571e-05
ENSMUSG00000056888	Glipr1	-0.509775	0.011731	96.1827	0.159622	-3.19364	0.0014049
ENSMUSG00000022479	Vdr	-0.509729	9.28706e-16	1214.08	0.0581305	-8.7687	1.80736e-18
ENSMUSG00000078597	Cyp4a12b	-0.506452	0.0194918	86.1551	0.168785	-3.00057	0.00269471
ENSMUSG00000038530	Rgs4	-0.504973	0.0221662	303.347	0.171205	-2.94951	0.00318274
ENSMUSG00000056758	Hmga2	-0.502359	0.00533485	634.652	0.14482	-3.46884	0.000522703
ENSMUSG00000037621	Atoh8	-0.501124	1.3548e-07	2170.45	0.0833823	-6.00995	1.85575e-09
ENSMUSG00000046714	Foxc2	-0.495437	1.89513e-05	170.609	0.0990384	-5.00248	5.65987e-07
ENSMUSG00000026873	Phf19	-0.494035	0.0016662	211.978	0.128684	-3.83913	0.000123469
ENSMUSG00000023092	Fhl1	-0.493884	1.57042e-10	3059	0.0690957	-7.14783	8.816e-13
ENSMUSG00000027323	Rad51	-0.493257	3.07478e-05	687.695	0.100958	-4.88576	1.03033e-06
ENSMUSG00000019214	Chtf18	-0.487872	0.00182467	391.473	0.127981	-3.81207	0.000137806
ENSMUSG00000029304	Spp1	-0.487515	0.0173714	2799.05	0.16001	-3.04677	0.00231316
ENSMUSG00000048706	Lurap1l	-0.486384	1.66853e-07	3145.46	0.0815152	-5.96679	2.41974e-09
ENSMUSG00000027217	Tspan18	-0.48613	6.47915e-11	1000.97	0.0667427	-7.28364	3.24928e-13
ENSMUSG00000097769	Snhg4	-0.483874	0.00365139	120.007	0.134709	-3.59199	0.000328158
ENSMUSG00000067219	Nipal1	-0.483692	0.00200165	171.007	0.127776	-3.78547	0.00015342
ENSMUSG00000020099	Unc5b	-0.483456	1.56623e-13	10715.5	0.0595662	-8.11629	4.80656e-16
ENSMUSG00000024232	Bambi	-0.47587	3.48191e-06	266.016	0.0885757	-5.37247	7.76653e-08
ENSMUSG00000035365	Parpbp	-0.475781	0.00779816	318.758	0.142389	-3.34142	0.000833515
ENSMUSG00000027894	Slc6a17	-0.474669	1.23365e-07	3382.06	0.078735	-6.0287	1.65287e-09
ENSMUSG00000037313	Tacc3	-0.474619	1.97734e-06	1731.03	0.0864966	-5.48714	4.08491e-08
ENSMUSG00000024803	Ankrd1	-0.47144	0.0065798	3052.6	0.1386	-3.40145	0.000670292
ENSMUSG00000036867	Smad6	-0.470377	1.68854e-06	2197.13	0.0852008	-5.5208	3.37456e-08
ENSMUSG00000024486	Hbegf	-0.46953	2.97565e-06	509.876	0.0868699	-5.40498	6.4814e-08
ENSMUSG00000026981	Il1rn	-0.469433	0.0448812	411.651	0.17687	-2.65412	0.00795164
ENSMUSG00000023800	Tiam2	-0.46732	0.00359896	152.265	0.12988	-3.59809	0.000320566
ENSMUSG00000040658	Dnph1	-0.466802	0.000505397	173.254	0.111599	-4.18285	2.8788e-05
ENSMUSG00000008318	Relt	-0.464229	1.93467e-09	604.309	0.068858	-6.74184	1.56395e-11
ENSMUSG00000005611	Mrvi1	-0.46421	0.0178646	574.958	0.152968	-3.03468	0.00240792
ENSMUSG00000039239	Tgfb2	-0.460352	6.32436e-10	1198.91	0.0664754	-6.92515	4.3551e-12
ENSMUSG00000029177	Cenpa	-0.459726	2.05478e-09	1016.14	0.0682923	-6.73174	1.67643e-11
ENSMUSG00000027715	Ccna2	-0.45844	6.10332e-07	2115.56	0.0801552	-5.7194	1.06899e-08
ENSMUSG00000030849	Fgfr2	-0.457507	6.2015e-05	416.71	0.0968543	-4.72367	2.31628e-06
ENSMUSG00000032911	Cspg4	-0.453564	0.0112737	171.775	0.141393	-3.20781	0.00133748
ENSMUSG00000027331	Knstrn	-0.45261	3.00363e-05	891.978	0.0925207	-4.89199	9.98212e-07
ENSMUSG00000031825	Crispld2	-0.451581	2.02002e-05	843.969	0.0905725	-4.98585	6.16892e-07
ENSMUSG00000046223	Plaur	-0.451484	4.11611e-07	1225.17	0.077881	-5.7971	6.74722e-09
ENSMUSG00000006398	Cdc20	-0.450615	6.23656e-12	2021.35	0.0591479	-7.61845	2.56745e-14
ENSMUSG00000018830	Myh11	-0.45014	0.0465914	3124.57	0.170687	-2.63723	0.00835871
ENSMUSG00000028179	Cth	-0.449683	9.65868e-07	698.613	0.0798304	-5.63298	1.77124e-08
ENSMUSG00000055900	Tmem69	-0.448844	0.00113558	174.811	0.113613	-3.95064	7.79437e-05
ENSMUSG00000005667	Mthfd2	-0.448126	6.60738e-21	4116.79	0.0443998	-10.093	5.93477e-24
ENSMUSG00000032135	Mcam	-0.444837	1.32463e-06	813.437	0.0799023	-5.56726	2.58779e-08
ENSMUSG00000048279	Sacs	-0.444644	5.25135e-10	1209.86	0.0639503	-6.95296	3.57689e-12
ENSMUSG00000027068	Dhrs9	-0.443094	0.0188653	113.338	0.147045	-3.01332	0.0025841
ENSMUSG00000052512	Nav2	-0.44293	0.000292297	954.078	0.10224	-4.33224	1.47601e-05
ENSMUSG00000045140	Pigw	-0.43912	0.00587811	114.438	0.127764	-3.43697	0.000588251
ENSMUSG00000023908	Pkmyt1	-0.436361	0.000447641	235.828	0.103463	-4.21758	2.46939e-05
ENSMUSG00000007080	Pole	-0.435504	0.00763307	577.654	0.130028	-3.3493	0.000810157
ENSMUSG00000027796	Smad9	-0.433125	0.00333468	238.084	0.119485	-3.62493	0.000289039
ENSMUSG00000020649	Rrm2	-0.432013	2.45919e-05	5659.03	0.0874973	-4.93745	7.91507e-07
ENSMUSG00000001517	Foxm1	-0.431652	1.48023e-05	1417.06	0.0852777	-5.06172	4.15485e-07
ENSMUSG00000041324	Inhba	-0.427746	7.49684e-05	4660.3	0.0914899	-4.67533	2.93477e-06
ENSMUSG00000097754	Ptgs2os2	-0.426945	0.0473109	81.6352	0.162283	-2.63087	0.00851667
ENSMUSG00000022367	Has2	-0.425866	1.11877e-21	2611.9	0.041413	-10.2834	8.37401e-25
ENSMUSG00000101431	Gm7901	-0.424848	1.52284e-05	478.318	0.0840485	-5.05479	4.30863e-07
ENSMUSG00000020185	E2f7	-0.424054	0.00620143	365.345	0.123996	-3.4199	0.000626452
ENSMUSG00000017716	Birc5	-0.422399	1.13326e-05	791.61	0.0824812	-5.12115	3.03674e-07
ENSMUSG00000005410	Mcm5	-0.419573	2.3935e-07	1551.6	0.0711443	-5.8975	3.69058e-09
ENSMUSG00000027221	Chst1	-0.416986	0.000218564	185.541	0.0946213	-4.40689	1.04865e-05
ENSMUSG00000021569	Trip13	-0.415372	3.36869e-05	392.228	0.0853955	-4.8641	1.14979e-06
ENSMUSG00000053801	Grwd1	-0.414891	1.03861e-08	712.82	0.0641482	-6.4677	9.95071e-11
ENSMUSG00000027654	Fam83d	-0.41434	1.27196e-06	558.732	0.0742851	-5.57769	2.43728e-08
ENSMUSG00000032815	Fanca	-0.413411	0.0170434	280.896	0.135389	-3.05351	0.00226183
ENSMUSG00000017817	Jph2	-0.41289	1.06078e-05	3637.28	0.0803957	-5.13571	2.81074e-07
ENSMUSG00000022021	Diap3	-0.411703	4.13211e-05	2229.22	0.0854227	-4.81959	1.43853e-06
ENSMUSG00000017718	Afmid	-0.409917	0.00870278	102.298	0.124108	-3.3029	0.000956915
ENSMUSG00000060950	Trmt61a	-0.409588	1.16458e-07	407.962	0.0677941	-6.04165	1.52546e-09
ENSMUSG00000026669	Mcm10	-0.408616	0.0237396	278.738	0.139816	-2.92252	0.00347209
ENSMUSG00000036777	Anln	-0.408481	5.77306e-06	4016.57	0.0775722	-5.26581	1.39573e-07
ENSMUSG00000027454	Gins1	-0.40571	0.00913324	107.343	0.123555	-3.28364	0.00102476
ENSMUSG00000036377	C530008M17Rik	-0.405383	1.85079e-09	631.995	0.060048	-6.75099	1.46844e-11
ENSMUSG00000025574	Tk1	-0.40394	2.52064e-06	948.704	0.0743015	-5.4365	5.43372e-08
ENSMUSG00000040204	2810417H13Rik	-0.40304	0.00171437	879.312	0.105221	-3.8304	0.000127936
ENSMUSG00000006585	Cdt1	-0.401619	5.04335e-05	355.286	0.0841453	-4.77292	1.81576e-06
ENSMUSG00000042745	Id1	-0.400913	0.00396215	1618.91	0.112458	-3.56501	0.000363845
ENSMUSG00000038807	Rap1gap2	-0.400461	0.000191291	410.811	0.0900967	-4.44479	8.79775e-06
ENSMUSG00000000555	Itga5	-0.398719	3.23161e-16	19975	0.0448215	-8.8957	5.80528e-19
ENSMUSG00000026736	4930426L09Rik	-0.398376	0.00881879	113.743	0.120841	-3.29671	0.000978252
ENSMUSG00000027469	Tpx2	-0.398302	2.65436e-12	3412.62	0.0514251	-7.74529	9.53661e-15
ENSMUSG00000001403	Ube2c	-0.396609	4.19882e-06	1534.03	0.0743574	-5.33381	9.61706e-08
ENSMUSG00000001655	Hoxc13	-0.395087	0.0105809	379.385	0.122311	-3.23019	0.00123708
ENSMUSG00000005481	Ddx39	-0.395054	1.4708e-08	1909.78	0.0616855	-6.40432	1.51039e-10
ENSMUSG00000045092	S1pr1	-0.392916	2.17381e-05	509.082	0.0791209	-4.96603	6.83383e-07
ENSMUSG00000019773	Fbxo5	-0.392563	0.000442413	246.415	0.092999	-4.22115	2.43062e-05
ENSMUSG00000035775	Krt20	-0.391909	0.0190581	128.814	0.130236	-3.00924	0.00261906
ENSMUSG00000027496	Aurka	-0.391855	2.85555e-07	1072.58	0.066834	-5.86311	4.54279e-09
ENSMUSG00000024912	Fosl1	-0.391224	1.06152e-07	1012.96	0.0645652	-6.05936	1.36662e-09
ENSMUSG00000078249	Hmga1-rs1	-0.390803	0.00542	888.281	0.112833	-3.46356	0.000533075
ENSMUSG00000030867	Plk1	-0.390682	4.97909e-09	1568.13	0.0592725	-6.59128	4.36043e-11
ENSMUSG00000036902	Neto2	-0.390661	0.0243453	99.1449	0.134165	-2.9118	0.00359348
ENSMUSG00000051339	2900026A02Rik	-0.387317	1.62313e-05	1612.89	0.0768549	-5.03959	4.66527e-07
ENSMUSG00000019891	Dcbld1	-0.386835	0.00620143	127.573	0.113116	-3.41981	0.000626642
ENSMUSG00000027699	Ect2	-0.386627	0.0154311	983.718	0.125088	-3.09084	0.00199588
ENSMUSG00000022322	Shcbp1	-0.38642	0.000879946	489.712	0.0960435	-4.02338	5.73677e-05
ENSMUSG00000028678	Kif2c	-0.386128	2.32132e-06	940.391	0.0708018	-5.45365	4.93455e-08
ENSMUSG00000026646	Suv39h2	-0.385697	0.00956991	127.217	0.118022	-3.26801	0.00108306
ENSMUSG00000037544	Dlgap5	-0.385248	0.000240223	928.945	0.0878826	-4.38367	1.16695e-05
ENSMUSG00000054720	Lrrc8c	-0.385149	0.0149867	619.204	0.124152	-3.10223	0.0019207
ENSMUSG00000020181	Nav3	-0.384892	0.0180583	286.521	0.127018	-3.03021	0.00244382
ENSMUSG00000033762	Recql4	-0.381799	0.049927	147.357	0.146513	-2.6059	0.00916326
ENSMUSG00000007888	Crlf1	-0.381118	4.9943e-17	10606.1	0.0417766	-9.12275	7.32402e-20
ENSMUSG00000028069	Gpatch4	-0.381082	3.1948e-09	662.762	0.0572007	-6.66219	2.69775e-11
ENSMUSG00000039187	Fanci	-0.380222	0.0491812	224.284	0.145527	-2.61273	0.00898219
ENSMUSG00000017861	Mybl2	-0.379305	0.000364055	356.865	0.0887235	-4.27514	1.9102e-05
ENSMUSG00000047534	Mis18bp1	-0.378014	0.000215183	339.761	0.0856859	-4.41162	1.02599e-05
ENSMUSG00000037166	Ppp1r14a	-0.378002	0.0195594	294.116	0.126042	-2.99902	0.00270845
ENSMUSG00000097789	Gm2115	-0.377538	0.00205439	662.412	0.0999938	-3.77561	0.000159615
ENSMUSG00000078452	Raet1d	-0.376054	0.00306355	538.732	0.102948	-3.65285	0.000259347
ENSMUSG00000039476	Prrx2	-0.375598	7.84844e-08	1125.03	0.061467	-6.11056	9.92805e-10
ENSMUSG00000027379	Bub1	-0.375316	0.000627495	905.763	0.0910555	-4.12184	3.75859e-05
ENSMUSG00000028312	Smc2	-0.373877	0.000320364	2239.67	0.0867672	-4.30897	1.64019e-05
ENSMUSG00000024590	Lmnb1	-0.373816	2.3091e-05	1611.22	0.0755019	-4.95108	7.38012e-07
ENSMUSG00000029276	Glmn	-0.372696	0.000760648	200.861	0.0916433	-4.06681	4.76614e-05
ENSMUSG00000018507	Trpv2	-0.372174	6.66286e-06	1176.96	0.0711099	-5.23379	1.66073e-07
ENSMUSG00000033031	C330027C09Rik	-0.372019	0.000246423	1123.33	0.0850112	-4.37611	1.20813e-05
ENSMUSG00000028175	Depdc1a	-0.371622	0.0110636	379.994	0.115589	-3.21504	0.00130428
ENSMUSG00000045328	Cenpe	-0.370559	1.15941e-06	1491.88	0.0662123	-5.59652	2.18692e-08
ENSMUSG00000044456	Rin3	-0.368884	0.00163118	296.53	0.095899	-3.84659	0.000119774
ENSMUSG00000037428	Vgf	-0.367202	0.00540997	326.233	0.105997	-3.46426	0.000531683
ENSMUSG00000024056	Ndc80	-0.366515	0.00115181	626.794	0.092872	-3.94646	7.93161e-05
ENSMUSG00000032548	Slco2a1	-0.365641	0.00505211	2130.15	0.104891	-3.48591	0.000490463
ENSMUSG00000078453	Abracl	-0.365587	2.16837e-05	1718.86	0.0736035	-4.96698	6.8005e-07
ENSMUSG00000028068	Iqgap3	-0.36497	0.00345403	972.437	0.101055	-3.61162	0.000304296
ENSMUSG00000097908	4933404O12Rik	-0.363476	0.0196572	461.177	0.121273	-2.99718	0.00272493
ENSMUSG00000074785	Plxnc1	-0.362813	0.00123298	760.779	0.0923772	-3.92751	8.58284e-05
ENSMUSG00000030268	Bcat1	-0.361267	2.03037e-11	4085.93	0.0484721	-7.45308	9.11841e-14
ENSMUSG00000017146	Brca1	-0.361075	0.0228085	356.728	0.12292	-2.93747	0.00330898
ENSMUSG00000078154	Gm12184	-0.360864	0.00648815	187.138	0.105966	-3.40548	0.00066047
ENSMUSG00000053398	Phgdh	-0.360485	1.22373e-13	4351.26	0.0442357	-8.14918	3.66386e-16
ENSMUSG00000028587	Orc1	-0.360127	0.0243047	176.117	0.123649	-2.91248	0.00358567
ENSMUSG00000028896	Rcc1	-0.358907	1.4687e-12	1076.21	0.0458797	-7.82278	5.16684e-15
ENSMUSG00000053219	Raet1e	-0.358025	0.00176906	391.205	0.0936887	-3.82143	0.000132679
ENSMUSG00000032254	Kif23	-0.358021	0.00155118	666.341	0.0927214	-3.86126	0.000112804
ENSMUSG00000040010	Slc7a5	-0.357684	9.85331e-12	6970.41	0.0473325	-7.55683	4.13013e-14
ENSMUSG00000027220	Syt13	-0.357191	0.0353139	366.179	0.129586	-2.75639	0.00584424
ENSMUSG00000020682	Mmp28	-0.355446	0.000458471	252.628	0.0844097	-4.21096	2.54287e-05
ENSMUSG00000026355	Mcm6	-0.35512	0.000122304	1186.66	0.0778593	-4.56105	5.0899e-06
ENSMUSG00000074934	Grem1	-0.354533	0.00231526	3154.22	0.0947776	-3.74069	0.000183515
ENSMUSG00000051177	Plcb1	-0.354201	0.00428331	198.368	0.100021	-3.54128	0.000398194
ENSMUSG00000042256	Ptchd4	-0.353317	0.000776902	225.223	0.0870306	-4.05969	4.91379e-05
ENSMUSG00000070713	Gm10282	-0.352137	0.000209746	460.794	0.0796863	-4.41905	9.91372e-06
ENSMUSG00000038508	Gdf15	-0.352056	0.000149538	1123.6	0.0780219	-4.51228	6.41358e-06
ENSMUSG00000026576	Atp1b1	-0.35075	0.00580575	371.439	0.101934	-3.44094	0.000579706
ENSMUSG00000000359	Rem1	-0.350285	0.00279823	198.191	0.0951946	-3.67967	0.000233535
ENSMUSG00000054717	Hmgb2	-0.349534	1.27502e-06	1386.2	0.0626787	-5.5766	2.45269e-08
ENSMUSG00000097971	Gm26917	-0.348703	2.87105e-05	4252.95	0.0711448	-4.90131	9.52004e-07
ENSMUSG00000025940	Tmem70	-0.348489	3.06174e-07	1276.38	0.0595668	-5.85039	4.90429e-09
ENSMUSG00000067367	Lyar	-0.347592	1.49549e-07	843.55	0.0580164	-5.99127	2.08204e-09
ENSMUSG00000025795	Rassf3	-0.347107	4.09751e-06	1071.82	0.0650082	-5.33943	9.32367e-08
ENSMUSG00000040663	Clcf1	-0.346659	1.15207e-05	769.227	0.0677466	-5.117	3.10439e-07
ENSMUSG00000031403	Dkc1	-0.346457	0.0082205	846.4	0.104222	-3.32422	0.000886657
ENSMUSG00000037447	Arid5a	-0.34534	0.00864125	366.137	0.104476	-3.30546	0.000948209
ENSMUSG00000074676	Foxs1	-0.345027	0.0157173	264.788	0.111876	-3.08401	0.00204231
ENSMUSG00000069910	Spdl1	-0.344869	0.000191291	418.963	0.077593	-4.4446	8.80569e-06
ENSMUSG00000012443	Kif11	-0.344478	0.000179282	1032.27	0.0772022	-4.46203	8.1187e-06
ENSMUSG00000020911	Krt19	-0.343695	0.000428307	915.31	0.081264	-4.22937	2.3435e-05
ENSMUSG00000041957	Pkp2	-0.343238	0.000179894	910.238	0.0769428	-4.46095	8.15986e-06
ENSMUSG00000029782	Tmem209	-0.342922	1.66853e-07	823.116	0.0574738	-5.96657	2.42287e-09
ENSMUSG00000033554	Dph5	-0.342154	0.0138021	252.749	0.109235	-3.13228	0.00173456
ENSMUSG00000028085	Gatb	-0.342023	0.0136913	210.651	0.109056	-3.13622	0.00171141
ENSMUSG00000034206	Polq	-0.341774	0.00964804	277.818	0.104715	-3.26384	0.00109913
ENSMUSG00000047250	Ptgs1	-0.341687	0.00501188	1259.62	0.0979246	-3.48929	0.000484307
ENSMUSG00000020897	Aurkb	-0.341104	0.0209265	674.103	0.114748	-2.97263	0.00295258
ENSMUSG00000020834	Dhrs13	-0.340353	0.0132338	142.078	0.10812	-3.14793	0.00164432
ENSMUSG00000003779	Kif20a	-0.338626	1.39486e-05	3149.52	0.0667031	-5.07662	3.84212e-07
ENSMUSG00000032218	Ccnb2	-0.338584	0.000591681	977.995	0.0817997	-4.13918	3.48542e-05
ENSMUSG00000046711	Hmga1	-0.337094	0.033448	1257.12	0.121234	-2.78052	0.00542725
ENSMUSG00000040990	Sh3kbp1	-0.335172	3.88287e-06	3631.99	0.0626305	-5.35158	8.71902e-08
ENSMUSG00000028883	Sema3a	-0.335138	0.0309182	676.671	0.119037	-2.81541	0.00487147
ENSMUSG00000001131	Timp1	-0.333888	6.51044e-06	12906.8	0.0637223	-5.23973	1.60812e-07
ENSMUSG00000048007	Timm8a1	-0.333623	0.000703205	502.876	0.0815673	-4.09016	4.31082e-05
ENSMUSG00000041431	Ccnb1	-0.332924	0.000450989	1984.86	0.0789745	-4.21559	2.49124e-05
ENSMUSG00000073599	Ecscr	-0.332244	0.0131008	367.541	0.105398	-3.15229	0.00161995
ENSMUSG00000048096	Lmod1	-0.332073	1.05395e-05	4815.52	0.0646375	-5.13746	2.78475e-07
ENSMUSG00000024989	Cep55	-0.331707	0.00112376	622.741	0.0838876	-3.95418	7.67961e-05
ENSMUSG00000038172	Ttc39b	-0.331468	0.0047343	1664.69	0.0945225	-3.50677	0.000453586
ENSMUSG00000063856	Gpx1	-0.330444	1.2758e-11	4855.37	0.0439635	-7.51632	5.63416e-14
ENSMUSG00000036768	Kif15	-0.329816	0.0161896	278.979	0.107346	-3.07245	0.00212307
ENSMUSG00000046027	Stard5	-0.329409	0.024549	238.471	0.113267	-2.90825	0.00363457
ENSMUSG00000026939	Tmem141	-0.328522	0.0309874	178.163	0.116742	-2.81408	0.00489165
ENSMUSG00000038402	Foxf2	-0.327352	0.0211718	135.606	0.110297	-2.96791	0.00299828
ENSMUSG00000021215	Net1	-0.327137	0.0172981	250.536	0.107315	-3.04838	0.00230081
ENSMUSG00000029730	Mcm7	-0.326893	0.000133974	1488.09	0.0720269	-4.53849	5.66581e-06
ENSMUSG00000048922	Cdca2	-0.326757	0.00965025	483.837	0.100122	-3.26358	0.00110014
ENSMUSG00000028873	Cdca8	-0.326024	0.000217777	951.961	0.0739617	-4.40801	1.04325e-05
ENSMUSG00000025666	Tmem47	-0.325822	4.66079e-05	2137.47	0.067997	-4.79172	1.6536e-06
ENSMUSG00000029363	Rfc5	-0.325537	0.0282477	480.856	0.114139	-2.85212	0.00434288
ENSMUSG00000045273	Cenph	-0.324809	0.00606195	223.916	0.0947736	-3.42721	0.000609825
ENSMUSG00000027326	Casc5	-0.324752	0.00400402	636.643	0.0911821	-3.56158	0.000368634
ENSMUSG00000041859	Mcm3	-0.324664	1.29438e-05	1550.84	0.0637589	-5.09205	3.54207e-07
ENSMUSG00000031683	Lsm6	-0.324387	0.000496939	649.609	0.0774641	-4.18758	2.81946e-05
ENSMUSG00000028718	Stil	-0.323796	0.00546357	282.985	0.0935557	-3.461	0.000538178
ENSMUSG00000074476	Spc24	-0.32375	0.0044171	415.388	0.0916815	-3.53125	0.000413607
ENSMUSG00000033350	Chst2	-0.323004	4.24572e-08	858.225	0.0519839	-6.21355	5.18003e-10
ENSMUSG00000045980	Tmem104	-0.322756	0.0228085	870.187	0.109883	-2.93727	0.0033112
ENSMUSG00000026683	Nuf2	-0.321873	0.00169687	987.089	0.0839651	-3.83342	0.000126376
ENSMUSG00000024049	Myom1	-0.321197	0.00486488	401.367	0.0917886	-3.49931	0.000466461
ENSMUSG00000032897	Nfyc	-0.320867	0.000292662	727.227	0.0740772	-4.33152	1.48083e-05
ENSMUSG00000038379	Ttk	-0.320862	0.00344201	480.959	0.0887979	-3.6134	0.000302206
ENSMUSG00000031971	Ccsap	-0.32057	0.00805871	196.496	0.0962407	-3.33092	0.000865588
ENSMUSG00000000384	Tbrg4	-0.320487	1.47598e-07	987.431	0.0534655	-5.99428	2.04383e-09
ENSMUSG00000026019	Wdr12	-0.319669	1.42924e-05	912.449	0.0630392	-5.07096	3.95824e-07
ENSMUSG00000020493	Prr11	-0.318976	5.95601e-06	680.449	0.060654	-5.25894	1.44888e-07
ENSMUSG00000022836	Mylk	-0.318623	4.3718e-09	5470.94	0.0481825	-6.61283	3.77051e-11
ENSMUSG00000055612	Cdca7	-0.317942	0.0128702	161.499	0.1006	-3.16046	0.0015752
ENSMUSG00000057406	Whsc1	-0.317348	0.00119411	1908.38	0.080622	-3.93625	8.27651e-05
ENSMUSG00000013629	Cad	-0.316729	1.00238e-06	2530.32	0.0563056	-5.62517	1.85321e-08
ENSMUSG00000041313	Slc7a1	-0.316598	2.60067e-23	3769.26	0.0296336	-10.6838	1.21259e-26
ENSMUSG00000035683	Melk	-0.315661	0.00202602	465.297	0.0835063	-3.78009	0.000156771
ENSMUSG00000022332	Khdrbs3	-0.315037	2.29234e-07	1536.47	0.0533325	-5.90704	3.48312e-09
ENSMUSG00000033577	Myo6	-0.314821	0.0104273	701.78	0.0972967	-3.23568	0.00121351
ENSMUSG00000055707	Klhl26	-0.31435	7.38585e-08	2092.56	0.0513543	-6.1212	9.2876e-10
ENSMUSG00000046179	E2f8	-0.313555	0.0111859	272.685	0.0976679	-3.21042	0.00132539
ENSMUSG00000040084	Bub1b	-0.313293	2.3935e-07	1289.59	0.0531188	-5.89797	3.6801e-09
ENSMUSG00000037408	Cnnm4	-0.31327	0.000161406	470.424	0.069728	-4.49274	7.03132e-06
ENSMUSG00000037465	Klf10	-0.312922	6.99999e-05	466.656	0.0667075	-4.69096	2.71931e-06
ENSMUSG00000021461	Fancc	-0.312618	0.031225	182.423	0.111218	-2.81087	0.00494085
ENSMUSG00000028066	Pmf1	-0.312454	0.000277263	515.756	0.0718998	-4.34569	1.38839e-05
ENSMUSG00000058290	Espl1	-0.311908	0.000762065	545.29	0.076735	-4.06474	4.80854e-05
ENSMUSG00000034903	Cobll1	-0.311853	0.0333092	826.44	0.112061	-2.78288	0.00538781
ENSMUSG00000039208	Metrnl	-0.311248	2.3935e-07	3333.12	0.052774	-5.89776	3.68475e-09
ENSMUSG00000021485	Mxd3	-0.311122	0.0175885	239.36	0.102309	-3.04101	0.00235786
ENSMUSG00000030747	Dgat2	-0.309333	0.0278029	226.889	0.108199	-2.85892	0.00425081
ENSMUSG00000022070	Bora	-0.309317	0.011506	207.718	0.096625	-3.20121	0.0013685
ENSMUSG00000035049	Rrp12	-0.308985	1.45006e-07	872.075	0.0515143	-5.99804	1.99709e-09
ENSMUSG00000054115	Skp2	-0.308339	0.00499327	353.607	0.0883315	-3.4907	0.000481761
ENSMUSG00000023015	Racgap1	-0.307512	0.000258226	2038.11	0.0704724	-4.36358	1.27953e-05
ENSMUSG00000015880	Ncapg	-0.307441	0.000323461	652.842	0.0713898	-4.30652	1.65846e-05
ENSMUSG00000002870	Mcm2	-0.306815	6.35164e-05	1561.26	0.0650588	-4.71597	2.40564e-06
ENSMUSG00000024754	Tmem2	-0.306799	1.20677e-07	1915.56	0.0508378	-6.03486	1.59101e-09
ENSMUSG00000072568	Fam84b	-0.305961	2.2093e-05	887.353	0.0616612	-4.96196	6.97847e-07
ENSMUSG00000072082	Ccnf	-0.305805	0.00168691	537.49	0.0797279	-3.8356	0.000125256
ENSMUSG00000029446	Psph	-0.303905	1.33118e-06	1414.64	0.054603	-5.56573	2.61054e-08
ENSMUSG00000027635	Dsn1	-0.30383	0.0308669	277.477	0.10789	-2.8161	0.00486107
ENSMUSG00000024640	Psat1	-0.303811	1.11531e-08	6256.18	0.0470606	-6.45574	1.07691e-10
ENSMUSG00000032010	Usp2	-0.303642	0.0144876	332.979	0.0974648	-3.1154	0.00183697
ENSMUSG00000039231	Suv39h1	-0.303354	1.39108e-05	810.324	0.0597431	-5.07765	3.82131e-07
ENSMUSG00000025185	Loxl4	-0.302774	6.72081e-05	1448.85	0.0643971	-4.70167	2.58047e-06
ENSMUSG00000005087	Cd44	-0.302753	1.28626e-08	12792.2	0.0470799	-6.43062	1.27086e-10
ENSMUSG00000021965	Ska3	-0.302604	0.0101438	246.048	0.0932236	-3.246	0.00117039
ENSMUSG00000024593	Megf10	-0.302054	0.00858884	849.915	0.0913068	-3.30812	0.000939244
ENSMUSG00000031217	Efnb1	-0.301711	9.4034e-06	5339.42	0.058417	-5.16478	2.40716e-07
ENSMUSG00000050199	Lgr4	-0.301446	2.32069e-05	1584.37	0.0609024	-4.94965	7.43454e-07
ENSMUSG00000028318	Polr1e	-0.300641	0.0147757	352.376	0.0967306	-3.10802	0.00188346
ENSMUSG00000026806	Ddx31	-0.2985	0.00627983	253.192	0.0873883	-3.41579	0.000635974
ENSMUSG00000022033	Pbk	-0.298189	0.0040045	631.37	0.0837348	-3.56112	0.000369277
ENSMUSG00000106334	WI1-49P9.2	-0.297159	0.0366383	635.148	0.108409	-2.74108	0.00612375
ENSMUSG00000048327	Ckap2l	-0.296321	0.00204486	1023.29	0.0784537	-3.77701	0.000158721
ENSMUSG00000034317	Trim59	-0.295957	0.000761569	1136.3	0.0728	-4.06534	4.79617e-05
ENSMUSG00000047963	Stbd1	-0.295529	0.000270722	1360.38	0.0679028	-4.35224	1.34753e-05
ENSMUSG00000022864	D16Ertd472e	-0.295281	0.03187	172.146	0.105335	-2.80326	0.00505893
ENSMUSG00000046798	Cldn12	-0.294969	0.00323954	1159.17	0.0811398	-3.63532	0.00027764
ENSMUSG00000019942	Cdk1	-0.294614	0.00188984	1915.37	0.0775057	-3.80119	0.000144001
ENSMUSG00000031984	2810004N23Rik	-0.29355	5.38428e-06	787.534	0.0555873	-5.28088	1.28562e-07
ENSMUSG00000091625	Lsm5	-0.293328	0.00960313	304.522	0.0897996	-3.26647	0.00108898
ENSMUSG00000022995	Enah	-0.292332	1.601e-13	4355.98	0.0360428	-8.1107	5.03309e-16
ENSMUSG00000027306	Nusap1	-0.29199	0.0148701	867.957	0.0940305	-3.10527	0.00190105
ENSMUSG00000024883	Rin1	-0.291654	1.44094e-05	860.882	0.0575438	-5.06838	4.0122e-07
ENSMUSG00000049932	H2afx	-0.291615	2.77832e-05	1199.66	0.0594031	-4.90909	9.15017e-07
ENSMUSG00000026622	Nek2	-0.29127	0.00298789	990.5	0.0795734	-3.6604	0.000251823
ENSMUSG00000098557	Kctd12	-0.290573	0.00874967	567.995	0.0880407	-3.30044	0.000965345
ENSMUSG00000005360	Slc1a3	-0.290309	0.0268185	281.217	0.101061	-2.87261	0.00407095
ENSMUSG00000038644	Pold1	-0.289969	0.000343935	760.545	0.0676066	-4.28906	1.79433e-05
ENSMUSG00000020330	Hmmr	-0.289585	0.000787375	1563.53	0.0714111	-4.05518	5.0095e-05
ENSMUSG00000049482	Ctu2	-0.288963	0.0285221	549.739	0.101491	-2.84719	0.00441068
ENSMUSG00000038943	Prc1	-0.288908	0.000192941	3366.02	0.0650495	-4.44136	8.93941e-06
ENSMUSG00000005233	Spc25	-0.288742	0.013696	660.457	0.0920802	-3.13577	0.00171405
ENSMUSG00000032601	Prkar2a	-0.288655	2.11329e-06	3184.57	0.0527494	-5.4722	4.44487e-08
ENSMUSG00000018379	Srsf1	-0.287551	4.66433e-07	4609.17	0.0498113	-5.7728	7.79651e-09
ENSMUSG00000021811	Dnajc9	-0.287212	0.000778646	900.983	0.0707611	-4.05889	4.93065e-05
ENSMUSG00000037572	Wdhd1	-0.287116	0.00188426	353.371	0.0755137	-3.80217	0.000143435
ENSMUSG00000031821	Gins2	-0.286881	0.00915605	735.838	0.0873904	-3.28275	0.001028
ENSMUSG00000107092	RP23-57A17.2	-0.286261	0.0104288	430.779	0.0884822	-3.23524	0.00121539
ENSMUSG00000027245	Hypk	-0.286094	0.0246874	383.735	0.0984674	-2.90547	0.003667
ENSMUSG00000020205	Phlda1	-0.285934	0.0186058	1902.03	0.0947319	-3.01835	0.00254154
ENSMUSG00000054863	Fam19a5	-0.285864	0.0432967	239.846	0.107125	-2.6685	0.00761905
ENSMUSG00000020914	Top2a	-0.284997	0.000947343	4766.17	0.0712147	-4.00194	6.28253e-05
ENSMUSG00000005732	Ranbp1	-0.284933	1.67474e-10	3830.93	0.0399424	-7.1336	9.7777e-13
ENSMUSG00000036854	Hspb6	-0.284925	0.0159454	349.138	0.0925522	-3.07853	0.00208023
ENSMUSG00000019889	Ptprk	-0.284639	6.88036e-05	689.743	0.0606224	-4.69527	2.66253e-06
ENSMUSG00000025403	Shmt2	-0.284392	1.90174e-14	5087.58	0.0338507	-8.40138	4.41272e-17
ENSMUSG00000055301	Adh7	-0.283692	0.0344603	471.783	0.102499	-2.76776	0.00564435
ENSMUSG00000027737	Slc7a11	-0.283572	0.00965025	467.834	0.0868945	-3.2634	0.00110082
ENSMUSG00000021360	Gcnt2	-0.283326	1.85627e-06	924.673	0.0515086	-5.50056	3.78585e-08
ENSMUSG00000029910	Mad2l1	-0.281722	0.000974349	982.856	0.0705418	-3.99369	6.50538e-05
ENSMUSG00000026637	Traf5	-0.279613	0.0484835	376.178	0.106729	-2.61986	0.00879671
ENSMUSG00000031202	Rab39b	-0.279517	0.00976336	232.36	0.0857533	-3.25954	0.00111592
ENSMUSG00000026343	Gpr39	-0.27929	0.0333221	840.725	0.100374	-2.7825	0.00539424
ENSMUSG00000036990	Otud4	-0.278814	0.00011899	1109.19	0.061037	-4.56795	4.92528e-06
ENSMUSG00000079442	St6galnac4	-0.276278	0.000574412	1051.27	0.0666143	-4.14744	3.3622e-05
ENSMUSG00000025747	Tyms	-0.276177	0.00396215	676.038	0.0774743	-3.56476	0.000364186
ENSMUSG00000028614	Ndc1	-0.275586	0.00019938	1271.36	0.0621829	-4.43186	9.3422e-06
ENSMUSG00000027968	Larp7	-0.275459	1.45406e-05	857.169	0.0543726	-5.06614	4.05962e-07
ENSMUSG00000001228	Uhrf1	-0.27538	0.000703516	978.888	0.0673338	-4.08977	4.31799e-05
ENSMUSG00000047557	Lxn	-0.2753	1.22577e-05	1036.24	0.0539467	-5.10319	3.33967e-07
ENSMUSG00000079224	Gm6565	-0.275214	0.0129233	217.395	0.0871519	-3.15787	0.00158929
ENSMUSG00000041559	Fmod	-0.275017	1.54162e-10	8332.8	0.038452	-7.15221	8.53893e-13
ENSMUSG00000029246	Ppat	-0.273836	0.00553098	486.071	0.0792056	-3.45729	0.000545646
ENSMUSG00000020415	Pttg1	-0.273279	0.0387717	460.857	0.100544	-2.71802	0.0065674
ENSMUSG00000039485	Tspyl4	-0.272961	0.010038	276.648	0.083993	-3.24981	0.00115482
ENSMUSG00000031432	Prps1	-0.272304	0.00252887	723.387	0.0733928	-3.71022	0.000207079
ENSMUSG00000026547	Tagln2	-0.272229	4.18546e-09	11205.2	0.0411169	-6.62085	3.57143e-11
ENSMUSG00000007050	Lsm2	-0.271449	0.00280235	461.254	0.0737913	-3.67861	0.000234508
ENSMUSG00000026278	Bok	-0.270754	9.57608e-05	1307.8	0.0586177	-4.61898	3.85624e-06
ENSMUSG00000038252	Ncapd2	-0.270486	0.000292297	1398.24	0.0624373	-4.33212	1.4768e-05
ENSMUSG00000030677	Kif22	-0.270418	0.000420955	847.407	0.0638608	-4.23449	2.29068e-05
ENSMUSG00000037474	Dtl	-0.270331	0.00259841	379.747	0.0730238	-3.70196	0.000213941
ENSMUSG00000051220	Ercc6l	-0.270158	0.00458242	411.998	0.0767625	-3.5194	0.000432518
ENSMUSG00000002020	Ltbp2	-0.270121	0.000166953	40834.4	0.060274	-4.48155	7.41043e-06
ENSMUSG00000015176	Nolc1	-0.270084	2.28256e-08	2014.94	0.0427064	-6.32419	2.54567e-10
ENSMUSG00000029625	Cpsf4	-0.269214	0.000612896	593.374	0.0652044	-4.12877	3.6471e-05
ENSMUSG00000041506	Rrp9	-0.269042	0.000642642	1003.62	0.0653858	-4.11469	3.87702e-05
ENSMUSG00000000751	Rpa1	-0.268808	0.00327614	3625.44	0.0740208	-3.63152	0.000281758
ENSMUSG00000060860	Ube2s	-0.267653	1.68943e-05	4339.08	0.0532224	-5.02895	4.93171e-07
ENSMUSG00000037894	H2afz	-0.267634	7.00531e-07	5477.13	0.0470225	-5.69161	1.25844e-08
ENSMUSG00000070348	Ccnd1	-0.267405	0.0416723	1006.46	0.0995427	-2.68634	0.00722404
ENSMUSG00000030499	Kctd15	-0.266551	9.81334e-10	1453.94	0.0389001	-6.85221	7.27186e-12
ENSMUSG00000034311	Kif4	-0.266525	0.00849027	1026.92	0.0804322	-3.31366	0.000920838
ENSMUSG00000021136	Smoc1	-0.265959	0.00772105	529.544	0.0795151	-3.34476	0.00082354
ENSMUSG00000022385	Gtse1	-0.265416	0.0129025	1019.71	0.084014	-3.15919	0.0015821
ENSMUSG00000002718	Cse1l	-0.265071	8.5364e-05	2641.8	0.0570552	-4.64587	3.38645e-06
ENSMUSG00000033970	Rfc3	-0.26493	0.0118696	274.013	0.0830532	-3.18989	0.00142328
ENSMUSG00000031848	Lsm4	-0.264565	1.55333e-05	1129.14	0.0523839	-5.0505	4.40652e-07
ENSMUSG00000024446	Rpp21	-0.263973	0.0245417	205.862	0.0907541	-2.90866	0.00362982
ENSMUSG00000028832	Stmn1	-0.263844	0.000523226	1706.71	0.0632328	-4.17258	3.01168e-05
ENSMUSG00000042029	Ncapg2	-0.263667	0.000248235	1018.37	0.060278	-4.37418	1.21888e-05
ENSMUSG00000042148	Cox10	-0.263531	0.00756294	397.578	0.0786088	-3.35244	0.000801015
ENSMUSG00000025995	Wdr75	-0.263515	7.26529e-06	1481.38	0.0505195	-5.21611	1.8272e-07
ENSMUSG00000024118	1600002H07Rik	-0.263496	0.031428	200.397	0.0938218	-2.80848	0.00497767
ENSMUSG00000035898	Uba6	-0.263481	0.000163227	2278.01	0.0586963	-4.48889	7.15952e-06
ENSMUSG00000046791	2410016O06Rik	-0.263138	0.00518751	271.769	0.0756756	-3.47718	0.000506714
ENSMUSG00000025006	Sorbs1	-0.262083	1.43431e-05	1329.96	0.0516952	-5.06977	3.983e-07
ENSMUSG00000046694	Fam46b	-0.261389	0.00466066	493.882	0.0744058	-3.51302	0.000443041
ENSMUSG00000070871	Ccnyl1	-0.261271	1.60762e-05	1763.75	0.0518198	-5.04193	4.60867e-07
ENSMUSG00000022797	Tfrc	-0.260803	0.000627495	1837.13	0.063277	-4.12161	3.76233e-05
ENSMUSG00000029381	Shroom3	-0.26048	0.0115481	475.407	0.0814189	-3.19926	0.00137782
ENSMUSG00000006678	Pola1	-0.260172	0.00964804	527.11	0.0797049	-3.26419	0.00109776
ENSMUSG00000003534	Ddr1	-0.260152	0.00937727	3794.86	0.0794384	-3.27489	0.00105705
ENSMUSG00000003549	Ercc1	-0.259617	1.29024e-06	2291.56	0.0465783	-5.57377	2.49288e-08
ENSMUSG00000056220	Pla2g4a	-0.259565	4.89581e-05	2450.03	0.0543007	-4.78015	1.75165e-06
ENSMUSG00000002835	Chaf1a	-0.259494	1.90083e-05	1102.63	0.0518841	-5.00141	5.69112e-07
ENSMUSG00000025364	Pa2g4	-0.258452	2.1598e-08	4354.55	0.0407911	-6.33599	2.35822e-10
ENSMUSG00000050064	Zfp697	-0.258368	0.0322826	228.373	0.0924201	-2.79558	0.00518068
ENSMUSG00000063275	Hacd1	-0.257809	0.00139638	993.302	0.0662441	-3.8918	9.95024e-05
ENSMUSG00000075232	Amd1	-0.257566	1.25062e-08	2248.33	0.040012	-6.43721	1.21692e-10
ENSMUSG00000023505	Cdca3	-0.257126	0.0143739	645.891	0.082454	-3.11842	0.00181825
ENSMUSG00000023905	Tnfrsf12a	-0.257048	3.98748e-07	4139.06	0.0442883	-5.80396	6.47668e-09
ENSMUSG00000036285	Noa1	-0.257043	0.00248052	637.469	0.0691585	-3.71673	0.000201821
ENSMUSG00000028044	Cks1b	-0.257032	0.000102368	1787.98	0.0558377	-4.60319	4.16063e-06
ENSMUSG00000027076	Timm10	-0.256948	0.0118516	301.528	0.0805353	-3.19051	0.00142024
ENSMUSG00000031004	Mki67	-0.25676	0.000683176	3898.14	0.062633	-4.09944	4.14146e-05
ENSMUSG00000024613	Tcof1	-0.256639	1.24765e-10	2007.65	0.0357096	-7.18685	6.63046e-13
ENSMUSG00000001707	Eef1e1	-0.256583	0.00069827	801.674	0.0626894	-4.09292	4.25966e-05
ENSMUSG00000001056	Nhp2	-0.256484	5.08882e-07	1531.33	0.044572	-5.75439	8.69568e-09
ENSMUSG00000032487	Ptgs2	-0.256327	0.031965	8927.03	0.0915165	-2.80089	0.00509621
ENSMUSG00000029436	Mmp17	-0.256313	0.0153184	858.879	0.0828379	-3.09415	0.00197377
ENSMUSG00000022241	Tars	-0.256287	6.23656e-12	4856.22	0.0336387	-7.61883	2.55995e-14
ENSMUSG00000027035	Cers6	-0.256099	0.00202602	2571.37	0.0677454	-3.78031	0.000156632
ENSMUSG00000028525	Pde4b	-0.255828	0.0036507	536.873	0.0712051	-3.59283	0.000327112
ENSMUSG00000008435	Rdh13	-0.255695	0.00568556	562.474	0.0741615	-3.44781	0.000565152
ENSMUSG00000061024	Rrs1	-0.255056	2.1378e-07	1330.09	0.0430766	-5.92098	3.20031e-09
ENSMUSG00000023809	Rps6ka2	-0.254611	2.98565e-06	750.975	0.0471173	-5.40377	6.52553e-08
ENSMUSG00000026049	Tex30	-0.254089	0.0282477	302.606	0.0890866	-2.85216	0.0043423
ENSMUSG00000024301	Kifc5b	-0.253843	0.00464865	428.38	0.0722308	-3.51434	0.000440856
ENSMUSG00000051586	Mical3	-0.2538	0.00145079	1017.69	0.0653999	-3.88074	0.00010414
ENSMUSG00000024579	Pcyox1l	-0.253408	0.0206583	420.983	0.0851139	-2.97728	0.00290814
ENSMUSG00000033735	Spr	-0.253333	1.65864e-07	1640.12	0.0424338	-5.97009	2.37126e-09
ENSMUSG00000037851	Iars	-0.252882	1.81283e-08	5574.94	0.0397172	-6.36706	1.92681e-10
ENSMUSG00000022391	Rangap1	-0.252171	3.23602e-07	4061.56	0.0431771	-5.8404	5.20767e-09
ENSMUSG00000031568	Rwdd4a	-0.251782	0.000223388	1034.41	0.0572083	-4.40115	1.07681e-05
ENSMUSG00000058729	Lin9	-0.251442	0.010936	295.821	0.0781141	-3.21891	0.00128678
ENSMUSG00000022673	Mcm4	-0.251256	6.69984e-05	1506	0.0534237	-4.70309	2.56259e-06
ENSMUSG00000023868	Pde10a	-0.250973	0.0178646	461.458	0.0827069	-3.03449	0.00240942
ENSMUSG00000020018	Snrpf	-0.250841	0.00495461	847.345	0.0718042	-3.4934	0.000476919
ENSMUSG00000024587	Nars	-0.250087	9.38226e-14	15167.8	0.030557	-8.1843	2.73883e-16
ENSMUSG00000026020	Nop58	-0.249482	5.67965e-05	2575.2	0.0525665	-4.74602	2.0746e-06
ENSMUSG00000029687	Ezh2	-0.249173	0.00081429	834.184	0.06159	-4.04567	5.21731e-05
ENSMUSG00000027405	Nop56	-0.248836	6.62088e-07	2469.84	0.043635	-5.70267	1.17947e-08
ENSMUSG00000029036	Atad3a	-0.248773	3.31688e-06	1114.6	0.0462121	-5.38329	7.3136e-08
ENSMUSG00000024501	Dpysl3	-0.248331	1.44705e-08	3825.23	0.0387524	-6.40814	1.47305e-10
ENSMUSG00000091228	Gm20390	-0.248085	1.70678e-06	3041.36	0.0449624	-5.5176	3.43656e-08
ENSMUSG00000005968	Tuft1	-0.247609	0.000337907	1322.32	0.0576604	-4.29426	1.75276e-05
ENSMUSG00000043091	Tuba1c	-0.247518	2.67612e-07	5309.36	0.0421246	-5.87586	4.20647e-09
ENSMUSG00000029552	Tes	-0.246502	9.72987e-05	3958.81	0.0534188	-4.61452	3.94002e-06
ENSMUSG00000021379	Id4	-0.24636	0.0073302	1155.15	0.0732166	-3.36482	0.00076594
ENSMUSG00000020547	Bzw2	-0.246218	0.000720708	1468.29	0.0603068	-4.08276	4.45048e-05
ENSMUSG00000020598	Nrcam	-0.246029	0.035849	201.35	0.0894749	-2.7497	0.00596499
ENSMUSG00000026421	Csrp1	-0.245997	3.27909e-08	24298.3	0.0392723	-6.26388	3.75525e-10
ENSMUSG00000035873	Pawr	-0.245887	0.000335451	1158.37	0.0572266	-4.29672	1.73343e-05
ENSMUSG00000029594	Rbm19	-0.245596	0.00183847	971.213	0.0644698	-3.80948	0.000139261
ENSMUSG00000031700	Gpt2	-0.245449	0.00744991	823.44	0.0730686	-3.35916	0.000781794
ENSMUSG00000032892	Rangrf	-0.245397	0.0290394	356.977	0.0864004	-2.84023	0.00450807
ENSMUSG00000035704	Alg8	-0.244996	0.031965	282.353	0.0874596	-2.80125	0.00509058
ENSMUSG00000041057	Wdr43	-0.244888	2.08707e-05	1665	0.0492022	-4.97718	6.45179e-07
ENSMUSG00000028560	Usp1	-0.244646	0.000347483	1621.44	0.0570741	-4.28646	1.81544e-05
ENSMUSG00000028693	Nasp	-0.244344	4.98448e-05	1029.99	0.051164	-4.7757	1.79083e-06
ENSMUSG00000010755	Cars	-0.244297	1.2758e-11	2993.77	0.0324968	-7.51759	5.57941e-14
ENSMUSG00000040463	Mybbp1a	-0.244226	2.14105e-10	6229.57	0.0344292	-7.09357	1.30699e-12
ENSMUSG00000057604	Lmcd1	-0.243829	0.0214284	856.74	0.0822848	-2.96323	0.00304425
ENSMUSG00000018821	Avpi1	-0.243355	0.00464418	641.272	0.0692327	-3.51504	0.00043969
ENSMUSG00000029480	Dhx37	-0.243322	0.000291303	707.878	0.0561488	-4.33352	1.46742e-05
ENSMUSG00000028464	Tpm2	-0.243297	1.05244e-06	29197	0.043327	-5.61536	1.9615e-08
ENSMUSG00000051335	Gfod1	-0.243238	0.00294558	366.694	0.0663713	-3.66481	0.000247523
ENSMUSG00000026127	Imp4	-0.242765	0.00207291	1064.33	0.0643485	-3.77265	0.00016152
ENSMUSG00000021253	Tgfb3	-0.24247	3.28643e-08	4602.5	0.0387177	-6.26251	3.78825e-10
ENSMUSG00000041135	Ripk2	-0.242347	7.26579e-05	912.148	0.051751	-4.68293	2.828e-06
ENSMUSG00000027854	Sike1	-0.242189	0.0050351	956.402	0.0694545	-3.48702	0.000488434
ENSMUSG00000048040	Arxes2	-0.242068	0.0388726	356.722	0.0891029	-2.71672	0.00659322
ENSMUSG00000026078	Pdcl3	-0.241851	5.32407e-05	2733.42	0.05081	-4.75991	1.93675e-06
ENSMUSG00000079658	Tceb1	-0.241563	3.59208e-05	2709.71	0.0497971	-4.85095	1.22873e-06
ENSMUSG00000037601	Nme1	-0.241463	0.0175499	1806.33	0.0793761	-3.04201	0.00235005
ENSMUSG00000056209	Npm3	-0.24113	0.000433729	782.442	0.0570579	-4.22606	2.37822e-05
ENSMUSG00000024660	Incenp	-0.24103	1.11729e-05	1560.9	0.0470362	-5.12436	2.98558e-07
ENSMUSG00000058927	Gm10053	-0.240442	0.0251499	623.913	0.0829804	-2.89758	0.00376058
ENSMUSG00000001870	Ltbp1	-0.240179	0.0027944	1546.29	0.0652576	-3.68048	0.000232797
ENSMUSG00000022791	Tnk2	-0.240102	5.42028e-06	8023.22	0.0454816	-5.27909	1.29827e-07
ENSMUSG00000001285	Myg1	-0.239545	0.00382907	626.861	0.0669695	-3.57693	0.000347654
ENSMUSG00000026281	Dtymk	-0.239342	0.00672129	1062.25	0.0705268	-3.39363	0.000689737
ENSMUSG00000029430	Ran	-0.239221	0.0159948	11042.2	0.0777555	-3.07658	0.00209393
ENSMUSG00000021765	Fst	-0.239188	0.00979747	2404.94	0.0734114	-3.25818	0.00112128
ENSMUSG00000038279	Nop2	-0.238716	4.60209e-07	2168.83	0.0413257	-5.77645	7.62941e-09
ENSMUSG00000034731	Dgkh	-0.238635	0.0271702	255.694	0.0832188	-2.86756	0.00413655
ENSMUSG00000031245	Hmgn5	-0.238546	0.0153309	454.581	0.0771087	-3.09364	0.00197718
ENSMUSG00000029554	Mad1l1	-0.238532	1.02519e-05	948.775	0.0463685	-5.14426	2.68575e-07
ENSMUSG00000028811	Yars	-0.238496	0.000847216	3393.39	0.0591265	-4.03365	5.49168e-05
ENSMUSG00000033166	Dis3	-0.238265	3.08402e-06	1048.7	0.0441448	-5.39734	6.76362e-08
ENSMUSG00000035783	Acta2	-0.238174	2.27494e-07	154414	0.0403063	-5.90911	3.43966e-09
ENSMUSG00000024556	Me2	-0.238169	0.000827241	1786.68	0.0589478	-4.04034	5.33744e-05
ENSMUSG00000029447	Cct6a	-0.238074	5.34992e-05	7000.91	0.0500311	-4.75852	1.95016e-06
ENSMUSG00000053553	3110082I17Rik	-0.238011	0.0241132	483.355	0.0816257	-2.91588	0.00354682
ENSMUSG00000030978	Rrm1	-0.237666	0.00169001	5647.45	0.0619743	-3.83491	0.000125612
ENSMUSG00000026456	Cyb5r1	-0.237547	0.00200832	4179.43	0.0627742	-3.78415	0.000154232
ENSMUSG00000025505	Tmem80	-0.237147	0.0338825	227.674	0.0854693	-2.77465	0.0055262
ENSMUSG00000029752	Asns	-0.237135	0.000447465	4628.16	0.0562202	-4.21797	2.46508e-05
ENSMUSG00000034203	Chchd4	-0.236255	0.0349497	304.343	0.0855511	-2.76156	0.00575257
ENSMUSG00000020075	Ddx21	-0.236201	5.86743e-19	5208.13	0.0245533	-9.61993	6.58769e-22
ENSMUSG00000020692	Nle1	-0.236056	0.00668297	384.422	0.0695184	-3.39559	0.000684804
ENSMUSG00000025134	Alyref	-0.235449	0.000314888	1401.21	0.0545886	-4.31317	1.60933e-05
ENSMUSG00000032252	Glce	-0.235256	0.000977515	2443.15	0.0589261	-3.99239	6.54115e-05
ENSMUSG00000046434	Hnrnpa1	-0.235201	8.62141e-08	14102.5	0.0385916	-6.09461	1.09704e-09
ENSMUSG00000022221	Ripk3	-0.235101	0.00154763	2286.05	0.060868	-3.86246	0.00011225
ENSMUSG00000015605	Srf	-0.235026	2.09427e-06	3062.92	0.0429314	-5.47446	4.3886e-08
ENSMUSG00000036206	Sh3bp4	-0.234702	1.70768e-05	1298.97	0.0467029	-5.02542	5.02334e-07
ENSMUSG00000011254	Thg1l	-0.234662	5.68367e-05	654.321	0.0494536	-4.7451	2.08403e-06
ENSMUSG00000024841	Eif1ad	-0.234426	0.000243641	727.348	0.0535304	-4.3793	1.19061e-05
ENSMUSG00000027395	Polr1b	-0.234064	0.0374182	368.015	0.0856536	-2.73268	0.00628211
ENSMUSG00000054766	Set	-0.233593	2.27167e-11	7976.67	0.0314135	-7.43607	1.03721e-13
ENSMUSG00000074886	Grk6	-0.233583	5.32112e-11	1948.84	0.0319355	-7.31422	2.58887e-13
ENSMUSG00000048807	Slc35e4	-0.232394	2.00631e-05	944.87	0.0465895	-4.98812	6.09703e-07
ENSMUSG00000097493	9930014A18Rik	-0.2322	0.0240677	267.507	0.0796119	-2.91665	0.00353809
ENSMUSG00000006442	Srm	-0.232188	1.39374e-06	2566.43	0.0417876	-5.55639	2.75411e-08
ENSMUSG00000020808	Fam64a	-0.232141	0.0153853	677	0.0750761	-3.09207	0.00198765
ENSMUSG00000021614	Vcan	-0.232078	6.41353e-07	12772.8	0.0406526	-5.7088	1.13773e-08
ENSMUSG00000026107	Nabp1	-0.232045	0.0474533	545.575	0.0882493	-2.62942	0.00855296
ENSMUSG00000040857	Erf	-0.23143	0.000179282	2749.29	0.0518624	-4.46238	8.1055e-06
ENSMUSG00000079555	Haus3	-0.230809	0.00609427	390.6	0.0673785	-3.42556	0.000613532
ENSMUSG00000028901	Gmeb1	-0.230673	0.00373065	493.323	0.0643435	-3.58503	0.000337043
ENSMUSG00000022364	Tbc1d31	-0.230097	0.0053327	531.429	0.0663265	-3.46916	0.000522094
ENSMUSG00000021115	Vrk1	-0.229965	0.0201278	364.297	0.076972	-2.98765	0.00281135
ENSMUSG00000023051	Tarbp2	-0.229894	0.0192621	670.715	0.0765079	-3.00484	0.00265719
ENSMUSG00000029775	Klhdc10	-0.229862	0.003738	1577.47	0.0641303	-3.5843	0.000337987
ENSMUSG00000032834	Pwp2	-0.229208	0.000103744	826.265	0.0498358	-4.59926	4.23985e-06
ENSMUSG00000061207	Stk19	-0.228939	0.0254528	353.881	0.0791403	-2.89283	0.00381792
ENSMUSG00000003178	Mical3	-0.228499	0.0128693	377.373	0.072294	-3.16069	0.00157398
ENSMUSG00000034006	Pqlc1	-0.228335	0.00524855	597.208	0.0657299	-3.47384	0.000513069
ENSMUSG00000044447	Dock5	-0.228182	1.66633e-05	1284.78	0.0453366	-5.03307	4.82687e-07
ENSMUSG00000010048	Ifrd2	-0.22807	0.00179995	656.046	0.0597601	-3.81642	0.000135401
ENSMUSG00000056394	Lig1	-0.227825	0.0403117	1024.37	0.0843725	-2.70023	0.00692926
ENSMUSG00000050244	Heatr1	-0.227647	0.00327819	1189.4	0.0626983	-3.63083	0.000282511
ENSMUSG00000020691	Mettl2	-0.227282	0.0115481	320.341	0.071033	-3.19968	0.00137582
ENSMUSG00000073775	Kti12	-0.227266	0.000760008	609.915	0.0558762	-4.06732	4.75574e-05
ENSMUSG00000030528	Blm	-0.227234	0.0129259	376.544	0.0719636	-3.15763	0.00159058
ENSMUSG00000011179	Odc1	-0.226277	6.25091e-06	5648.69	0.0431185	-5.24779	1.53933e-07
ENSMUSG00000030888	Rrp8	-0.226184	0.0276859	1051.29	0.0790627	-2.86082	0.00422542
ENSMUSG00000003438	Timm50	-0.2259	0.0011507	1009.69	0.057234	-3.94695	7.91535e-05
ENSMUSG00000094627	Gm10182	-0.225577	0.000159603	1204.99	0.0501784	-4.4955	6.94083e-06
ENSMUSG00000027160	Ccdc34	-0.225473	0.00447254	842.507	0.0639221	-3.52731	0.000419803
ENSMUSG00000046865	Fbl	-0.225374	2.56488e-07	2048.33	0.0382998	-5.88447	3.99323e-09
ENSMUSG00000032555	Topbp1	-0.225289	0.00803179	2162.33	0.0676105	-3.33216	0.000861762
ENSMUSG00000050410	Tcf19	-0.224714	0.0423331	690.35	0.0838646	-2.67949	0.00737344
ENSMUSG00000062075	Lmnb2	-0.224368	0.000142871	764.855	0.0496055	-4.52305	6.09554e-06
ENSMUSG00000024795	Kif20b	-0.223968	0.0183049	772.894	0.0740445	-3.02478	0.00248815
ENSMUSG00000034906	Ncaph	-0.223464	0.0128702	741.297	0.0707097	-3.16031	0.00157603
ENSMUSG00000062248	Cks2	-0.223127	0.00559507	721.188	0.0646153	-3.45316	0.000554062
ENSMUSG00000020492	Ska2	-0.222271	0.0309695	479.791	0.0789716	-2.81457	0.00488418
ENSMUSG00000028944	Prkag2	-0.221418	0.00447254	1058.65	0.0627695	-3.52748	0.000419536
ENSMUSG00000000028	Cdc45	-0.221153	0.033529	370.447	0.0795731	-2.77925	0.00544847
ENSMUSG00000003948	Mmd	-0.220809	0.0293086	1635.85	0.0778409	-2.83667	0.00455862
ENSMUSG00000026192	Atic	-0.220586	5.70712e-09	2990.67	0.0335953	-6.56599	5.16887e-11
ENSMUSG00000046768	Rhoj	-0.220345	0.000591681	2343.32	0.053231	-4.13942	3.48188e-05
ENSMUSG00000001016	Ilf2	-0.219992	3.75503e-05	1613.08	0.045447	-4.84063	1.29428e-06
ENSMUSG00000040675	Mthfd1l	-0.219979	3.4026e-06	2387.18	0.0409093	-5.37723	7.56417e-08
ENSMUSG00000021692	Dimt1	-0.219966	0.0223666	434.68	0.074687	-2.94517	0.00322776
ENSMUSG00000053746	Ptrh1	-0.219365	0.0369793	974.137	0.0801435	-2.73715	0.00619735
ENSMUSG00000001473	Tubb6	-0.219274	7.1246e-06	10710.3	0.0420042	-5.22028	1.78648e-07
ENSMUSG00000030022	Adamts9	-0.218939	0.0096679	1129.94	0.0671035	-3.2627	0.00110356
ENSMUSG00000054414	Slc30a7	-0.218897	0.0462228	2133.42	0.0828787	-2.64117	0.00826197
ENSMUSG00000028948	Nol9	-0.218473	1.11729e-05	1065.93	0.0426313	-5.12471	2.97997e-07
ENSMUSG00000041025	Iffo2	-0.217991	0.00132059	1464.87	0.0557753	-3.90838	9.29161e-05
ENSMUSG00000095567	Noc2l	-0.217964	5.24825e-07	2137.83	0.0379205	-5.74791	9.03517e-09
ENSMUSG00000028019	Pdgfc	-0.217203	6.69984e-05	1279.42	0.046183	-4.7031	2.56246e-06
ENSMUSG00000031819	Emc8	-0.217139	0.00279805	1157.04	0.0590066	-3.67992	0.000233311
ENSMUSG00000025278	Flnb	-0.217105	0.0103367	28265.3	0.0670347	-3.23869	0.00120079
ENSMUSG00000062867	Impdh2	-0.216886	4.82262e-07	3151.1	0.0376201	-5.76516	8.15803e-09
ENSMUSG00000016319	Slc25a5	-0.216764	8.48243e-06	7140.18	0.0418005	-5.18567	2.15235e-07
ENSMUSG00000029500	Pgam5	-0.216448	0.000397894	948.265	0.0509147	-4.25118	2.12647e-05
ENSMUSG00000041438	Cirh1a	-0.216229	0.000683176	1345.2	0.0527463	-4.09941	4.14201e-05
ENSMUSG00000053580	Tanc2	-0.215718	0.0432768	589.154	0.0808298	-2.6688	0.00761231
ENSMUSG00000050069	Grem2	-0.215653	0.0204445	5531.03	0.0723326	-2.98141	0.00286927
ENSMUSG00000063694	Cycs	-0.214674	0.00336897	2227.64	0.059272	-3.62184	0.000292515
ENSMUSG00000026999	Nup35	-0.214408	0.00311892	631.442	0.0587876	-3.64716	0.000265157
ENSMUSG00000060288	Ppih	-0.21415	0.0452934	289.677	0.0807994	-2.6504	0.00803976
ENSMUSG00000037070	Rbmxl1	-0.21387	6.25091e-06	1528.04	0.0407506	-5.24826	1.53542e-07
ENSMUSG00000031278	Acsl4	-0.21366	3.42939e-08	3537.91	0.034159	-6.25486	3.97871e-10
ENSMUSG00000001416	Cct3	-0.213484	6.78155e-05	7978.38	0.0454278	-4.69942	2.60907e-06
ENSMUSG00000004929	Thop1	-0.213457	0.000415028	1182.98	0.0503491	-4.23954	2.23979e-05
ENSMUSG00000028676	Srsf10	-0.21312	0.000165949	2217.83	0.0475336	-4.48355	7.34101e-06
ENSMUSG00000032477	Cdc25a	-0.213034	0.00383502	573.97	0.0595718	-3.57609	0.000348769
ENSMUSG00000037656	Slc20a2	-0.212472	0.000167381	2221.62	0.0474208	-4.48057	7.44449e-06
ENSMUSG00000032118	Fez1	-0.212401	0.00230716	768.531	0.0567572	-3.74227	0.000182362
ENSMUSG00000036298	Slc2a13	-0.212385	0.0162554	336.897	0.0691641	-3.07073	0.00213534
ENSMUSG00000024766	Lipo1	-0.212241	0.0469742	576.898	0.0805775	-2.634	0.00843847
ENSMUSG00000020089	Ppa1	-0.212015	2.2351e-05	1237.83	0.0427514	-4.95925	7.07671e-07
ENSMUSG00000028333	Anp32b	-0.211309	6.40738e-07	7035.22	0.0370088	-5.70969	1.13184e-08
ENSMUSG00000056612	Ppp1r14b	-0.211273	0.000314888	3722.07	0.048984	-4.3131	1.6098e-05
ENSMUSG00000031134	Rbmx	-0.211241	0.00660209	804.615	0.0621274	-3.40012	0.000673551
ENSMUSG00000037275	Gemin5	-0.210855	0.00921155	1136.06	0.0642719	-3.28067	0.00103561
ENSMUSG00000004446	Bid	-0.210799	0.0241132	341.424	0.0722969	-2.91575	0.00354839
ENSMUSG00000018697	Aatf	-0.210524	0.000941086	731.278	0.0525814	-4.00377	6.23399e-05
ENSMUSG00000075705	Msrb1	-0.210415	4.1716e-05	3502.13	0.0436828	-4.81688	1.45819e-06
ENSMUSG00000005103	Wdr1	-0.210204	9.85375e-06	15258.4	0.0407901	-5.15331	2.55932e-07
ENSMUSG00000020224	Llph	-0.210149	0.000215411	1118.33	0.0476414	-4.41105	1.02868e-05
ENSMUSG00000061360	Phf5a	-0.209468	0.00151523	898.348	0.0541487	-3.86838	0.000109559
ENSMUSG00000028729	Ebna1bp2	-0.209097	6.82492e-05	1688.94	0.0445104	-4.69772	2.63086e-06
ENSMUSG00000035754	Wdr18	-0.208921	0.000163227	1266.35	0.0465415	-4.48891	7.1587e-06
ENSMUSG00000002297	Dbf4	-0.20881	0.00139227	959.701	0.0536369	-3.89303	9.90015e-05
ENSMUSG00000024742	Fen1	-0.208772	0.00984141	735.757	0.0641156	-3.25618	0.00112922
ENSMUSG00000009207	Lnp	-0.207998	0.00273379	651.862	0.0564143	-3.68698	0.000226929
ENSMUSG00000004356	Utp20	-0.207901	0.00204027	1940.76	0.0550322	-3.77781	0.000158212
ENSMUSG00000022724	Mina	-0.207491	0.018051	382.614	0.0684626	-3.03072	0.00243975
ENSMUSG00000037712	Fermt2	-0.207369	0.000126199	8677.42	0.0455403	-4.55353	5.27524e-06
ENSMUSG00000019843	Fyn	-0.207289	0.000511142	3739.33	0.049591	-4.17998	2.91535e-05
ENSMUSG00000020592	Sdc1	-0.207279	4.20522e-05	4557.21	0.04305	-4.81485	1.47309e-06
ENSMUSG00000026064	Ptp4a1	-0.20718	0.0165328	4586.02	0.0676179	-3.06398	0.00218416
ENSMUSG00000062661	Ncs1	-0.207143	1.68008e-05	2258.18	0.0411734	-5.031	4.87927e-07
ENSMUSG00000029581	Fscn1	-0.206461	0.00345393	15356.1	0.0571587	-3.61206	0.00030377
ENSMUSG00000052609	Plekhg3	-0.205824	0.00139227	2517.18	0.0528693	-3.89308	9.89802e-05
ENSMUSG00000011257	Pabpc4	-0.205752	2.07818e-10	5857.8	0.0289777	-7.10035	1.24442e-12
ENSMUSG00000002068	Ccne1	-0.205671	0.0258205	732.561	0.0712425	-2.88691	0.00389047
ENSMUSG00000028273	Pdlim5	-0.205582	0.000963911	10494.9	0.0514337	-3.99704	6.41405e-05
ENSMUSG00000051451	Crebzf	-0.20537	0.000647906	885.638	0.049938	-4.11249	3.91407e-05
ENSMUSG00000021567	Nkd2	-0.204751	0.039402	854.699	0.0755403	-2.71049	0.00671839
ENSMUSG00000094936	Rbm4	-0.204673	0.0254878	454.113	0.0707663	-2.89224	0.00382508
ENSMUSG00000031976	Urb2	-0.204595	0.000724039	1347.48	0.0501321	-4.08112	4.48189e-05
ENSMUSG00000020680	Taf15	-0.204302	2.48012e-05	2909.38	0.0414032	-4.93444	8.03813e-07
ENSMUSG00000029610	Aimp2	-0.204269	0.00384428	1067.01	0.0571377	-3.57503	0.000350186
ENSMUSG00000066232	Ipo7	-0.203756	1.19082e-05	3380.55	0.0398722	-5.11023	3.2177e-07
ENSMUSG00000024844	Banf1	-0.203706	9.10868e-06	1759.46	0.0393876	-5.17183	2.31808e-07
ENSMUSG00000031960	Aars	-0.203678	1.48646e-16	14042.2	0.0226656	-8.98621	2.55902e-19
ENSMUSG00000062421	Arf2	-0.203612	0.000300416	2179.62	0.0470732	-4.32543	1.52232e-05
ENSMUSG00000038388	Mpp6	-0.203448	0.0207067	645.998	0.0683547	-2.97636	0.00291691
ENSMUSG00000030782	Tgfb1i1	-0.203269	2.0506e-06	4595.53	0.0370924	-5.48007	4.25162e-08
ENSMUSG00000009575	Cbx5	-0.203201	0.00740936	2411.67	0.0604538	-3.36126	0.000775875
ENSMUSG00000025758	Plk4	-0.203047	0.00580813	868.188	0.0590147	-3.44062	0.000580378
ENSMUSG00000023988	Bysl	-0.202954	0.000131231	1379.15	0.0446718	-4.54323	5.53999e-06
ENSMUSG00000007029	Vars	-0.202784	2.85555e-07	4451.58	0.0345878	-5.86287	4.54946e-09
ENSMUSG00000070565	Rasal2	-0.202717	0.0422352	716.033	0.075617	-2.68084	0.00734374
ENSMUSG00000027018	Hat1	-0.201745	0.0126135	905.787	0.0636685	-3.16867	0.00153137
ENSMUSG00000029860	Zyx	-0.201579	0.00822499	19267.8	0.0606457	-3.32388	0.000887757
ENSMUSG00000024790	Sac3d1	-0.201553	0.0191804	566.962	0.0670288	-3.00696	0.00263874
ENSMUSG00000000561	Wdr77	-0.201518	1.73326e-05	1654.52	0.0401264	-5.02208	5.11155e-07
ENSMUSG00000020973	Dnaaf2	-0.200764	0.0170308	361.583	0.0657373	-3.05403	0.00225791
ENSMUSG00000036934	4921524J17Rik	-0.200668	0.0181099	387.115	0.0662485	-3.02902	0.00245351
ENSMUSG00000017781	Pitpna	-0.199758	5.02042e-12	6506.3	0.0261082	-7.65117	1.99163e-14
ENSMUSG00000031788	Kifc3	-0.199711	0.000911462	1403.24	0.0497765	-4.01216	6.01666e-05
ENSMUSG00000019961	Tmpo	-0.199479	0.000697938	3027.36	0.0487328	-4.09332	4.25241e-05
ENSMUSG00000073079	Srp54a	-0.198477	0.00811385	1314.72	0.059634	-3.32825	0.000873939
ENSMUSG00000039115	Itga9	-0.198418	0.0129323	1665.83	0.062844	-3.15731	0.00159234
ENSMUSG00000023169	Slc38a1	-0.198357	0.00373963	738.282	0.0553457	-3.58397	0.000338414
ENSMUSG00000021782	Dlg5	-0.198145	1.7011e-06	4625.4	0.0359034	-5.51884	3.41238e-08
ENSMUSG00000044340	Phlpp1	-0.197683	0.0218577	406.097	0.0668865	-2.9555	0.0031216
ENSMUSG00000041219	Arhgap11a	-0.197177	0.00937453	1381.87	0.0602038	-3.27516	0.00105604
ENSMUSG00000031917	Nip7	-0.197033	0.00603208	702.574	0.0574651	-3.42875	0.000606369
ENSMUSG00000021266	Wars	-0.196885	4.57745e-07	2727.74	0.034072	-5.77848	7.53772e-09
ENSMUSG00000008450	Nutf2	-0.196415	0.000590931	1029.65	0.0474425	-4.14006	3.47216e-05
ENSMUSG00000038489	Polr2l	-0.196006	0.0270248	805.456	0.0682939	-2.87003	0.00410429
ENSMUSG00000024247	Pkdcc	-0.196	0.0224612	966.789	0.0665936	-2.94322	0.00324814
ENSMUSG00000022554	Hgh1	-0.195756	0.0351424	313.885	0.0709589	-2.75873	0.0058027
ENSMUSG00000034667	Xpot	-0.195621	5.85257e-06	4576.44	0.037171	-5.26273	1.41934e-07
ENSMUSG00000042292	Mkl1	-0.19552	0.0129233	2666.51	0.0619131	-3.15798	0.00158866
ENSMUSG00000039356	Exosc2	-0.195296	0.0115481	551.66	0.061044	-3.19926	0.00137779
ENSMUSG00000040479	Dgkz	-0.195265	0.0323392	925.155	0.0698658	-2.79486	0.00519219
ENSMUSG00000021608	Lpcat1	-0.194797	0.00335688	554.812	0.053767	-3.62299	0.000291214
ENSMUSG00000021048	Mthfd1	-0.194251	0.00754237	1405.33	0.0579199	-3.35378	0.000797156
ENSMUSG00000036533	Cdc42ep3	-0.19421	0.00842283	1691.64	0.0585662	-3.31608	0.000912893
ENSMUSG00000032220	Myo1e	-0.193984	0.000358488	1710.6	0.0453351	-4.27889	1.87831e-05
ENSMUSG00000040269	Mrps28	-0.193904	0.0398549	461.485	0.0716773	-2.70524	0.00682545
ENSMUSG00000101892	9130401M01Rik	-0.193424	0.00236258	753.519	0.0518151	-3.73296	0.000189243
ENSMUSG00000024165	Hn1l	-0.193247	1.87876e-05	1766.71	0.0386137	-5.00463	5.59689e-07
ENSMUSG00000034612	Chst11	-0.193204	0.0137518	3637.65	0.0616468	-3.13405	0.00172412
ENSMUSG00000041995	Zbed3	-0.193167	0.0131681	1029.34	0.061328	-3.14973	0.00163419
ENSMUSG00000030079	Ruvbl1	-0.193051	0.0128693	1075.48	0.0610782	-3.16072	0.00157379
ENSMUSG00000020358	Hnrnpab	-0.192867	1.22591e-07	14786.3	0.0319812	-6.03062	1.63332e-09
ENSMUSG00000018428	Akap1	-0.192721	2.51285e-05	1383.88	0.0390872	-4.93053	8.20062e-07
ENSMUSG00000008475	Arpc5	-0.19219	0.000915609	6420.66	0.0479182	-4.01079	6.05151e-05
ENSMUSG00000046056	Sbsn	-0.191981	0.000205678	1374.52	0.0433907	-4.42447	9.6681e-06
ENSMUSG00000029471	Camkk2	-0.191962	0.039219	1061.44	0.0707701	-2.71247	0.00667839
ENSMUSG00000002477	Snrpd1	-0.191903	0.00697894	1052.99	0.0567473	-3.38171	0.000720356
ENSMUSG00000030689	Ino80e	-0.191801	0.00985964	1274.35	0.0589167	-3.25546	0.00113209
ENSMUSG00000030254	Rad18	-0.1918	0.0130215	521.276	0.0608036	-3.15442	0.00160819
ENSMUSG00000033285	Wdr3	-0.191661	0.00237993	1057.79	0.0513812	-3.73017	0.000191351
ENSMUSG00000020116	Pno1	-0.191404	0.00019938	1638.19	0.0431857	-4.43211	9.33156e-06
ENSMUSG00000028937	Acot7	-0.191252	4.13211e-05	2448.17	0.0396853	-4.81921	1.44129e-06
ENSMUSG00000033845	Mrpl15	-0.191234	0.0126224	922.78	0.0603589	-3.16829	0.00153339
ENSMUSG00000081603	Gm14681	-0.190829	0.0106387	583.967	0.0591185	-3.2279	0.00124702
ENSMUSG00000052698	Tln2	-0.190657	0.00231526	5668.83	0.0509717	-3.74044	0.000183696
ENSMUSG00000005354	Txn2	-0.190528	2.64337e-05	2767.84	0.0387274	-4.91973	8.66615e-07
ENSMUSG00000032279	Idh3a	-0.190377	0.00294558	2063.43	0.0519484	-3.66473	0.000247597
ENSMUSG00000000776	Polr3d	-0.190208	0.00184147	1256.1	0.0499386	-3.80883	0.000139626
ENSMUSG00000024785	Rcl1	-0.189953	0.00396215	694.023	0.0532855	-3.56481	0.000364124
ENSMUSG00000008373	Prpf31	-0.189846	0.000489586	1533.92	0.0452762	-4.19307	2.75209e-05
ENSMUSG00000025980	Hspd1	-0.189134	1.0815e-06	10126.9	0.0337181	-5.60927	2.03186e-08
ENSMUSG00000026604	Ptpn14	-0.189103	0.0221402	1679.07	0.0640929	-2.95046	0.00317302
ENSMUSG00000052798	Nup107	-0.189067	0.000607105	995.792	0.0457621	-4.13153	3.60355e-05
ENSMUSG00000022378	Fam49b	-0.189005	0.026195	729.838	0.0655974	-2.88128	0.00396062
ENSMUSG00000074221	Zfp568	-0.188918	0.0183971	734.572	0.0624975	-3.02281	0.00250438
ENSMUSG00000029063	Nadk	-0.188903	0.000761569	4149.76	0.0464609	-4.06584	4.78591e-05
ENSMUSG00000051329	Nup160	-0.188478	0.0186058	810.796	0.062451	-3.01801	0.00254438
ENSMUSG00000030609	Aen	-0.188478	0.00557271	2933.68	0.0545578	-3.45465	0.000551014
ENSMUSG00000029344	Tpst2	-0.188448	0.0447339	2863.14	0.0709649	-2.65551	0.00791883
ENSMUSG00000022951	Rcan1	-0.188313	0.0178062	925.807	0.0620239	-3.03613	0.00239637
ENSMUSG00000069565	Dazap1	-0.188247	0.00321756	2461.26	0.0517483	-3.63775	0.000275034
ENSMUSG00000005378	Wbscr22	-0.188195	0.0385074	771.318	0.0691673	-2.72087	0.00651109
ENSMUSG00000018293	Pfn1	-0.188192	2.78259e-05	18590.6	0.0383412	-4.90834	9.18506e-07
ENSMUSG00000028266	Lmo4	-0.187707	0.000726397	1305.16	0.0460089	-4.0798	4.50736e-05
ENSMUSG00000024078	Ttc27	-0.187408	0.0499507	555.82	0.0719252	-2.6056	0.00917135
ENSMUSG00000026341	Actr3	-0.187139	1.87639e-06	13316.8	0.0340396	-5.49768	3.84829e-08
ENSMUSG00000020142	Slc1a4	-0.1871	0.0388351	1468.12	0.0688542	-2.71733	0.00658103
ENSMUSG00000022557	Bop1	-0.186979	7.54173e-06	1664.58	0.0358979	-5.20863	1.90237e-07
ENSMUSG00000024772	Ehd1	-0.18655	0.000382553	6817.25	0.0437621	-4.26281	2.01871e-05
ENSMUSG00000026520	Pycr2	-0.186502	0.00668187	897.889	0.0549111	-3.39644	0.000682691
ENSMUSG00000026608	Kctd3	-0.186085	0.00749885	1278	0.0554423	-3.35637	0.000789736
ENSMUSG00000022369	Mtbp	-0.185899	0.0278029	493.055	0.065027	-2.85879	0.00425259
ENSMUSG00000029777	Gars	-0.185766	4.66433e-07	8744.34	0.0321824	-5.77228	7.82044e-09
ENSMUSG00000038949	Cnst	-0.185586	0.0110608	869.712	0.0577198	-3.21529	0.00130312
ENSMUSG00000042821	Snai1	-0.185266	0.00158637	2557.8	0.0480723	-3.85391	0.000116247
ENSMUSG00000025869	Nop16	-0.184961	0.00141484	963.348	0.0475679	-3.88836	0.000100924
ENSMUSG00000042284	Itga1	-0.184711	0.000598154	2167.88	0.0446612	-4.13581	3.53699e-05
ENSMUSG00000003868	Ruvbl2	-0.184641	0.00357312	1566.17	0.0512835	-3.6004	0.000317729
ENSMUSG00000030505	Prmt3	-0.184632	0.015544	961.22	0.0597913	-3.08794	0.00201552
ENSMUSG00000046032	Snx12	-0.184508	0.000162351	1907.38	0.0410861	-4.49076	7.09679e-06
ENSMUSG00000071456	1110002L01Rik	-0.183755	0.0440802	569.364	0.0690284	-2.66202	0.00776729
ENSMUSG00000042410	Agps	-0.183624	0.00156205	3133.72	0.0475902	-3.85844	0.000114114
ENSMUSG00000021149	Gtpbp4	-0.183531	0.00037297	1840.05	0.0429873	-4.26943	1.95977e-05
ENSMUSG00000028484	Psip1	-0.18337	0.00017148	2277.8	0.0409885	-4.47368	7.68836e-06
ENSMUSG00000002767	Mrpl2	-0.183259	0.0131205	793.347	0.0581562	-3.15115	0.00162631
ENSMUSG00000030347	D6Wsu163e	-0.182862	0.00464418	666.982	0.0520231	-3.51501	0.000439737
ENSMUSG00000037376	Trmt6	-0.182575	0.00105744	844.794	0.0459854	-3.97028	7.17888e-05
ENSMUSG00000024213	Nudt3	-0.182473	0.0432565	3304.57	0.0683595	-2.66932	0.00760054
ENSMUSG00000003848	Nob1	-0.182457	0.00298789	924.999	0.0498461	-3.66041	0.000251808
ENSMUSG00000029014	Dnajc2	-0.182397	0.000103302	1153.05	0.0396436	-4.60092	4.20632e-06
ENSMUSG00000018362	Kpna2	-0.182354	0.0283145	3672.01	0.0639634	-2.8509	0.0043595
ENSMUSG00000024493	Lars	-0.18167	4.93026e-06	4353.27	0.0342777	-5.29994	1.15838e-07
ENSMUSG00000001785	Pwp1	-0.181442	0.0260456	965.227	0.0629198	-2.88371	0.00393023
ENSMUSG00000032215	Rsl24d1	-0.181245	0.0129617	1056.65	0.0574266	-3.15611	0.00159887
ENSMUSG00000096006	Gm21596	-0.181101	0.000718055	1748.23	0.0443422	-4.08418	4.42336e-05
ENSMUSG00000032640	Chsy1	-0.180874	9.85375e-06	2605.16	0.0350938	-5.15402	2.54964e-07
ENSMUSG00000040824	Snrpd2	-0.180784	0.0129025	2214.84	0.0572307	-3.15887	0.00158384
ENSMUSG00000026238	Ptma	-0.180707	2.48725e-06	20843.3	0.0332137	-5.44074	5.30589e-08
ENSMUSG00000027852	Nras	-0.179911	0.0354519	2057.17	0.0653042	-2.75497	0.00586973
ENSMUSG00000026434	Nucks1	-0.179878	1.90265e-05	2600.89	0.0359703	-5.00075	5.71081e-07
ENSMUSG00000025872	Thoc3	-0.17986	0.00709009	1059.65	0.0532713	-3.37631	0.000734655
ENSMUSG00000061374	Fiz1	-0.179822	0.033448	677.54	0.0646729	-2.78048	0.00542779
ENSMUSG00000031843	Mphosph6	-0.179815	0.0368221	473.872	0.065643	-2.73929	0.00615723
ENSMUSG00000024732	Ccdc86	-0.179768	0.0125683	781.155	0.056711	-3.16989	0.00152494
ENSMUSG00000002984	Tomm40	-0.179462	2.24583e-05	2827.72	0.0362009	-4.9574	7.14429e-07
ENSMUSG00000022142	Nup155	-0.179343	0.031965	886.488	0.0640304	-2.80091	0.00509585
ENSMUSG00000028187	Rpf1	-0.179301	0.0237746	557.162	0.0613678	-2.92174	0.00348077
ENSMUSG00000021595	Nsun2	-0.179077	2.05406e-06	4000.94	0.0326835	-5.47913	4.27417e-08
ENSMUSG00000071497	Nutf2-ps1	-0.179064	0.0076633	950.353	0.0534962	-3.34723	0.000816233
ENSMUSG00000019907	Ppp1r12a	-0.178932	1.09762e-05	2440.99	0.034888	-5.12876	2.91658e-07
ENSMUSG00000039680	Mrps6	-0.178856	0.0128008	975.46	0.0565407	-3.16331	0.00155986
ENSMUSG00000020171	Yeats4	-0.178735	0.0399342	739.487	0.0660958	-2.70418	0.00684732
ENSMUSG00000071359	Tbpl1	-0.178684	0.00938355	953.836	0.0545682	-3.27451	0.00105846
ENSMUSG00000022471	Xrcc6	-0.178482	0.0355039	714.658	0.0648143	-2.75375	0.00589163
ENSMUSG00000031490	Eif4ebp1	-0.178468	0.00380677	4824.48	0.0498698	-3.57867	0.000345345
ENSMUSG00000030189	Ybx3	-0.178325	4.3718e-09	6105.56	0.0269705	-6.61183	3.79588e-11
ENSMUSG00000034327	Kctd9	-0.178289	0.006947	1453.37	0.0526956	-3.38337	0.000716019
ENSMUSG00000024097	Srsf7	-0.178178	0.0036507	1903.31	0.0495966	-3.59255	0.000327457
ENSMUSG00000060098	Prmt7	-0.178113	0.0153773	839.397	0.0575971	-3.0924	0.00198547
ENSMUSG00000028741	Mrto4	-0.17806	0.00120554	1067.23	0.0452653	-3.9337	8.36481e-05
ENSMUSG00000044700	Tmem201	-0.177931	0.00879135	948.6	0.053955	-3.29777	0.00097455
ENSMUSG00000046756	Mrps7	-0.177867	0.00337575	1301.47	0.0491237	-3.62081	0.000293683
ENSMUSG00000020439	Smtn	-0.177778	0.017441	2994.67	0.0584019	-3.04405	0.00233417
ENSMUSG00000029507	Pus1	-0.177478	0.00139336	894.162	0.045594	-3.89258	9.91833e-05
ENSMUSG00000028796	Phc2	-0.177285	2.09967e-05	2691.65	0.0356314	-4.97554	6.50645e-07
ENSMUSG00000030521	Mphosph10	-0.177158	0.000890136	970.896	0.0440676	-4.02013	5.81653e-05
ENSMUSG00000030245	Golt1b	-0.177124	0.00376472	2021.97	0.0494484	-3.58201	0.000340966
ENSMUSG00000040521	Tsfm	-0.177071	0.0158659	561.186	0.057484	-3.08035	0.00206755
ENSMUSG00000034424	Gcsh	-0.176864	0.000119372	1376.03	0.0387275	-4.5669	4.95e-06
ENSMUSG00000030814	Bcl7c	-0.17681	0.0112671	967.704	0.0551125	-3.20816	0.00133586
ENSMUSG00000029580	Actb	-0.176127	0.00143672	123258	0.0453482	-3.88387	0.000102807
ENSMUSG00000048644	Ctxn1	-0.175955	0.00052136	1150.94	0.0421581	-4.17369	2.99704e-05
ENSMUSG00000058799	Nap1l1	-0.175945	0.000760648	12675	0.0432663	-4.06656	4.77113e-05
ENSMUSG00000018932	Map2k3	-0.175806	0.000416287	2076.75	0.0414779	-4.23855	2.24969e-05
ENSMUSG00000038299	Wdr36	-0.175656	0.00182467	1902.04	0.0460771	-3.81221	0.000137729
ENSMUSG00000018583	G3bp1	-0.175604	4.74673e-05	5770.53	0.0366787	-4.78763	1.68765e-06
ENSMUSG00000022503	Nubp1	-0.175201	0.0101329	807.446	0.0539647	-3.24659	0.00116797
ENSMUSG00000020739	Nup85	-0.174689	0.0237714	921.731	0.0597852	-2.92194	0.00347853
ENSMUSG00000030795	Fus	-0.174527	0.00327819	6072.96	0.04807	-3.63069	0.00028267
ENSMUSG00000004099	Dnmt1	-0.174408	0.0036507	2540.61	0.0485402	-3.59306	0.000326815
ENSMUSG00000020255	D10Wsu102e	-0.174323	0.00155527	1022.43	0.0451585	-3.86025	0.000113269
ENSMUSG00000000628	Hk2	-0.174129	0.000950678	3272.38	0.0435231	-4.00084	6.31176e-05
ENSMUSG00000032643	Fhl3	-0.173722	4.00284e-05	1807.33	0.0359877	-4.82726	1.38422e-06
ENSMUSG00000020238	Ncln	-0.173078	0.00736962	3731.58	0.0514633	-3.36314	0.000770611
ENSMUSG00000057101	Zfp180	-0.172964	0.00299397	865.916	0.0472633	-3.65958	0.000252629
ENSMUSG00000027472	Pdrg1	-0.172729	0.00598769	1820.81	0.0503383	-3.43136	0.000600562
ENSMUSG00000030435	U2af2	-0.172398	1.94649e-06	5267.71	0.0313989	-5.49056	4.00662e-08
ENSMUSG00000019849	Prep	-0.172158	3.36152e-05	3454.53	0.0353874	-4.86495	1.14483e-06
ENSMUSG00000024188	Luc7l	-0.172008	0.00435453	1180.84	0.0486467	-3.53586	0.000406445
ENSMUSG00000052429	Prmt1	-0.171591	0.000225346	4330.9	0.0390105	-4.39858	1.08962e-05
ENSMUSG00000006219	Fblim1	-0.171349	0.0100561	2525.98	0.0527372	-3.24911	0.00115765
ENSMUSG00000038170	Pde4dip	-0.171336	0.000289536	3905.72	0.0395223	-4.33519	1.45635e-05
ENSMUSG00000022814	Umps	-0.17122	0.0257026	1181.55	0.0592635	-2.88913	0.00386308
ENSMUSG00000008384	Sertad1	-0.171216	0.0241482	643.225	0.0587398	-2.91482	0.00355896
ENSMUSG00000021662	Arhgef28	-0.171174	0.00289444	1063.09	0.0466428	-3.6699	0.000242648
ENSMUSG00000030512	Snrpa1	-0.171137	0.0288779	1388.68	0.0602037	-2.84263	0.00447434
ENSMUSG00000044948	Cfap43	-0.170852	0.013705	2069.84	0.0544914	-3.1354	0.0017162
ENSMUSG00000015961	Adss	-0.170372	5.79617e-05	2096.93	0.0359415	-4.74025	2.13452e-06
ENSMUSG00000030846	Tial1	-0.17033	0.0240062	1481.54	0.0583801	-2.91761	0.00352726
ENSMUSG00000059208	Hnrnpm	-0.17006	0.00033088	6289.42	0.039544	-4.30053	1.70393e-05
ENSMUSG00000030417	Pdcd5	-0.170025	0.0157056	1311.39	0.0551243	-3.0844	0.00203961
ENSMUSG00000033918	Parl	-0.169894	0.0221662	1144.02	0.0576061	-2.94924	0.00318556
ENSMUSG00000027342	Pcna	-0.169519	0.00405298	2693.44	0.0476565	-3.55711	0.000374961
ENSMUSG00000028063	Lmna	-0.169299	5.13546e-05	18735.9	0.0355071	-4.76802	1.86045e-06
ENSMUSG00000031546	Gins4	-0.169226	0.0154009	1006.25	0.0547374	-3.0916	0.00199082
ENSMUSG00000057113	Npm1	-0.16905	1.02898e-08	17416.5	0.0261272	-6.47029	9.7815e-11
ENSMUSG00000047721	Bola2	-0.168884	0.016724	969.952	0.0551904	-3.06003	0.00221317
ENSMUSG00000106864	Gtf3c2	-0.168842	0.0111655	1727.5	0.0525714	-3.21168	0.00131963
ENSMUSG00000025743	Sdc3	-0.168805	0.0223021	4324.1	0.0572867	-2.94667	0.00321213
ENSMUSG00000038683	Pak1ip1	-0.168609	0.0427487	1476.17	0.0630368	-2.67478	0.00747782
ENSMUSG00000052833	Sae1	-0.168394	4.63139e-06	3519.2	0.0316979	-5.31245	1.08158e-07
ENSMUSG00000026492	Tfb2m	-0.167823	0.0191755	754.271	0.0558071	-3.0072	0.00263663
ENSMUSG00000001555	Fkbp10	-0.16744	0.0010247	10852.9	0.0420689	-3.98014	6.88757e-05
ENSMUSG00000029705	Cux1	-0.167308	0.000240223	1934.38	0.0381634	-4.384	1.16521e-05
ENSMUSG00000063171	Rps4l	-0.166992	0.0177593	1008.73	0.0549813	-3.03726	0.0023874
ENSMUSG00000007850	Hnrnph1	-0.166825	0.0130001	5344.48	0.052875	-3.15507	0.00160458
ENSMUSG00000027201	Myef2	-0.166807	0.0113812	1883	0.0520506	-3.20472	0.00135194
ENSMUSG00000040263	Klhdc4	-0.165933	0.00906747	1095.75	0.0504962	-3.28605	0.00101602
ENSMUSG00000104960	Snhg8	-0.165892	0.0227774	830.396	0.0564623	-2.93809	0.00330238
ENSMUSG00000041926	Rnpep	-0.165761	0.035015	1420.79	0.0600441	-2.76065	0.00576856
ENSMUSG00000032563	Mrpl3	-0.165602	0.0346915	1123.92	0.0599016	-2.76458	0.00569969
ENSMUSG00000032366	Tpm1	-0.165547	0.00163538	59312.8	0.0430499	-3.84546	0.000120327
ENSMUSG00000068922	Msto1	-0.165538	0.0101329	993.721	0.0509883	-3.24658	0.00116801
ENSMUSG00000030096	Slc6a6	-0.165524	0.00611792	6185.54	0.0483436	-3.4239	0.000617287
ENSMUSG00000034349	Smc4	-0.165421	0.00827504	2552.32	0.0498029	-3.32151	0.000895322
ENSMUSG00000047879	Usp14	-0.165367	0.00636149	2525.56	0.0484738	-3.41146	0.000646148
ENSMUSG00000024007	Ppil1	-0.165367	0.00911397	818.468	0.0503487	-3.28442	0.00102191
ENSMUSG00000035310	Lin54	-0.165057	0.0372389	556.812	0.0603598	-2.73456	0.00624644
ENSMUSG00000042369	Rbm45	-0.164727	0.00402045	1107.97	0.0462789	-3.55944	0.000371651
ENSMUSG00000024369	Nelfe	-0.163905	0.0131405	1031.34	0.0520247	-3.15053	0.00162977
ENSMUSG00000041168	Lonp1	-0.163835	0.0126429	6840.05	0.0517216	-3.16764	0.00153684
ENSMUSG00000070867	Trabd2b	-0.163806	0.000158762	4122.12	0.0364228	-4.49735	6.88047e-06
ENSMUSG00000006589	Aprt	-0.163763	0.00493311	1642.49	0.0468567	-3.49497	0.000474111
ENSMUSG00000015932	Dstn	-0.163607	0.000977515	21486.9	0.0409773	-3.99261	6.53499e-05
ENSMUSG00000032026	Rexo2	-0.163506	2.58146e-07	4541.33	0.0277947	-5.88261	4.03835e-09
ENSMUSG00000033161	Atp1a1	-0.163267	1.4472e-12	16972.2	0.0208585	-7.82734	4.98287e-15
ENSMUSG00000022772	Senp5	-0.163045	0.0016182	1862.28	0.0423626	-3.84879	0.0001187
ENSMUSG00000030649	Anapc15	-0.16276	0.0476629	521.145	0.0619408	-2.62768	0.00859696
ENSMUSG00000048578	Mlec	-0.162438	0.00345001	15009.5	0.0449645	-3.61258	0.000303167
ENSMUSG00000071547	Nt5dc2	-0.16229	0.0389907	1190.91	0.0597628	-2.71557	0.00661616
ENSMUSG00000031948	Kars	-0.161939	0.000483047	3895.39	0.0385898	-4.19642	2.71171e-05
ENSMUSG00000039886	Tmem120a	-0.161663	0.0307709	822.586	0.0573801	-2.8174	0.00484135
ENSMUSG00000024981	Acsl5	-0.16152	1.62438e-05	2100.3	0.0320543	-5.03895	4.68104e-07
ENSMUSG00000002129	Sf3a1	-0.1608	0.0387717	2162.6	0.0591583	-2.71814	0.00656505
ENSMUSG00000024937	Ehbp1l1	-0.160365	0.000468347	7820.03	0.0381318	-4.20553	2.60465e-05
ENSMUSG00000040354	Mars	-0.160242	0.0126695	2752.12	0.0506028	-3.16667	0.00154197
ENSMUSG00000023004	Tuba1b	-0.160052	0.0202108	28153.5	0.0536055	-2.98574	0.00282891
ENSMUSG00000031353	Rbbp7	-0.160026	1.33732e-06	6223.49	0.0287596	-5.56426	2.6326e-08
ENSMUSG00000021392	Nol8	-0.160003	0.0116897	707.799	0.0500816	-3.19484	0.00139909
ENSMUSG00000041075	Fzd7	-0.159953	0.0128693	2432.59	0.0506007	-3.16109	0.00157179
ENSMUSG00000010067	Rassf1	-0.159236	0.0174154	1868.7	0.0522858	-3.0455	0.00232292
ENSMUSG00000106744	Riok2	-0.15919	0.0396977	708.351	0.058807	-2.70699	0.00678962
ENSMUSG00000042524	Sun2	-0.159121	0.00342171	3150.53	0.0440096	-3.6156	0.000299656
ENSMUSG00000018848	Rars	-0.159111	1.7955e-07	4019.88	0.0267282	-5.95291	2.63412e-09
ENSMUSG00000017999	Ddx27	-0.158635	0.00345403	1365.85	0.0439212	-3.61181	0.000304071
ENSMUSG00000042272	Sestd1	-0.158363	0.0488209	1105	0.0605191	-2.61674	0.00887744
ENSMUSG00000025402	Nab2	-0.157999	0.000494231	3736.25	0.0377091	-4.18993	2.79036e-05
ENSMUSG00000021260	Hhipl1	-0.157919	0.0237771	1616.4	0.0540533	-2.92155	0.00348292
ENSMUSG00000033020	Polr2f	-0.15778	0.00559517	952.9	0.0456941	-3.45295	0.000554492
ENSMUSG00000025007	Aldh18a1	-0.157624	0.00771022	3683.22	0.0471175	-3.34534	0.000821807
ENSMUSG00000017548	Suz12	-0.157027	0.025717	1640.63	0.05436	-2.88864	0.00386909
ENSMUSG00000026234	Ncl	-0.156896	4.33826e-06	17483.6	0.0294567	-5.32634	1.0021e-07
ENSMUSG00000067818	Myl9	-0.15682	3.15325e-05	18796.8	0.0321369	-4.87977	1.0621e-06
ENSMUSG00000054079	Utp18	-0.156726	0.00754237	969.331	0.0467338	-3.35359	0.000797707
ENSMUSG00000026490	Cdc42bpa	-0.156647	0.00342171	4913.85	0.0433253	-3.6156	0.000299652
ENSMUSG00000036371	Serbp1	-0.156558	0.000111302	10462.7	0.0341602	-4.58307	4.58204e-06
ENSMUSG00000021474	Sfxn1	-0.156391	0.00239332	1132.34	0.0419492	-3.72809	0.000192934
ENSMUSG00000030007	Cct7	-0.156136	0.000907042	8341.76	0.0388995	-4.01381	5.97453e-05
ENSMUSG00000028633	Ctps	-0.156085	0.00939234	5169.27	0.0476731	-3.27406	0.00106015
ENSMUSG00000024312	Wdr46	-0.156052	0.029597	1142.63	0.055082	-2.83308	0.00461012
ENSMUSG00000022407	Adsl	-0.1559	0.0351422	824.466	0.0565085	-2.75888	0.00580004
ENSMUSG00000041328	Pcf11	-0.15573	0.0331082	827.924	0.0559112	-2.78531	0.00534758
ENSMUSG00000026204	Ptprn	-0.155643	0.024396	1661.42	0.0534701	-2.91084	0.00360462
ENSMUSG00000020875	Hoxb9	-0.155526	0.00514206	1832.5	0.044692	-3.47995	0.000501505
ENSMUSG00000004980	Hnrnpa2b1	-0.155483	0.00211389	13191.5	0.0412745	-3.76705	0.000165187
ENSMUSG00000024952	Rps6ka4	-0.155383	0.00102986	2984.59	0.0390583	-3.97823	6.94314e-05
ENSMUSG00000037740	Mrps26	-0.155037	0.0106387	1168.79	0.0480301	-3.22791	0.00124696
ENSMUSG00000051256	Jagn1	-0.154912	0.0120097	1095.93	0.0486317	-3.18541	0.00144548
ENSMUSG00000025047	Pdcd11	-0.154904	0.0271057	1596.08	0.0539965	-2.86878	0.00412064
ENSMUSG00000031388	Naa10	-0.154333	0.0486948	597.092	0.0589518	-2.61795	0.00884598
ENSMUSG00000041632	Mrps27	-0.154156	0.0445029	599.355	0.0580009	-2.65783	0.00786463
ENSMUSG00000003360	Ddx23	-0.153933	0.0211816	3016.57	0.051871	-2.96761	0.00300126
ENSMUSG00000091957	Rps2-ps10	-0.15386	0.0390268	34585	0.0566772	-2.71467	0.00663421
ENSMUSG00000052533	Nup188	-0.153779	0.0278046	1962.01	0.0537994	-2.85838	0.0042581
ENSMUSG00000020918	Kat2a	-0.153639	0.0141	1125.57	0.0491652	-3.12495	0.00177834
ENSMUSG00000020869	Lrrc59	-0.15339	6.72081e-05	10868.8	0.0326248	-4.70165	2.58067e-06
ENSMUSG00000007836	Hnrnpa0	-0.153344	3.96102e-07	7321.83	0.0264119	-5.80585	6.40405e-09
ENSMUSG00000017176	Nt5c3b	-0.153251	0.041336	646.359	0.0569666	-2.6902	0.00714098
ENSMUSG00000020929	Eftud2	-0.153037	0.00041238	2717.6	0.0360799	-4.2416	2.21932e-05
ENSMUSG00000033039	Micall1	-0.152802	0.0040045	1330.21	0.0429062	-3.56131	0.000369008
ENSMUSG00000021131	Erh	-0.152776	0.00249564	2624.54	0.0411278	-3.71468	0.000203463
ENSMUSG00000023150	Ivns1abp	-0.152345	0.00280235	2803.16	0.0414123	-3.67873	0.000234395
ENSMUSG00000063884	Ptcd3	-0.152339	0.0149867	1022.95	0.0491086	-3.10209	0.00192158
ENSMUSG00000025034	Trim8	-0.152321	0.000202265	2151.28	0.0343963	-4.42842	9.49252e-06
ENSMUSG00000107383	RP24-246N21.1	-0.152283	0.000122304	4200.73	0.0333864	-4.56121	5.08603e-06
ENSMUSG00000032058	Ppp2r1b	-0.152105	0.0481276	1234.34	0.057978	-2.62349	0.00870331
ENSMUSG00000032553	Srprb	-0.151907	0.00687847	2814.67	0.0448542	-3.38669	0.000707411
ENSMUSG00000044533	Rps2	-0.151657	4.33826e-06	17443.2	0.0284773	-5.32552	1.00663e-07
ENSMUSG00000053110	Yap1	-0.151645	0.000814496	6710.68	0.0374866	-4.04533	5.22504e-05
ENSMUSG00000044864	Ankrd50	-0.150834	0.0201152	3095.1	0.0504794	-2.98804	0.00280774
ENSMUSG00000032423	Syncrip	-0.150647	1.42924e-05	4924.29	0.029706	-5.07126	3.95186e-07
ENSMUSG00000035960	Apex1	-0.150344	0.00236847	1712.23	0.0402862	-3.73189	0.000190045
ENSMUSG00000048087	Gm4737	-0.15033	0.0213728	2902.44	0.0507152	-2.9642	0.00303475
ENSMUSG00000056076	Eif3b	-0.150052	3.7204e-08	8498.42	0.0240539	-6.23815	4.42773e-10
ENSMUSG00000009013	Dynll1	-0.149795	0.0322685	3809.55	0.0535772	-2.79587	0.00517601
ENSMUSG00000001674	Ddx18	-0.149793	0.00450805	1601.36	0.0424971	-3.52479	0.000423811
ENSMUSG00000055531	Cpsf6	-0.149668	0.00719596	1600.77	0.0443923	-3.3715	0.000747604
ENSMUSG00000074656	Eif2s2	-0.149664	1.68943e-05	8679.12	0.0297583	-5.02932	4.92213e-07
ENSMUSG00000028851	Nudc	-0.149524	0.00348963	3771.84	0.0414415	-3.60808	0.000308477
ENSMUSG00000025078	Nhlrc2	-0.149507	0.0221402	946.605	0.0506733	-2.95041	0.00317353
ENSMUSG00000078812	Eif5a	-0.14946	1.16722e-06	17967.8	0.0267147	-5.59467	2.21038e-08
ENSMUSG00000039640	Mrpl12	-0.149378	0.00611638	1388.9	0.043622	-3.42437	0.000616217
ENSMUSG00000056962	Jmjd6	-0.149323	0.0125079	1704.81	0.047078	-3.17183	0.00151481
ENSMUSG00000040945	Rcc2	-0.149318	0.00236251	5809.86	0.0399951	-3.7334	0.000188912
ENSMUSG00000049521	Cdc42ep1	-0.149051	0.01893	1574.31	0.0494839	-3.01211	0.00259438
ENSMUSG00000060032	H2afj	-0.148904	0.00244685	2263.53	0.0400111	-3.72158	0.000197982
ENSMUSG00000016921	Srsf6	-0.148901	0.000495264	4178.96	0.0355461	-4.18894	2.80255e-05
ENSMUSG00000028683	Eif2b3	-0.14882	0.0449147	803.426	0.0560826	-2.65358	0.00796429
ENSMUSG00000015143	Actn1	-0.148809	0.00761517	39448	0.0444186	-3.35015	0.000807687
ENSMUSG00000035478	Mbd3	-0.148677	0.00110406	3739.19	0.0375498	-3.95946	7.51192e-05
ENSMUSG00000024381	Bin1	-0.148398	0.000688982	4816.48	0.0362248	-4.0966	4.19268e-05
ENSMUSG00000019951	Uhrf1bp1l	-0.14828	0.00870892	2237.94	0.0448991	-3.30251	0.000958242
ENSMUSG00000042354	Gnl3	-0.148269	0.0398823	1463.48	0.0548154	-2.70487	0.00683313
ENSMUSG00000018446	C1qbp	-0.148224	0.000257875	2620.74	0.0339635	-4.3642	1.27586e-05
ENSMUSG00000024127	Prepl	-0.148017	0.0132299	1413.92	0.0470166	-3.14819	0.00164285
ENSMUSG00000022698	Naa50	-0.148002	0.000289005	3749.48	0.0341339	-4.33592	1.45151e-05
ENSMUSG00000066979	Bub3	-0.14782	0.00578342	2656.86	0.0429436	-3.44219	0.000577024
ENSMUSG00000004849	Ap1s1	-0.147522	0.00276038	3553.67	0.0400408	-3.68429	0.000229343
ENSMUSG00000038335	Tsr1	-0.147392	0.0223087	1434.85	0.0500261	-2.94629	0.00321606
ENSMUSG00000022360	Atad2	-0.147302	0.0162888	1397.22	0.0479853	-3.06972	0.00214257
ENSMUSG00000019297	Nop9	-0.147162	0.0224822	1013.21	0.0500106	-2.94261	0.00325454
ENSMUSG00000005506	Celf1	-0.146915	0.00494319	3170.31	0.0420453	-3.49422	0.000475449
ENSMUSG00000041360	D19Bwg1357e	-0.146717	0.000214668	2147.14	0.0332478	-4.41282	1.02032e-05
ENSMUSG00000029108	Pcdh7	-0.146625	0.0400124	4532.07	0.0542411	-2.70321	0.0068674
ENSMUSG00000034120	Srsf2	-0.146459	0.000530701	4234.07	0.0351326	-4.16876	3.06265e-05
ENSMUSG00000032178	Ilf3	-0.146337	0.00764624	2105.3	0.0437031	-3.34843	0.000812699
ENSMUSG00000021377	Dek	-0.146288	0.0157546	2261.04	0.0474505	-3.08296	0.00204952
ENSMUSG00000020994	Pnn	-0.14626	0.000416382	2183.41	0.0345099	-4.23819	2.25333e-05
ENSMUSG00000067148	Polr1c	-0.14619	0.0281794	1205.08	0.0512316	-2.85351	0.00432394
ENSMUSG00000030970	Ctbp2	-0.145965	0.000821765	1564.21	0.0361082	-4.04244	5.28981e-05
ENSMUSG00000099397	Gm7809	-0.145802	0.00795265	1507.77	0.0437138	-3.33538	0.000851814
ENSMUSG00000022283	Pabpc1	-0.145706	9.98966e-06	38008.9	0.0282913	-5.1502	2.6021e-07
ENSMUSG00000027203	Dut	-0.145597	0.0203558	772.227	0.048808	-2.98307	0.00285377
ENSMUSG00000028639	Ybx1	-0.144782	4.10468e-06	20205.7	0.0271202	-5.33852	9.37071e-08
ENSMUSG00000034595	Ppp1r18	-0.144461	0.00202493	5223.88	0.0382057	-3.78114	0.000156114
ENSMUSG00000079108	Srp54b	-0.144314	0.000416675	5889.89	0.0340547	-4.23772	2.25803e-05
ENSMUSG00000030403	Vasp	-0.144223	0.00186792	5203.09	0.0379079	-3.80457	0.000142052
ENSMUSG00000028059	Arhgef2	-0.144186	0.000790597	6115.06	0.0355669	-4.05395	5.03592e-05
ENSMUSG00000079426	Arpc4	-0.144084	0.0215958	5187.45	0.0486745	-2.96015	0.00307489
ENSMUSG00000027479	Mapre1	-0.143907	0.000378433	6186.5	0.0337371	-4.26555	1.99414e-05
ENSMUSG00000039509	Nup133	-0.143769	0.0166642	862.767	0.0469639	-3.06127	0.00220402
ENSMUSG00000033365	Ipo13	-0.143693	0.0132541	1631.46	0.0456558	-3.1473	0.00164783
ENSMUSG00000024349	Tmem173	-0.143691	0.0356822	1219	0.0522196	-2.75167	0.00592923
ENSMUSG00000018433	Nol11	-0.143658	0.0479284	892.258	0.0547212	-2.62527	0.00865792
ENSMUSG00000021493	Pdlim7	-0.143464	6.64428e-08	6301.8	0.0233657	-6.13993	8.25562e-10
ENSMUSG00000004264	Phb2	-0.14344	1.13991e-05	3500.75	0.0280182	-5.11952	3.06307e-07
ENSMUSG00000033295	Ptprf	-0.143101	0.00330382	4875.31	0.039441	-3.62823	0.000285375
ENSMUSG00000089847	Timm10b	-0.143098	0.0366383	866.925	0.0522049	-2.74108	0.00612368
ENSMUSG00000022338	Eny2	-0.142937	0.0307577	1009.83	0.0507232	-2.81797	0.00483281
ENSMUSG00000022568	Scrib	-0.14287	0.010466	1463.39	0.0441795	-3.23386	0.00122129
ENSMUSG00000048701	Ccdc6	-0.142761	0.000128542	5170.22	0.0313849	-4.54871	5.39761e-06
ENSMUSG00000031657	Heatr3	-0.142689	0.00373056	1626.73	0.0397965	-3.58547	0.000336476
ENSMUSG00000021494	Ddx41	-0.142255	0.0396987	822.042	0.0525538	-2.70684	0.00679275
ENSMUSG00000021171	Esyt2	-0.141891	0.000503328	8708.81	0.0339122	-4.18408	2.86325e-05
ENSMUSG00000038845	Phb	-0.141779	0.0318074	3506.91	0.0505605	-2.80415	0.0050449
ENSMUSG00000020430	Pes1	-0.141714	0.0428509	2751.76	0.0530003	-2.67384	0.00749891
ENSMUSG00000059796	Eif4a1	-0.14132	0.000197798	20272.5	0.0318699	-4.43427	9.23848e-06
ENSMUSG00000078713	Tomm5	-0.141295	0.0185873	1032.67	0.0468022	-3.01898	0.00253628
ENSMUSG00000006498	Ptbp1	-0.140932	0.00192881	9124.08	0.0371275	-3.79589	0.000147115
ENSMUSG00000004768	Rab23	-0.140699	0.0473614	1555.29	0.0534901	-2.63037	0.0085293
ENSMUSG00000032803	Cdv3	-0.140556	0.0278029	5250.13	0.0491702	-2.85857	0.00425557
ENSMUSG00000021820	Camk2g	-0.14051	0.000991406	3106.16	0.0352286	-3.98851	6.64895e-05
ENSMUSG00000002393	Nr2f6	-0.140497	0.0232077	2308.28	0.04794	-2.93069	0.00338214
ENSMUSG00000024999	Noc3l	-0.140354	0.0205192	734.552	0.0471018	-2.9798	0.00288436
ENSMUSG00000032120	C2cd2l	-0.140348	0.046545	615.061	0.0532001	-2.63811	0.00833698
ENSMUSG00000014444	Piezo1	-0.13945	0.00309713	10362.8	0.0382083	-3.64973	0.000262514
ENSMUSG00000053289	Ddx10	-0.139437	0.0288808	885.582	0.0490579	-2.84229	0.00447911
ENSMUSG00000022752	Tomm70a	-0.139367	0.00018258	3177.68	0.0312664	-4.45742	8.29538e-06
ENSMUSG00000042608	Stk40	-0.139087	0.0443442	1469.19	0.0522991	-2.65946	0.00782662
ENSMUSG00000025393	Atp5b	-0.138608	0.0115481	29191.5	0.0433226	-3.19944	0.00137696
ENSMUSG00000058355	Abce1	-0.138569	7.39329e-05	5044.33	0.0296153	-4.67897	2.88316e-06
ENSMUSG00000019814	Ltv1	-0.138375	0.0318819	882.472	0.049373	-2.80264	0.00506865
ENSMUSG00000078440	Dohh	-0.138306	0.00491028	1524.95	0.0395564	-3.49642	0.000471548
ENSMUSG00000049553	Polr1a	-0.138204	0.0102559	1550.48	0.0426337	-3.24167	0.00118833
ENSMUSG00000062203	Gspt1	-0.138081	0.0011292	5665.29	0.0349364	-3.95237	7.73816e-05
ENSMUSG00000034109	Golim4	-0.137845	0.0154426	5779.22	0.0446035	-3.09045	0.00199852
ENSMUSG00000032436	Cmtm7	-0.137835	0.009036	1508.61	0.0419258	-3.2876	0.00101046
ENSMUSG00000053293	Pom121	-0.137588	0.0380399	1359.34	0.0504686	-2.72622	0.00640643
ENSMUSG00000052406	Rexo4	-0.137299	0.0213274	969.486	0.0463037	-2.96517	0.00302511
ENSMUSG00000059552	Trp53	-0.137133	0.00233777	2206.65	0.036697	-3.73691	0.000186293
ENSMUSG00000043336	Filip1l	-0.13706	0.00311892	2635.77	0.0375805	-3.64711	0.000265201
ENSMUSG00000031826	Usp10	-0.13706	0.00465689	1323.47	0.0390102	-3.51345	0.000442335
ENSMUSG00000021116	Eif2s1	-0.136855	0.00132241	3407.11	0.0350233	-3.90754	9.32417e-05
ENSMUSG00000062929	Cfl2	-0.136689	0.0377768	3844.46	0.0500831	-2.72924	0.00634797
ENSMUSG00000035021	Baz1a	-0.136382	0.0336084	2102.77	0.049093	-2.77803	0.00546891
ENSMUSG00000061983	Rps12	-0.136229	1.52006e-07	18064.1	0.0227546	-5.98688	2.13901e-09
ENSMUSG00000001440	Kpnb1	-0.136203	0.0192859	18832	0.045336	-3.0043	0.00266192
ENSMUSG00000022234	Cct5	-0.136131	1.85627e-06	7590.11	0.0247477	-5.50073	3.78217e-08
ENSMUSG00000073676	Hspe1	-0.135995	0.0057115	2783.5	0.0394627	-3.44617	0.000568585
ENSMUSG00000001229	Dpp9	-0.135645	0.00105572	2227.98	0.0341594	-3.97093	7.15931e-05
ENSMUSG00000056201	Cfl1	-0.135602	0.000567159	23542.6	0.0326677	-4.15093	3.31126e-05
ENSMUSG00000036112	Metap2	-0.135559	0.00811385	5644.91	0.0407292	-3.3283	0.000873787
ENSMUSG00000027423	Snx5	-0.13546	0.00893667	3018.79	0.0411478	-3.29203	0.000994673
ENSMUSG00000026491	Ahctf1	-0.135363	0.0144621	2823.26	0.0434401	-3.11609	0.00183265
ENSMUSG00000064193	Gm4735	-0.135315	0.0186058	12695.3	0.0448314	-3.01832	0.00254181
ENSMUSG00000027067	Ssrp1	-0.135294	0.0115856	5449.39	0.0423062	-3.19796	0.00138403
ENSMUSG00000026615	Eprs	-0.135234	0.000383097	9342.4	0.0317335	-4.26155	2.03018e-05
ENSMUSG00000028936	Rpl22	-0.134891	0.00193192	6264.4	0.0355434	-3.7951	0.000147582
ENSMUSG00000001300	Efnb2	-0.134837	0.00360932	2128.34	0.0374867	-3.59693	0.000321993
ENSMUSG00000074088	Snrnp40	-0.13464	0.0394696	778.706	0.0496929	-2.70945	0.00673949
ENSMUSG00000058301	Upf1	-0.134288	0.0256676	1830.13	0.0464711	-2.88972	0.0038559
ENSMUSG00000029394	Cdk2ap1	-0.134261	0.0118726	2932.93	0.042093	-3.18963	0.00142454
ENSMUSG00000031328	Flna	-0.134117	0.0309743	114916	0.0476542	-2.81437	0.00488726
ENSMUSG00000063317	Usp31	-0.134068	0.0291093	747.006	0.0472183	-2.83931	0.00452109
ENSMUSG00000078578	Ube2d3	-0.133944	0.000718055	7201.51	0.0327943	-4.08436	4.41986e-05
ENSMUSG00000014498	Ankrd52	-0.133631	0.000272366	3718.12	0.0307179	-4.35025	1.35979e-05
ENSMUSG00000016664	Pacsin2	-0.133471	0.034496	3145.6	0.048234	-2.76716	0.00565466
ENSMUSG00000021731	Mrps30	-0.133397	0.0413355	815.13	0.0495806	-2.69051	0.00713427
ENSMUSG00000031605	Klhl2	-0.133286	0.0442789	948.493	0.0501056	-2.6601	0.00781178
ENSMUSG00000032518	Rpsa	-0.13315	0.000240334	39313.8	0.030377	-4.38324	1.16929e-05
ENSMUSG00000030057	Cnbp	-0.132983	0.000417973	6857.26	0.0313906	-4.2364	2.27132e-05
ENSMUSG00000021326	Trim27	-0.132882	0.0493786	1634.99	0.0508969	-2.6108	0.00903304
ENSMUSG00000031930	Wwp2	-0.132767	0.0192324	1006.24	0.0441751	-3.00548	0.00265165
ENSMUSG00000030138	Bms1	-0.132583	0.00542307	2117.13	0.0382834	-3.4632	0.000533783
ENSMUSG00000030662	Ipo5	-0.132575	0.00165135	10047.8	0.0345061	-3.84208	0.000121997
ENSMUSG00000027944	Hax1	-0.132547	0.0461668	2029.14	0.0501723	-2.64183	0.00824584
ENSMUSG00000026558	Uck2	-0.132446	0.0110269	2466.64	0.041179	-3.21636	0.0012983
ENSMUSG00000004665	Cnn2	-0.132432	0.0128693	25552.8	0.0418885	-3.16155	0.00156933
ENSMUSG00000001380	Hars	-0.132052	0.0230102	3188.47	0.0450126	-2.93366	0.00334992
ENSMUSG00000061244	Exoc5	-0.13194	0.0465914	2456.05	0.0500279	-2.63732	0.00835635
ENSMUSG00000042590	Ipo11	-0.131892	0.0263465	1312.2	0.0458144	-2.87884	0.00399141
ENSMUSG00000041459	Tardbp	-0.131762	0.0174184	4151.16	0.0432703	-3.04509	0.00232614
ENSMUSG00000034187	Nsf	-0.131742	0.00741912	2314.02	0.039203	-3.3605	0.000778008
ENSMUSG00000042719	Naa25	-0.131686	0.00998729	1755.17	0.0405008	-3.25144	0.00114824
ENSMUSG00000067150	Xpo5	-0.131315	0.0307605	1908.88	0.0466043	-2.81767	0.00483742
ENSMUSG00000029547	Ints1	-0.131111	0.0484835	2088.44	0.0500412	-2.62005	0.00879157
ENSMUSG00000026755	Arpc5l	-0.131106	0.0404872	1166.17	0.0485836	-2.69856	0.00696404
ENSMUSG00000022678	Nde1	-0.131062	0.0497208	1301.2	0.0502536	-2.60802	0.00910679
ENSMUSG00000027091	Zc3h15	-0.131011	0.000596165	2661.19	0.0316668	-4.13716	3.5163e-05
ENSMUSG00000000184	Ccnd2	-0.130923	0.00278294	11725.9	0.0355577	-3.68198	0.000231425
ENSMUSG00000003808	Farsa	-0.130899	0.00872557	1633.48	0.0396472	-3.30159	0.00096138
ENSMUSG00000062825	Actg1	-0.130793	0.0336775	145574	0.0471002	-2.77692	0.00548771
ENSMUSG00000016946	Kctd5	-0.130779	0.00870278	2202.68	0.0395945	-3.30297	0.000956674
ENSMUSG00000033763	Mtss1l	-0.130622	0.0155568	1368.86	0.0423081	-3.08741	0.00201912
ENSMUSG00000022962	Gart	-0.130562	0.00890161	1821.24	0.0396417	-3.29354	0.000989339
ENSMUSG00000034271	Jdp2	-0.130453	0.017667	2010.32	0.0429215	-3.03933	0.00237102
ENSMUSG00000000568	Hnrnpd	-0.130271	0.024396	2818.37	0.0447527	-2.9109	0.00360387
ENSMUSG00000046722	Cdc42se1	-0.130166	0.0228085	2648.47	0.0443165	-2.93719	0.00331201
ENSMUSG00000005846	Rsl1d1	-0.12996	0.000493829	2602.9	0.0310131	-4.19051	2.78333e-05
ENSMUSG00000034620	Tmem5	-0.129762	0.00891841	1704.81	0.0394079	-3.29279	0.000991973
ENSMUSG00000100725	Gm28062	-0.129688	0.000156244	8814.78	0.0288124	-4.50112	6.75967e-06
ENSMUSG00000003099	Ppp5c	-0.129598	0.0106935	1634.51	0.0401722	-3.22607	0.00125505
ENSMUSG00000037060	Prkcdbp	-0.129435	0.0012578	3598.49	0.0330007	-3.9222	8.77445e-05
ENSMUSG00000063273	Naa15	-0.129315	0.0155415	2670.27	0.0418739	-3.08821	0.00201365
ENSMUSG00000037331	Larp1	-0.129075	0.000178247	6655.04	0.0289147	-4.46398	8.04514e-06
ENSMUSG00000036180	Gatad2a	-0.128931	0.00089898	2367.92	0.0320986	-4.01673	5.90124e-05
ENSMUSG00000024095	Hnrnpll	-0.128715	0.007546	2170.59	0.0383851	-3.35326	0.000798656
ENSMUSG00000043424	Eif3j2	-0.128566	0.00429244	2025.21	0.0363129	-3.5405	0.000399364
ENSMUSG00000022682	Rrn3	-0.12844	0.00698697	2046.12	0.0379865	-3.3812	0.000721708
ENSMUSG00000022565	Plec	-0.128422	0.0458233	14414.5	0.0485506	-2.64513	0.00816607
ENSMUSG00000073643	Wdfy1	-0.128346	0.000511287	2698.86	0.0307076	-4.17962	2.92e-05
ENSMUSG00000034343	Ube2f	-0.12812	0.00505843	1540.95	0.0367593	-3.48537	0.000491455
ENSMUSG00000025981	Coq10b	-0.127789	0.0351469	1316.98	0.0463251	-2.75854	0.00580608
ENSMUSG00000007721	Ccdc124	-0.12778	0.019015	1829.77	0.0424451	-3.01048	0.00260834
ENSMUSG00000024982	Zdhhc6	-0.12763	0.0262682	1218.44	0.0443122	-2.88025	0.00397366
ENSMUSG00000056216	Cebpg	-0.127581	0.0327271	1396.71	0.045719	-2.79055	0.00526181
ENSMUSG00000023110	Prmt5	-0.127403	0.0491137	1244.38	0.0487485	-2.61348	0.00896251
ENSMUSG00000030738	Eif3c	-0.127299	1.18236e-06	12725.1	0.0227656	-5.59175	2.2479e-08
ENSMUSG00000022551	Cyc1	-0.127109	0.0122958	2438.81	0.0400093	-3.17698	0.00148819
ENSMUSG00000008604	Ubqln4	-0.126969	0.00983134	1395.69	0.0389855	-3.25683	0.00112663
ENSMUSG00000015668	Pdzd11	-0.126902	0.0464069	1000.17	0.0480797	-2.6394	0.00830531
ENSMUSG00000062997	Rpl35	-0.126746	0.048478	9807.72	0.0483706	-2.62032	0.00878482
ENSMUSG00000019977	Hbs1l	-0.126645	0.00408848	2149.56	0.0356285	-3.5546	0.000378551
ENSMUSG00000027601	Mtfr1	-0.126414	0.0222917	1433.35	0.0428957	-2.94701	0.00320861
ENSMUSG00000051323	Pcdh19	-0.126237	0.00857292	2884.67	0.0381454	-3.30937	0.000935078
ENSMUSG00000024053	Emilin2	-0.125462	0.00437764	8709.65	0.035503	-3.53383	0.000409585
ENSMUSG00000051579	Tceal8	-0.125436	0.0252082	3593.04	0.0433038	-2.89664	0.00377179
ENSMUSG00000037458	Azin1	-0.125126	0.0249316	2973.13	0.043121	-2.90175	0.00371088
ENSMUSG00000020844	Nxn	-0.125099	0.0431908	4322.93	0.0468378	-2.6709	0.00756486
ENSMUSG00000024789	Jak2	-0.123951	0.0017079	2852.62	0.03235	-3.83158	0.000127325
ENSMUSG00000031862	Atp13a1	-0.123232	0.00857292	1681.46	0.0372391	-3.30922	0.000935578
ENSMUSG00000020706	Ftsj3	-0.123139	0.00337575	2559.9	0.03401	-3.62067	0.000293838
ENSMUSG00000004667	Polr2e	-0.123091	0.0104411	1332.56	0.038053	-3.23472	0.00121761
ENSMUSG00000055762	Eef1d	-0.123023	0.0284768	4915.98	0.0431938	-2.84816	0.00439728
ENSMUSG00000022781	Pak2	-0.122708	0.000394507	3351.63	0.0288495	-4.25341	2.10541e-05
ENSMUSG00000004530	Coro1c	-0.122508	0.0197388	5759.62	0.0408938	-2.99575	0.00273773
ENSMUSG00000025225	Nfkb2	-0.122491	0.00148764	1893.39	0.0316239	-3.87337	0.000107342
ENSMUSG00000026917	Wdr5	-0.122435	0.0246226	1151.87	0.0421149	-2.90716	0.00364731
ENSMUSG00000030224	Strap	-0.122329	0.000378421	5527.16	0.0286763	-4.26587	1.99124e-05
ENSMUSG00000028700	Pomgnt1	-0.122244	0.0238353	2461.46	0.0418595	-2.92033	0.00349658
ENSMUSG00000037608	Bclaf1	-0.122118	0.0249437	3863.86	0.0420898	-2.90136	0.00371541
ENSMUSG00000038697	Taf5l	-0.121995	0.0432565	986.255	0.0456926	-2.66991	0.00758709
ENSMUSG00000028345	Tex10	-0.12165	0.0361921	979.987	0.0443008	-2.74599	0.00603291
ENSMUSG00000078622	Ccdc47	-0.121601	0.0363116	3548.45	0.0443054	-2.74461	0.00605827
ENSMUSG00000028029	Aimp1	-0.121465	0.0416705	1549.65	0.045213	-2.6865	0.0072206
ENSMUSG00000094103	1700047I17Rik2	-0.12145	0.0346449	915.926	0.0439191	-2.76531	0.00568684
ENSMUSG00000054808	Actn4	-0.1213	0.0423707	32766.7	0.045287	-2.67847	0.00739584
ENSMUSG00000042364	Snx18	-0.121292	0.000941086	4450.58	0.0302937	-4.00387	6.23153e-05
ENSMUSG00000030835	Nomo1	-0.121161	0.00502392	7850.12	0.0347324	-3.48841	0.000485906
ENSMUSG00000045763	Basp1	-0.120945	0.0393651	9496.97	0.0446135	-2.71095	0.00670916
ENSMUSG00000031527	Eri1	-0.119991	0.015485	1208.88	0.0388387	-3.08947	0.00200517
ENSMUSG00000032112	Trappc4	-0.119989	0.0394029	1127.4	0.044271	-2.71034	0.0067215
ENSMUSG00000000738	Spg7	-0.119989	0.0449147	2126.16	0.0452159	-2.65369	0.00796163
ENSMUSG00000026728	Vim	-0.119896	0.00172522	85731.2	0.0313199	-3.82811	0.000129133
ENSMUSG00000075700	Selt	-0.119882	0.00250536	4924.63	0.0322868	-3.71305	0.00020478
ENSMUSG00000036693	Nop14	-0.119854	0.0301084	1390.15	0.0424079	-2.82622	0.00471006
ENSMUSG00000030082	Sec61a1	-0.119774	0.000456467	8018	0.0284326	-4.21256	2.52492e-05
ENSMUSG00000025135	Anapc11	-0.119636	0.0170308	1691.62	0.0391748	-3.0539	0.00225888
ENSMUSG00000030682	Cdipt	-0.119538	0.00100932	2918.06	0.0300045	-3.984	6.77662e-05
ENSMUSG00000035585	Tsen34	-0.119443	0.0184681	2986.42	0.039534	-3.02126	0.00251725
ENSMUSG00000024533	Spire1	-0.119283	0.0388464	1171.27	0.0439011	-2.71709	0.00658586
ENSMUSG00000046841	Ckap4	-0.119108	0.0177421	14226.3	0.0392098	-3.03772	0.00238376
ENSMUSG00000030588	Yif1b	-0.118946	0.023073	1567.4	0.0405591	-2.93265	0.00336078
ENSMUSG00000030759	Far1	-0.118324	0.0413557	1966.34	0.0439907	-2.68975	0.00715057
ENSMUSG00000070319	Eif3g	-0.11828	0.0122782	2788.6	0.0372236	-3.17757	0.00148515
ENSMUSG00000039630	Hnrnpu	-0.118246	0.00077884	3632.26	0.0291351	-4.05856	4.93771e-05
ENSMUSG00000071172	Srsf3	-0.118043	0.000495264	4857.23	0.0281817	-4.18865	2.80625e-05
ENSMUSG00000030678	Maz	-0.11797	0.0134617	3124.05	0.0375476	-3.14188	0.00167868
ENSMUSG00000061613	U2af1	-0.117812	0.0362224	1567.38	0.0429101	-2.74556	0.00604068
ENSMUSG00000004846	Plod3	-0.117511	0.0344603	15214.9	0.0424587	-2.76765	0.00564622
ENSMUSG00000036781	Rps27l	-0.117398	0.0227041	3312.74	0.0399393	-2.93941	0.00328836
ENSMUSG00000024045	Akap8	-0.117221	0.0470436	1284.93	0.0445179	-2.63312	0.00846039
ENSMUSG00000043858	Nup62	-0.116995	0.0293614	1671.54	0.0412542	-2.83595	0.00456903
ENSMUSG00000020460	Rps27a	-0.116767	0.00163842	12500.1	0.0303706	-3.84475	0.000120674
ENSMUSG00000017774	Myo1c	-0.116667	0.034749	22655.7	0.0422136	-2.76374	0.00571434
ENSMUSG00000029169	Dhx15	-0.116085	0.000560991	4721.66	0.0279374	-4.1552	3.25005e-05
ENSMUSG00000030753	Prkrir	-0.116032	0.0151396	3149.83	0.0374426	-3.09891	0.00194232
ENSMUSG00000027613	Eif6	-0.11574	0.0472695	3393.9	0.0439858	-2.63131	0.00850568
ENSMUSG00000028792	Ak2	-0.115725	0.00469361	3372.95	0.032969	-3.5101	0.000447931
ENSMUSG00000033955	Tnks1bp1	-0.115724	0.00209207	10997.5	0.0306951	-3.77012	0.000163169
ENSMUSG00000032435	Dync1li1	-0.115367	0.0210225	2291.09	0.0388364	-2.9706	0.0029722
ENSMUSG00000007739	Cct4	-0.115162	0.00383918	6595.69	0.0322078	-3.57559	0.000349435
ENSMUSG00000039221	Rpl22l1	-0.11499	0.0128693	2754.5	0.0363747	-3.16127	0.00157081
ENSMUSG00000068039	Tcp1	-0.114837	0.00834763	9619.78	0.034602	-3.31878	0.000904118
ENSMUSG00000027823	Gmps	-0.114794	0.00721935	1846.58	0.0340595	-3.37041	0.000750575
ENSMUSG00000025423	Pias2	-0.114081	0.0145755	1758.84	0.0366454	-3.11309	0.00185139
ENSMUSG00000001525	Tubb5	-0.113917	0.00564239	36752.9	0.0330167	-3.45027	0.000560016
ENSMUSG00000032171	Pin1	-0.113855	0.0320007	1767.17	0.0406593	-2.80022	0.00510671
ENSMUSG00000026245	Farsb	-0.113584	0.0238353	1285.32	0.0388944	-2.92031	0.00349679
ENSMUSG00000030216	Wbp11	-0.113527	0.0414805	1548.33	0.0422275	-2.68845	0.00717835
ENSMUSG00000059409	Ppp2r5d	-0.113233	0.0438739	1839.5	0.0425086	-2.66376	0.00772718
ENSMUSG00000024858	Adrbk1	-0.112828	0.0432565	2300.48	0.0422611	-2.66978	0.00759003
ENSMUSG00000028907	Utp11l	-0.112714	0.0265103	1175.45	0.0391833	-2.87657	0.0040202
ENSMUSG00000049327	Setd8	-0.112443	0.0218794	3435.99	0.0380535	-2.95487	0.00312797
ENSMUSG00000024914	Drap1	-0.112409	0.0466136	4261.42	0.0426291	-2.6369	0.00836672
ENSMUSG00000033444	Specc1l	-0.112143	0.010197	2808.38	0.0345727	-3.24368	0.00117998
ENSMUSG00000029623	Pdap1	-0.112053	0.0358502	3812.45	0.0407534	-2.74954	0.00596788
ENSMUSG00000024359	Hspa9	-0.112028	0.000879946	20149.3	0.0278439	-4.02342	5.73579e-05
ENSMUSG00000003970	Rpl8	-0.112025	0.000276419	23079.6	0.0257725	-4.34669	1.38209e-05
ENSMUSG00000021102	Glrx5	-0.111907	0.03187	1658.46	0.0399232	-2.80306	0.00506198
ENSMUSG00000030980	Knop1	-0.111814	0.0177904	1540.7	0.0368226	-3.03656	0.00239291
ENSMUSG00000019920	Lims1	-0.111703	0.00920275	6251.03	0.034044	-3.28113	0.00103393
ENSMUSG00000048332	Lhfp	-0.111244	0.0125557	7710.47	0.0350886	-3.17037	0.00152247
ENSMUSG00000028953	Abcf2	-0.111087	0.0257196	3325.54	0.0384611	-2.8883	0.00387334
ENSMUSG00000031311	Nono	-0.110466	0.00132162	7595.35	0.0282671	-3.90794	9.30875e-05
ENSMUSG00000001995	Sipa1l2	-0.110415	0.0245459	1852.35	0.0379635	-2.90845	0.00363228
ENSMUSG00000020412	Ascc2	-0.110371	0.0326133	1772.24	0.0395336	-2.79183	0.00524107
ENSMUSG00000022178	Ajuba	-0.11034	0.0332503	1778.31	0.0396372	-2.78376	0.00537331
ENSMUSG00000042079	Hnrnpf	-0.110275	4.96726e-05	10924.6	0.0230855	-4.77682	1.78093e-06
ENSMUSG00000003348	Mob3a	-0.110185	0.00701111	1765.47	0.0325987	-3.38005	0.000724727
ENSMUSG00000032612	Usp4	-0.109644	0.0239136	3707.95	0.0375625	-2.91897	0.00351186
ENSMUSG00000004789	Dlst	-0.109504	0.000811291	3865.92	0.0270593	-4.04681	5.19202e-05
ENSMUSG00000028882	Ppp1r8	-0.109123	0.0355039	1176.42	0.0396247	-2.75391	0.00588883
ENSMUSG00000001642	Akr1b3	-0.108436	0.0406997	2461.48	0.0402112	-2.69667	0.00700364
ENSMUSG00000051391	Ywhag	-0.10842	0.00166609	16715.6	0.0282388	-3.8394	0.000123335
ENSMUSG00000003810	Mast2	-0.107619	0.0217116	3295.2	0.0363823	-2.95799	0.00309648
ENSMUSG00000027404	Snrpb	-0.107304	0.00746229	4816.45	0.0319538	-3.35811	0.000784769
ENSMUSG00000021759	Ppap2a	-0.107195	0.0215927	2096.91	0.0362076	-2.96056	0.00307081
ENSMUSG00000039646	Vasn	-0.107057	0.0271702	5420.45	0.0373323	-2.86767	0.00413501
ENSMUSG00000041203	2310036O22Rik	-0.106691	0.035452	2880.6	0.0387287	-2.75482	0.0058724
ENSMUSG00000089762	Ier5l	-0.106623	0.0145412	2185.73	0.0342404	-3.11396	0.00184595
ENSMUSG00000030602	Pak4	-0.106273	0.0115481	5434.25	0.0332137	-3.19967	0.00137587
ENSMUSG00000067274	Rplp0	-0.106243	0.0148639	26103.4	0.0342107	-3.10557	0.00189915
ENSMUSG00000041781	Cpsf2	-0.106029	0.037847	2130.47	0.0388633	-2.72826	0.00636686
ENSMUSG00000024960	Plcb3	-0.105944	0.0278029	3647.4	0.0370566	-2.85897	0.00425013
ENSMUSG00000026519	Tmem63a	-0.10554	0.0395959	2100.85	0.0389735	-2.70799	0.00676924
ENSMUSG00000022191	Drosha	-0.10538	0.0381826	1653.96	0.0386799	-2.7244	0.00644188
ENSMUSG00000084349	Rpl3-ps1	-0.10535	0.000962503	9388.91	0.0263529	-3.99765	6.39748e-05
ENSMUSG00000032187	Smarca4	-0.105323	0.0201278	5572.77	0.0352546	-2.98749	0.00281277
ENSMUSG00000028480	Glipr2	-0.105268	0.0182279	4699.71	0.0347815	-3.02655	0.00247359
ENSMUSG00000046364	Rpl27a	-0.105064	0.0249531	16428.3	0.0362152	-2.90109	0.00371868
ENSMUSG00000059070	Rpl18	-0.104773	0.00937453	14812.9	0.0319875	-3.27545	0.00105494
ENSMUSG00000059291	Rpl11	-0.104633	0.00790222	14988.5	0.0313503	-3.33754	0.00084523
ENSMUSG00000002372	Ranbp3	-0.104291	0.0257196	1862.21	0.0361068	-2.88842	0.00387188
ENSMUSG00000001415	Smg5	-0.103944	0.0423071	2533.4	0.0387873	-2.67984	0.00736573
ENSMUSG00000038909	Kat7	-0.103184	0.0423401	1737.44	0.0385178	-2.67887	0.00738706
ENSMUSG00000039000	Ube3c	-0.103173	0.0352862	2347.14	0.0374232	-2.75692	0.00583492
ENSMUSG00000039361	Picalm	-0.102924	0.0137747	8968.91	0.0328475	-3.13339	0.00172802
ENSMUSG00000025967	Eef1b2	-0.102907	0.00145028	14760.7	0.0265151	-3.88108	0.000103994
ENSMUSG00000020458	Rtn4	-0.102598	0.00974273	22203.4	0.0314684	-3.26033	0.00111283
ENSMUSG00000040028	Elavl1	-0.102465	0.0251499	1758.04	0.035363	-2.89753	0.00376119
ENSMUSG00000095115	Itpripl2	-0.102057	0.0333221	7944.09	0.0366789	-2.78246	0.00539488
ENSMUSG00000035150	Eif2s3x	-0.102035	0.0381975	8934.12	0.0374561	-2.72412	0.00644725
ENSMUSG00000029147	Ppm1g	-0.101119	0.0399884	3602.15	0.0374021	-2.70355	0.00686029
ENSMUSG00000062300	Pvrl2	-0.101055	0.0457257	6373.1	0.03819	-2.64611	0.00814232
ENSMUSG00000020074	Ccar1	-0.100935	0.0186058	2355.59	0.0334433	-3.01808	0.00254378
ENSMUSG00000031299	Pdha1	-0.100687	0.000821765	7389.78	0.0249071	-4.04249	5.2886e-05
ENSMUSG00000086583	Gm15500	-0.100581	0.0444065	7736.53	0.0378308	-2.6587	0.00784427
ENSMUSG00000029599	Ddx54	-0.100566	0.00741334	2781.13	0.0299222	-3.36092	0.000776847
ENSMUSG00000012848	Rps5	-0.100093	0.00373059	16635.5	0.027918	-3.58525	0.000336758
ENSMUSG00000027184	Caprin1	-0.100066	0.00228716	15013.3	0.0267187	-3.74517	0.000180268
ENSMUSG00000038633	Degs1	-0.0999784	0.0101624	5469.04	0.0308081	-3.2452	0.00117369
ENSMUSG00000055407	Map6	-0.0994171	0.0399342	3353.93	0.0367647	-2.70415	0.00684799
ENSMUSG00000046062	Ppp1r15b	-0.0993903	0.017117	2874.63	0.0325669	-3.05188	0.00227415
ENSMUSG00000034659	Tmem109	-0.0991493	0.0254184	2698.62	0.0342673	-2.89341	0.00381086
ENSMUSG00000063888	Rpl7l1	-0.0986864	0.0329151	2580.26	0.0353956	-2.7881	0.00530189
ENSMUSG00000019782	Rwdd1	-0.0984137	0.0446458	1666.51	0.0370469	-2.65646	0.00789657
ENSMUSG00000035726	Supt16	-0.0984107	0.00753009	2789.19	0.0293358	-3.35463	0.000794718
ENSMUSG00000021890	Eaf1	-0.098112	0.0196241	2580.16	0.0327274	-2.99785	0.00271888
ENSMUSG00000063480	Nhp2l1	-0.0979493	0.0321272	1854.5	0.0350012	-2.79846	0.00513476
ENSMUSG00000032399	Rpl4	-0.0979491	5.94022e-05	30960.5	0.0206868	-4.73486	2.19201e-06
ENSMUSG00000027195	Hsd17b12	-0.0974908	0.00852846	3606.54	0.0294353	-3.31203	0.000926208
ENSMUSG00000062937	Mtap	-0.0973484	0.024138	2094.88	0.0333944	-2.91511	0.00355565
ENSMUSG00000002658	Gtf2f1	-0.0973408	0.0159454	2035.16	0.0316246	-3.07801	0.00208386
ENSMUSG00000029614	Rpl6	-0.0972552	0.00217293	24685.1	0.0258679	-3.75969	0.000170126
ENSMUSG00000024576	Csnk1a1	-0.0970577	0.000128973	9492.38	0.0213425	-4.54763	5.42538e-06
ENSMUSG00000039148	Sart1	-0.096543	0.0221662	2312.59	0.0327342	-2.9493	0.00318494
ENSMUSG00000012405	Rpl15	-0.0964796	0.00163346	18531.6	0.0250857	-3.84599	0.000120064
ENSMUSG00000078941	Ak6	-0.095976	0.0176851	2485.93	0.0315829	-3.03886	0.00237478
ENSMUSG00000008892	Vdac3	-0.0959001	0.0208156	4125.24	0.0322416	-2.97443	0.00293537
ENSMUSG00000025234	Arih1	-0.0958382	0.00155753	4305.77	0.0248308	-3.85965	0.000113551
ENSMUSG00000022614	Lmf2	-0.0958215	0.0146795	3250.93	0.0308044	-3.11064	0.0018668
ENSMUSG00000060279	Ap2a1	-0.0957986	0.0280979	4504.47	0.0335577	-2.85474	0.00430723
ENSMUSG00000030770	Parva	-0.0957912	0.00129809	11783.4	0.0244751	-3.91382	9.08468e-05
ENSMUSG00000032312	Csk	-0.0954135	0.0375607	2950.95	0.0349336	-2.73128	0.00630884
ENSMUSG00000003731	Kpna6	-0.0953585	0.0390261	2733.1	0.0351231	-2.71498	0.00662802
ENSMUSG00000090841	Myl6	-0.0952721	0.035165	20847.9	0.0345411	-2.75822	0.0058117
ENSMUSG00000090862	Rps13	-0.0952452	0.00206788	8433.39	0.0252389	-3.77374	0.000160818
ENSMUSG00000040151	Hs2st1	-0.0951845	0.0333555	2885.52	0.0342146	-2.78198	0.00540279
ENSMUSG00000032231	Anxa2	-0.0948742	0.0163391	23819.3	0.0309203	-3.06835	0.00215246
ENSMUSG00000019179	Mdh2	-0.0946024	0.0308004	6248.13	0.0335833	-2.81694	0.00484829
ENSMUSG00000024966	Stip1	-0.0944357	0.00901084	6472.76	0.0287098	-3.28933	0.00100428
ENSMUSG00000071644	Eef1g	-0.0941838	0.00133409	23227.3	0.0241194	-3.9049	9.42648e-05
ENSMUSG00000027782	Kpna4	-0.0941357	0.0393223	4046.09	0.0347178	-2.71145	0.00669892
ENSMUSG00000071072	Ptges3	-0.0937203	0.00327819	4332.31	0.0258115	-3.63095	0.000282381
ENSMUSG00000022285	Ywhaz	-0.0936558	0.000873124	11567.6	0.0232642	-4.02576	5.67923e-05
ENSMUSG00000033326	Kdm4a	-0.0935734	0.0458233	2884.76	0.0353771	-2.64503	0.00816844
ENSMUSG00000000001	Gnai3	-0.0931958	0.025048	4958.76	0.0321393	-2.89974	0.0037347
ENSMUSG00000032050	Rdx	-0.0931651	0.011681	4961.84	0.0291575	-3.19523	0.00139718
ENSMUSG00000028034	Fubp1	-0.0926903	0.0344366	2454.8	0.0334789	-2.76862	0.00562946
ENSMUSG00000005566	Trim28	-0.0926472	0.0228949	6822.97	0.0315588	-2.9357	0.00332798
ENSMUSG00000061787	Rps17	-0.0926303	0.0322208	11403.7	0.0331201	-2.7968	0.00516117
ENSMUSG00000063605	Ccdc102a	-0.0920961	0.0299455	1970.1	0.032561	-2.82842	0.00467787
ENSMUSG00000005204	Senp3	-0.0920508	0.0419044	2677.5	0.0342937	-2.68419	0.00727054
ENSMUSG00000030432	Rpl28	-0.0912245	0.00976993	17495	0.0279901	-3.25917	0.0011174
ENSMUSG00000019471	Cdc37	-0.0910449	0.00876875	7054.63	0.0275956	-3.29925	0.000969419
ENSMUSG00000016528	Mapkapk2	-0.0910283	0.0105884	4794.94	0.0281838	-3.2298	0.00123875
ENSMUSG00000062647	Rpl7a	-0.0908488	0.00365139	21460.6	0.0252925	-3.59193	0.000328243
ENSMUSG00000021484	Lman2	-0.090511	0.00473025	4866.26	0.0258045	-3.50756	0.000452233
ENSMUSG00000025794	Rpl14	-0.0905097	0.000218746	14757.8	0.0205406	-4.40637	1.05116e-05
ENSMUSG00000021037	Ahsa1	-0.0902216	0.03253	2952.93	0.032305	-2.79281	0.00522525
ENSMUSG00000047675	Rps8	-0.0898994	0.00693084	22964.2	0.0265644	-3.38421	0.000713835
ENSMUSG00000004897	Hdgf	-0.0897293	0.0215958	9988.15	0.0303137	-2.96003	0.00307612
ENSMUSG00000052997	Uba2	-0.0896399	0.012949	3094.35	0.0283978	-3.15658	0.00159634
ENSMUSG00000001017	Chtop	-0.0893564	0.0485275	3089.7	0.0341151	-2.61926	0.00881195
ENSMUSG00000035530	Eif1	-0.0893237	0.0409254	12036.1	0.0331552	-2.6941	0.0070578
ENSMUSG00000058126	Tpm3-rs7	-0.0890358	0.0282132	5111.56	0.0312095	-2.85285	0.00433296
ENSMUSG00000022841	Ap2m1	-0.0884397	0.0199678	10323	0.0295646	-2.99141	0.00277695
ENSMUSG00000074781	Ube2n	-0.0882646	0.0321988	3010.2	0.0315537	-2.79728	0.00515352
ENSMUSG00000005610	Eif4g2	-0.0878724	0.00738438	33587.8	0.0261339	-3.36239	0.000772707
ENSMUSG00000021546	Hnrnpk	-0.087833	0.0172981	13531.1	0.0288116	-3.04853	0.00229964
ENSMUSG00000071054	Safb	-0.0877416	0.0407402	2290.36	0.0325427	-2.6962	0.00701366
ENSMUSG00000059005	Hnrnpa3	-0.0863282	0.0223522	13399.1	0.0293082	-2.94553	0.003224
ENSMUSG00000022043	Trim35	-0.0855821	0.0106617	6311.99	0.0265198	-3.2271	0.00125052
ENSMUSG00000007670	Khsrp	-0.0850301	0.00877141	3342.28	0.0257758	-3.29883	0.000970875
ENSMUSG00000025613	Cct8	-0.0848524	0.0144621	7759.96	0.0272298	-3.11616	0.00183226
ENSMUSG00000016554	Eif3d	-0.084583	0.0443515	3934.87	0.031807	-2.65926	0.00783123
ENSMUSG00000021660	Btf3	-0.0844952	0.0174184	8773.46	0.0277493	-3.04494	0.00232723
ENSMUSG00000059119	Nap1l4	-0.0840801	0.0390718	3161.77	0.03098	-2.71401	0.00664746
ENSMUSG00000006333	Rps9	-0.0839654	0.000382904	21049.4	0.019701	-4.26199	2.02616e-05
ENSMUSG00000045983	Eif4g1	-0.0830145	0.0111792	21299.7	0.025852	-3.21114	0.0013221
ENSMUSG00000021610	Clptm1l	-0.0826286	0.0455219	4479.68	0.0312011	-2.64826	0.00809066
ENSMUSG00000024360	Etf1	-0.0825497	0.00347078	6323.01	0.0228676	-3.60989	0.000306324
ENSMUSG00000000740	Rpl13	-0.0820866	0.0309471	22129.3	0.0291609	-2.81496	0.00487835
ENSMUSG00000000787	Ddx3x	-0.0820428	0.0108334	12103.8	0.025462	-3.22216	0.00127227
ENSMUSG00000057561	Eif1a	-0.0820274	0.0178602	4168.88	0.0270267	-3.03505	0.00240497
ENSMUSG00000040385	Ppp1ca	-0.0810717	0.028878	8311.23	0.0285215	-2.84247	0.00447652
ENSMUSG00000049517	Rps23	-0.0800818	0.0280469	16607.5	0.028045	-2.85547	0.00429731
ENSMUSG00000028656	Cap1	-0.0800815	0.0300572	18495	0.0283282	-2.82692	0.00469982
ENSMUSG00000034024	Cct2	-0.0791636	0.0446746	10316.9	0.0298045	-2.6561	0.007905
ENSMUSG00000068882	Ssb	-0.0777412	0.0373575	4416.66	0.0284416	-2.73336	0.00626913
ENSMUSG00000037373	Ctbp1	-0.0777008	0.0382076	5144.17	0.0285257	-2.72389	0.00645182
ENSMUSG00000025016	Tm9sf3	-0.0764418	0.0182727	10088.6	0.0252651	-3.02559	0.00248151
ENSMUSG00000030447	Cyfip1	-0.07443	0.0263716	3891.29	0.0258583	-2.87838	0.00399719
ENSMUSG00000001924	Uba1	-0.0742062	0.0211047	13221.3	0.0249919	-2.96921	0.00298562
ENSMUSG00000037119	D15Ertd621e	-0.072933	0.0423401	4434.7	0.0272254	-2.67886	0.00738733
ENSMUSG00000027940	Tpm3	-0.0713929	0.0423363	6375.54	0.0266459	-2.67932	0.00737717
ENSMUSG00000025362	Rps26	-0.0712369	0.015832	14366	0.0231201	-3.08116	0.00206195
ENSMUSG00000003429	Rps11	-0.0692245	0.0423051	14047.1	0.0258287	-2.68014	0.00735906
ENSMUSG00000060036	Rpl3	-0.0691789	0.0332839	19367.3	0.0248552	-2.78328	0.00538123
ENSMUSG00000061904	Slc25a3	-0.0639535	0.0496016	10027.5	0.0245128	-2.60898	0.00908124
ENSMUSG00000032437	Stt3b	-0.063067	0.0369458	7330.62	0.0230337	-2.73804	0.00618068
ENSMUSG00000004677	Myo9b	0.0789788	0.0190503	4723.47	0.0262429	3.00953	0.00261656
ENSMUSG00000003363	Pld3	0.0796691	0.040778	4368.93	0.0295537	2.69574	0.00702321
ENSMUSG00000024507	Hsd17b4	0.0806941	0.0456271	2453.55	0.0304853	2.64698	0.00812135
ENSMUSG00000013160	Atp6v0d1	0.0807685	0.0426676	2932.83	0.0301859	2.6757	0.00745725
ENSMUSG00000038619	Ensa	0.0810266	0.0286313	3160.33	0.0284721	2.84582	0.00442971
ENSMUSG00000035357	Pdzrn3	0.0810934	0.00764468	6884.03	0.0242165	3.34868	0.000811961
ENSMUSG00000024644	Cndp2	0.0839973	0.0148908	4909.65	0.027055	3.10469	0.00190481
ENSMUSG00000006932	Ctnnb1	0.08462	0.00555066	17997.2	0.0244841	3.45612	0.000548003
ENSMUSG00000059495	Arhgef12	0.086936	0.0483606	4460.02	0.0331601	2.62171	0.00874907
ENSMUSG00000034593	Myo5a	0.0872348	0.0455219	4080.1	0.0329413	2.64819	0.00809241
ENSMUSG00000038650	Rnh1	0.0891119	0.0344529	3787.09	0.0321917	2.76817	0.00563728
ENSMUSG00000010663	Fads1	0.0896968	0.0250767	8025.47	0.0309399	2.89906	0.0037428
ENSMUSG00000014329	Bicc1	0.0900771	0.0476629	7645.84	0.0342806	2.62764	0.00859787
ENSMUSG00000022982	Sod1	0.0905041	0.0233976	3604.17	0.0309133	2.92768	0.00341506
ENSMUSG00000033420	Antxr1	0.0908224	0.0223021	6277.89	0.0308233	2.94655	0.00321343
ENSMUSG00000033793	Atp6v1h	0.0918094	0.0321299	2772.19	0.0328105	2.79817	0.00513934
ENSMUSG00000025351	Cd63	0.0920635	0.00539539	24642	0.026568	3.4652	0.000529846
ENSMUSG00000038546	Ranbp9	0.0926903	0.0493358	1880.23	0.0354967	2.61124	0.00902151
ENSMUSG00000034675	Dbn1	0.0937208	0.0198792	8953.33	0.0313107	2.99326	0.00276018
ENSMUSG00000028419	Chmp5	0.0947287	0.0267979	2461.19	0.0329719	2.87301	0.00406582
ENSMUSG00000025139	Tollip	0.0953197	0.0350291	3005.26	0.0345314	2.76037	0.00577351
ENSMUSG00000020585	Laptm4a	0.095502	0.00856972	13594.5	0.0288541	3.30983	0.000933528
ENSMUSG00000037706	Cd81	0.0959799	0.0110695	8404.88	0.0298565	3.2147	0.0013058
ENSMUSG00000045039	Megf8	0.0966542	0.0283218	5976.35	0.0339058	2.85067	0.00436274
ENSMUSG00000026426	Arl8a	0.0966761	0.0181344	3258.28	0.0319227	3.02844	0.00245818
ENSMUSG00000049940	Pgrmc2	0.098514	0.0369793	4060.22	0.0359903	2.73724	0.0061958
ENSMUSG00000035901	Dennd5a	0.0990481	0.0033829	5789.39	0.0273629	3.61979	0.00029484
ENSMUSG00000032485	Scap	0.0992723	0.0490889	2820.99	0.0379761	2.61407	0.00894703
ENSMUSG00000096188	Cmtm4	0.0995139	0.0355039	2883.11	0.0361366	2.75383	0.00589029
ENSMUSG00000024835	Coro1b	0.100195	0.018051	4370.43	0.0330623	3.0305	0.00244147
ENSMUSG00000031557	Plekha2	0.100418	0.00378751	2509.51	0.028048	3.58021	0.000343314
ENSMUSG00000020111	Micu1	0.101214	0.0465914	1861.94	0.0383792	2.6372	0.00835924
ENSMUSG00000035212	Leprot	0.101247	0.00473025	2938.34	0.0288684	3.5072	0.000452844
ENSMUSG00000018567	Gabarap	0.101986	0.00231526	8252.89	0.0272642	3.74064	0.000183551
ENSMUSG00000031024	St5	0.103154	0.0170262	2612.07	0.0337713	3.05449	0.00225444
ENSMUSG00000037788	Vopp1	0.103712	0.0484466	1982.3	0.0395725	2.62082	0.00877189
ENSMUSG00000024098	Twsg1	0.103923	0.0221662	3732.4	0.035234	2.94951	0.00318278
ENSMUSG00000019923	Zwint	0.104233	0.0488209	3557.91	0.0398346	2.61663	0.00888019
ENSMUSG00000017831	Rab5a	0.104987	0.011885	2882.55	0.0329201	3.18915	0.00142691
ENSMUSG00000024773	Atg2a	0.105525	0.04643	1083.67	0.0399853	2.63909	0.00831291
ENSMUSG00000042626	Shc1	0.105993	0.00430674	7121.42	0.0299464	3.53941	0.000401017
ENSMUSG00000017466	Timp2	0.106052	0.000894121	32090.1	0.0263906	4.01854	5.85596e-05
ENSMUSG00000020190	Mknk2	0.106161	0.0204613	1741.08	0.0356126	2.98099	0.00287316
ENSMUSG00000028826	Tmem57	0.106508	0.0465914	1790.76	0.0403805	2.6376	0.00834955
ENSMUSG00000022390	Zc3h7b	0.107023	0.0119801	3157.24	0.0335864	3.18649	0.00144012
ENSMUSG00000035441	Myo1d	0.107167	0.0302543	3039.11	0.0379417	2.82452	0.00473516
ENSMUSG00000038708	Golga4	0.107394	0.00705133	2679.51	0.0317897	3.37828	0.000729412
ENSMUSG00000034290	Nek9	0.107805	0.0195193	4028.26	0.0359351	2.99998	0.00269997
ENSMUSG00000021978	Extl3	0.107883	0.000494231	5156.05	0.0257494	4.18972	2.793e-05
ENSMUSG00000049550	Clip1	0.107904	0.00729644	3030.99	0.0320522	3.36651	0.000761251
ENSMUSG00000004285	Atp6v1f	0.108459	0.013696	1995.85	0.0345866	3.13587	0.00171347
ENSMUSG00000036427	Gpi1	0.108505	0.00259841	13195.7	0.0293096	3.70204	0.000213876
ENSMUSG00000037852	Cpe	0.108643	0.000754937	5576.65	0.0266956	4.06972	4.70706e-05
ENSMUSG00000052534	Pbx1	0.108644	0.0114329	3635.2	0.0339169	3.20323	0.00135894
ENSMUSG00000058571	Gpc6	0.109759	0.0384513	4002.79	0.0403303	2.7215	0.00649872
ENSMUSG00000033417	Cacul1	0.110136	0.0224288	1846.95	0.0374126	2.94383	0.00324177
ENSMUSG00000021242	Npc2	0.110673	0.00295114	11335	0.0302054	3.66402	0.000248284
ENSMUSG00000043067	Dpy19l1	0.110711	0.0296661	2581.25	0.0390903	2.83218	0.00462311
ENSMUSG00000060591	Ifitm2	0.111241	0.00874248	4234.77	0.0337006	3.30086	0.000963897
ENSMUSG00000023175	Bsg	0.111496	0.0395243	25042.6	0.0411618	2.70873	0.00675405
ENSMUSG00000018846	Pank3	0.112891	0.048484	2815.68	0.0430928	2.61971	0.00880043
ENSMUSG00000036580	Spg20	0.112932	0.0195341	2242.32	0.0376494	2.99958	0.00270349
ENSMUSG00000021871	Pnp	0.112999	0.0394696	3307.89	0.0417072	2.70934	0.00674175
ENSMUSG00000028173	Wls	0.113071	0.00395157	11532.3	0.0317052	3.56632	0.00036203
ENSMUSG00000024782	Ak3	0.115184	0.0233299	2200.48	0.0393288	2.92874	0.00340343
ENSMUSG00000031375	Bgn	0.115831	3.26909e-05	132812	0.023778	4.87134	1.10846e-06
ENSMUSG00000040152	Thbs1	0.115845	0.0426055	500773	0.0432848	2.67634	0.00744321
ENSMUSG00000031963	Bmper	0.116585	0.00729644	5467.22	0.0346281	3.36676	0.000760572
ENSMUSG00000024661	Fth1	0.117982	0.0119584	33418.9	0.0370176	3.18719	0.00143662
ENSMUSG00000024404	Riok3	0.11841	0.0305297	2640.33	0.0419699	2.82131	0.00478284
ENSMUSG00000027109	Sp3	0.118487	0.00270704	2447.07	0.0321053	3.69059	0.000223736
ENSMUSG00000019210	Atp6v1e1	0.118858	0.00309713	2633.07	0.0325673	3.6496	0.000262653
ENSMUSG00000006676	Usp19	0.119063	0.00267544	5069.18	0.0322328	3.69385	0.000220884
ENSMUSG00000031447	Lamp1	0.11911	0.00069864	23941.5	0.0291043	4.09252	4.26714e-05
ENSMUSG00000054277	Arfgap3	0.119252	0.011681	2001.27	0.0373207	3.19532	0.00139676
ENSMUSG00000035413	Tmem98	0.119836	0.00659603	2127.13	0.0352398	3.40058	0.00067244
ENSMUSG00000069237	C78339	0.120336	0.0121951	2602.37	0.0378424	3.17992	0.00147316
ENSMUSG00000020859	Spag9	0.1206	0.0390261	4312.09	0.044419	2.71506	0.00662634
ENSMUSG00000031987	Egln1	0.121119	0.0253234	5946.65	0.0418389	2.8949	0.00379283
ENSMUSG00000049106	Dcaf5	0.121141	0.00866385	1729.25	0.0366591	3.30454	0.000951338
ENSMUSG00000020864	Ankrd40	0.1212	0.0210085	4563.47	0.0407908	2.97127	0.00296573
ENSMUSG00000060803	Gstp1	0.121663	0.00129971	3701.97	0.03109	3.91326	9.10574e-05
ENSMUSG00000031392	Irak1	0.122129	0.0383224	1692.33	0.044855	2.72275	0.00647408
ENSMUSG00000037058	Paip2	0.122638	0.0229667	2740.88	0.0417908	2.93457	0.00334014
ENSMUSG00000004798	Ulk2	0.122728	0.00692909	1997.49	0.0362621	3.38448	0.000713136
ENSMUSG00000001962	Fam50a	0.123418	0.0355765	1517.58	0.0448337	2.75279	0.00590899
ENSMUSG00000025037	Maoa	0.123472	0.0159926	1681.42	0.0401303	3.07679	0.00209245
ENSMUSG00000030847	Bag3	0.123533	0.00956615	3597.92	0.0377971	3.26831	0.00108192
ENSMUSG00000038058	Nod1	0.123898	0.0159454	1000.53	0.0402507	3.07815	0.00208288
ENSMUSG00000030861	Acadsb	0.124339	0.0134177	2428.26	0.0395583	3.14319	0.00167118
ENSMUSG00000066441	Rdh11	0.124377	0.0129025	1405.99	0.0393733	3.15892	0.00158356
ENSMUSG00000023921	Mut	0.124417	0.0387122	890.607	0.0457588	2.71897	0.00654862
ENSMUSG00000029512	Ulk1	0.12443	0.0415933	1680.39	0.0463028	2.6873	0.00720314
ENSMUSG00000024940	Ltbp3	0.12451	0.00401825	8196.74	0.0349768	3.55979	0.000371147
ENSMUSG00000031774	Fam192a	0.125124	0.0461668	965.458	0.0473644	2.64172	0.00824852
ENSMUSG00000024480	Ap3s1	0.125419	0.00803179	2259.92	0.0376402	3.33205	0.000862095
ENSMUSG00000056204	Pgpep1	0.125807	0.0380853	1030.07	0.0461562	2.72568	0.00641692
ENSMUSG00000021830	Txndc16	0.126056	0.0212352	1069.54	0.0424907	2.96667	0.00301044
ENSMUSG00000019558	Slc6a8	0.12625	0.0351288	4882.78	0.045757	2.75915	0.00579521
ENSMUSG00000028603	Scp2	0.126532	0.0151618	4063.2	0.0408392	3.09831	0.0019463
ENSMUSG00000058076	Sdhc	0.128014	0.0206583	2974.45	0.0429974	2.97724	0.00290855
ENSMUSG00000020390	Ube2b	0.128193	0.036181	2347.48	0.0466796	2.74623	0.00602836
ENSMUSG00000056429	Tgoln1	0.12843	0.00112468	5771.42	0.0324833	3.95373	7.69431e-05
ENSMUSG00000028646	Rragc	0.128469	0.000230108	3540.18	0.0292394	4.3937	1.11437e-05
ENSMUSG00000027204	Fbn1	0.129092	0.0357484	64474.7	0.0469294	2.75077	0.00594558
ENSMUSG00000020936	Nmt1	0.129106	0.00339632	4885.08	0.0356825	3.61819	0.00029667
ENSMUSG00000026749	Nek6	0.1292	0.000987199	3978.08	0.0323826	3.98978	6.61335e-05
ENSMUSG00000055850	Rnf181	0.129323	0.00331148	2091.82	0.0356538	3.62718	0.000286532
ENSMUSG00000041977	Arhgef11	0.13013	0.0289308	1512.69	0.0457949	2.84158	0.00448904
ENSMUSG00000058756	Thra	0.130254	0.00937453	2189.26	0.0397684	3.27532	0.00105541
ENSMUSG00000029718	Pcolce	0.131112	0.000209746	18327.9	0.0296711	4.41886	9.92213e-06
ENSMUSG00000004383	Large	0.131202	0.00243403	3662.59	0.0352398	3.72314	0.000196763
ENSMUSG00000022754	Tmem45a	0.131817	0.00964804	7139.39	0.0403797	3.26443	0.00109686
ENSMUSG00000039952	Dag1	0.131882	0.00111546	9059.3	0.0333313	3.9567	7.5992e-05
ENSMUSG00000040811	Eml2	0.131993	0.0322332	928.284	0.0472016	2.79638	0.00516793
ENSMUSG00000047409	Ctdspl	0.132646	0.0488929	753.997	0.0507104	2.61576	0.00890296
ENSMUSG00000023048	Prr13	0.133846	0.00531335	2883.02	0.0385686	3.47034	0.000519801
ENSMUSG00000020777	Acox1	0.13392	0.00352711	2813.85	0.0371485	3.60499	0.000312168
ENSMUSG00000029998	Pcyox1	0.133992	0.000150278	5257.98	0.0297067	4.51049	6.46781e-06
ENSMUSG00000029190	D5Ertd579e	0.134027	0.026195	1426.26	0.046515	2.88137	0.0039595
ENSMUSG00000027966	Col11a1	0.134096	0.012935	1994.15	0.0424748	3.15707	0.00159363
ENSMUSG00000052911	Lamb2	0.134112	0.00342171	13879	0.0370909	3.61578	0.000299447
ENSMUSG00000028961	Pgd	0.134142	0.000153562	6742.7	0.0297751	4.50517	6.63213e-06
ENSMUSG00000044017	Adgrd1	0.134348	0.0146661	11274.9	0.0431838	3.11109	0.001864
ENSMUSG00000015522	Arnt	0.134364	0.00453726	2293.07	0.0381451	3.52245	0.000427576
ENSMUSG00000040560	Wdr7	0.13485	0.0174393	1181.53	0.0442968	3.04425	0.00233264
ENSMUSG00000040850	Psme4	0.135441	0.000351143	2479.87	0.0316169	4.28381	1.83719e-05
ENSMUSG00000049421	Zfp260	0.1356	0.00629504	1869.87	0.0397079	3.41493	0.000637985
ENSMUSG00000041236	Vps41	0.135604	0.000421602	2381.99	0.0320286	4.23384	2.29735e-05
ENSMUSG00000027428	Rbbp9	0.135774	0.0369687	716.049	0.0495945	2.73769	0.00618728
ENSMUSG00000034707	Gns	0.135844	0.000743609	12848	0.0333481	4.07352	4.63086e-05
ENSMUSG00000021453	Gadd45g	0.136325	0.00227187	4778.68	0.0363768	3.74757	0.000178553
ENSMUSG00000026535	Ifi202b	0.136387	0.0260418	1278.9	0.0472926	2.88391	0.00392772
ENSMUSG00000069833	Ahnak	0.13652	0.0220955	37270	0.0462561	2.9514	0.00316337
ENSMUSG00000000804	Usp32	0.136809	0.0432565	1498.31	0.0512443	2.66974	0.00759103
ENSMUSG00000021972	Hmbox1	0.136828	0.0331082	761.795	0.049125	2.7853	0.00534786
ENSMUSG00000042211	Fbxo38	0.137014	0.00555436	1764.79	0.0396482	3.45574	0.000548784
ENSMUSG00000024143	Rhoq	0.137077	0.0170308	6564.08	0.0448828	3.05412	0.00225723
ENSMUSG00000014353	Tmem87b	0.137131	0.00875328	1521.23	0.0415556	3.29994	0.000967054
ENSMUSG00000022594	Lynx1	0.137801	0.00130228	1695.69	0.0352227	3.91227	9.14325e-05
ENSMUSG00000029106	Add1	0.137835	0.000606338	7839.98	0.0333556	4.13229	3.59165e-05
ENSMUSG00000073755	5730409E04Rik	0.137882	0.037847	937.452	0.0505397	2.72819	0.00636827
ENSMUSG00000032244	Fem1b	0.137953	0.0403117	3059.28	0.0510908	2.70015	0.00693084
ENSMUSG00000004631	Sgce	0.138298	0.0235504	1866.55	0.0472785	2.92517	0.00344266
ENSMUSG00000028517	Ppap2b	0.13847	0.0463151	5946.84	0.0524438	2.64035	0.00828195
ENSMUSG00000021114	Atp6v1d	0.138735	0.00353716	1509.17	0.0384982	3.60368	0.000313738
ENSMUSG00000060601	Nr1h2	0.138896	0.00368154	1917.09	0.0386968	3.58935	0.000331504
ENSMUSG00000024544	Ldlrad4	0.139028	0.0238535	926.266	0.0476138	2.91992	0.00350125
ENSMUSG00000035863	Palm	0.139177	0.00227643	3040.6	0.0371453	3.74683	0.000179081
ENSMUSG00000034574	Daam1	0.139183	0.0458233	1232.8	0.052622	2.64496	0.00817
ENSMUSG00000073489	Ifi204	0.139213	0.00323656	1541.2	0.0382874	3.63599	0.000276916
ENSMUSG00000025355	Mmp19	0.139322	0.0423401	2202.25	0.0520077	2.67888	0.00738683
ENSMUSG00000032405	Pias1	0.14014	0.0419283	652.858	0.052216	2.68386	0.00727782
ENSMUSG00000060477	Irak2	0.140143	0.0333651	1037.63	0.0503796	2.78174	0.00540685
ENSMUSG00000031548	Sfrp1	0.140269	1.70358e-05	82089.2	0.0279066	5.02637	4.99852e-07
ENSMUSG00000013275	Slc41a1	0.140496	0.0149091	1709.52	0.0452633	3.10398	0.00190939
ENSMUSG00000030629	Zfand6	0.14151	0.024897	909.858	0.0487557	2.90242	0.00370286
ENSMUSG00000057554	Lgals8	0.14167	0.0499228	1562.34	0.0543614	2.60607	0.00915874
ENSMUSG00000037822	Smim14	0.141764	0.0128693	1993.87	0.0448512	3.16076	0.00157359
ENSMUSG00000022749	Tbc1d23	0.141918	0.00773668	1494.41	0.0424396	3.344	0.000825786
ENSMUSG00000031875	Cmtm3	0.141946	0.0175867	2568.46	0.0466742	3.04121	0.0023563
ENSMUSG00000027254	Map1a	0.142223	0.0127332	6565.37	0.0449357	3.16503	0.00155067
ENSMUSG00000021712	Trim23	0.143531	0.0309907	779.39	0.051008	2.8139	0.00489449
ENSMUSG00000060227	Casc4	0.143804	0.0495124	1299.31	0.0551031	2.60974	0.00906121
ENSMUSG00000024620	Pdgfrb	0.144021	8.83248e-05	21860	0.0310624	4.6365	3.54357e-06
ENSMUSG00000023191	P3h3	0.144195	0.00396326	4780.44	0.0404534	3.56448	0.000364585
ENSMUSG00000026003	Acadl	0.144617	0.00473025	1826.21	0.0412342	3.50722	0.00045281
ENSMUSG00000047126	Cltc	0.144805	0.000416681	17359.9	0.0341731	4.2374	2.26118e-05
ENSMUSG00000018819	Lsp1	0.144931	0.0400907	3024.48	0.0536324	2.70231	0.00688602
ENSMUSG00000017802	Fam134c	0.145277	0.0259805	1497.82	0.0503593	2.88481	0.00391651
ENSMUSG00000008136	Fhl2	0.145606	0.000330622	5190.52	0.0338537	4.30102	1.70013e-05
ENSMUSG00000030681	Mvp	0.145629	0.000433729	3648.77	0.0344609	4.22592	2.37966e-05
ENSMUSG00000031521	Aga	0.145875	0.00015042	1954	0.0323455	4.50992	6.48518e-06
ENSMUSG00000030409	Dmpk	0.145923	0.0470436	7460.49	0.0554192	2.63308	0.0084615
ENSMUSG00000034341	Wbp2	0.145952	0.000195133	2512	0.0328852	4.43823	9.0702e-06
ENSMUSG00000024197	Plin3	0.1462	0.000191346	2194.29	0.0329022	4.44349	8.85121e-06
ENSMUSG00000001418	Glmp	0.146462	0.00714186	2864.02	0.0434093	3.37397	0.000740915
ENSMUSG00000038371	Sbf2	0.146465	0.00326136	2377.83	0.0403163	3.63291	0.000280243
ENSMUSG00000028370	Pappa	0.146743	0.00861637	11280.4	0.0443774	3.3067	0.000944029
ENSMUSG00000040462	Os9	0.146743	0.0138468	5626.18	0.0468709	3.1308	0.00174329
ENSMUSG00000037306	Man1c1	0.147155	0.0282132	1591.61	0.0515822	2.85282	0.00433335
ENSMUSG00000037400	Atp11b	0.147273	0.0283354	1367.27	0.0516684	2.85036	0.00436696
ENSMUSG00000025232	Hexa	0.147279	0.0153143	5073.18	0.0475937	3.09451	0.00197136
ENSMUSG00000071793	2610005L07Rik	0.147345	0.0129025	1876.83	0.0466417	3.15908	0.00158268
ENSMUSG00000015094	Npdc1	0.147352	0.00750327	2865.33	0.0439068	3.35601	0.000790764
ENSMUSG00000018042	Cyb5r3	0.147879	1.34947e-07	12045.6	0.0245958	6.01237	1.82825e-09
ENSMUSG00000021916	Glt8d1	0.147914	0.0370343	808.989	0.0540521	2.73652	0.00620934
ENSMUSG00000017707	Serinc3	0.148023	4.33826e-06	10492.8	0.0277932	5.32589	1.00459e-07
ENSMUSG00000030116	Mfap5	0.148226	0.00237993	13389.4	0.0397416	3.72974	0.000191677
ENSMUSG00000078566	Bnip3	0.14832	0.0346449	7305.5	0.0536349	2.76536	0.00568608
ENSMUSG00000029598	Plbd2	0.148761	0.00200181	4160.93	0.0393006	3.7852	0.000153582
ENSMUSG00000059714	Flot1	0.148808	0.000191346	3801.32	0.0334879	4.44365	8.84451e-06
ENSMUSG00000030824	Nucb1	0.148979	0.000191346	10548.4	0.0335244	4.4439	8.83418e-06
ENSMUSG00000026342	Slc35f5	0.150078	0.0287946	1523.5	0.0527727	2.84386	0.00445713
ENSMUSG00000052155	Acvr2a	0.150577	0.0322208	3824.61	0.0538418	2.79665	0.00516352
ENSMUSG00000039357	Fut11	0.15058	0.04089	1135.51	0.0558836	2.69454	0.00704863
ENSMUSG00000026411	Tmem9	0.150645	0.02199	1199.94	0.0510116	2.95316	0.00314543
ENSMUSG00000016256	Ctsz	0.150685	2.23299e-06	6889.5	0.0275921	5.46117	4.73007e-08
ENSMUSG00000040022	Rab11fip2	0.150806	0.0228495	732.643	0.0513563	2.93647	0.00331968
ENSMUSG00000031714	Gab1	0.151431	0.027578	664.41	0.052907	2.86222	0.00420688
ENSMUSG00000032898	Fbxo21	0.15144	0.00611792	1235.16	0.0442295	3.42395	0.00061718
ENSMUSG00000038024	Dennd4c	0.151456	0.0349565	1215.97	0.0548485	2.76135	0.00575631
ENSMUSG00000040964	Arhgef10l	0.151635	0.00409266	1729.67	0.0426646	3.55412	0.000379245
ENSMUSG00000029311	Hsd17b11	0.151664	0.0109319	953.503	0.0471122	3.2192	0.00128548
ENSMUSG00000022216	Psme1	0.151665	0.0059399	1143.23	0.0441665	3.43394	0.00059488
ENSMUSG00000034361	Cpne2	0.152004	0.0313293	1353.55	0.0541008	2.80964	0.00495969
ENSMUSG00000035284	Vps13c	0.152021	0.00302763	1547.89	0.0415801	3.6561	0.00025608
ENSMUSG00000028618	Tmem59	0.15252	0.0174328	7965.73	0.0500964	3.04453	0.00233046
ENSMUSG00000000957	Mmp14	0.152563	0.00153166	30221.2	0.039468	3.8655	0.000110862
ENSMUSG00000060802	B2m	0.152874	5.48485e-06	6520.34	0.0289735	5.27635	1.31784e-07
ENSMUSG00000074305	Peak1	0.153242	0.00224044	8367.75	0.0408477	3.75155	0.000175747
ENSMUSG00000030516	Tjp1	0.15358	0.034174	2082.87	0.0554097	2.77171	0.00557629
ENSMUSG00000033629	Hacd3	0.15361	0.031732	1135.35	0.0547617	2.80507	0.00503057
ENSMUSG00000020827	Mink1	0.153765	0.00964804	1174.87	0.0471051	3.26431	0.00109733
ENSMUSG00000034463	Scara3	0.154153	0.0200314	1088.84	0.0515576	2.98992	0.00279051
ENSMUSG00000020532	Acaca	0.155411	0.0192133	2980.7	0.0516962	3.00623	0.00264505
ENSMUSG00000029674	Limk1	0.155636	0.0320251	887.484	0.0555876	2.79983	0.00511299
ENSMUSG00000028917	Plekhm2	0.155914	0.0419783	1192.44	0.0581082	2.68317	0.00729278
ENSMUSG00000022261	Sdc2	0.156122	0.0275048	4911.58	0.054524	2.86337	0.0041916
ENSMUSG00000030035	Wbp1	0.156297	0.0281532	891.934	0.0547649	2.85396	0.0043178
ENSMUSG00000034616	Ssh3	0.156808	0.015544	639.816	0.0507827	3.08782	0.00201629
ENSMUSG00000003528	Slc25a1	0.156872	0.00279981	3383.67	0.0426363	3.6793	0.000233876
ENSMUSG00000018707	Dync1h1	0.156908	0.0147437	16669.5	0.0504718	3.10883	0.00187827
ENSMUSG00000068284	Gm608	0.157133	0.038096	755.392	0.0576571	2.72529	0.00642442
ENSMUSG00000052139	Bre	0.157499	0.0452934	1096.04	0.0594264	2.65032	0.00804161
ENSMUSG00000038375	Trp53inp2	0.157683	0.00253841	4362.67	0.042516	3.7088	0.000208241
ENSMUSG00000041777	Cir1	0.157705	0.0488929	690.12	0.0602911	2.61572	0.00890392
ENSMUSG00000038855	Itpkb	0.157738	0.013468	1017.02	0.0502101	3.14156	0.00168048
ENSMUSG00000079037	Prnp	0.158102	0.000606338	8588.8	0.0382619	4.13211	3.59446e-05
ENSMUSG00000030314	Atg7	0.158386	0.0210225	642.76	0.0533171	2.97064	0.0029718
ENSMUSG00000038280	Ostm1	0.158457	6.2015e-05	2038.83	0.033543	4.72399	2.31259e-06
ENSMUSG00000021552	Gkap1	0.158712	0.0284272	539.755	0.0557107	2.84887	0.0043875
ENSMUSG00000039501	Znfx1	0.158755	0.033448	1635.86	0.0570909	2.78073	0.0054236
ENSMUSG00000034168	Irf2bpl	0.159276	0.00806453	4663.5	0.0478232	3.33053	0.000866816
ENSMUSG00000031565	Fgfr1	0.159488	0.000703205	10458.1	0.0389907	4.09041	4.30612e-05
ENSMUSG00000019841	Rev3l	0.159699	0.0101729	1178.67	0.049221	3.24453	0.00117643
ENSMUSG00000005958	Ephb3	0.160047	0.00603208	1817.55	0.0466754	3.42895	0.000605929
ENSMUSG00000019810	Fuca2	0.160109	0.00490358	1350.96	0.0457848	3.49699	0.000470538
ENSMUSG00000031834	Pik3r2	0.160113	0.00237993	2328.02	0.0429217	3.73036	0.000191208
ENSMUSG00000054452	Aes	0.160187	1.70358e-05	7982.16	0.0318674	5.02666	4.99103e-07
ENSMUSG00000096210	H1f0	0.160213	0.000171569	3271.1	0.0358162	4.47322	7.70518e-06
ENSMUSG00000031453	Rasa3	0.160227	0.00638801	4221.87	0.0469857	3.41013	0.00064932
ENSMUSG00000052914	Cyp2j6	0.160275	0.0483667	528.761	0.0611383	2.62152	0.00875379
ENSMUSG00000020044	Timp3	0.160339	0.000607995	45365	0.0388144	4.1309	3.61339e-05
ENSMUSG00000030748	Il4ra	0.160411	0.0184114	17516.2	0.0530748	3.02236	0.00250814
ENSMUSG00000000594	Gm2a	0.160552	0.0311997	1607.69	0.0571098	2.81128	0.00493451
ENSMUSG00000060376	Bckdha	0.161278	0.0320007	865.966	0.0575938	2.80027	0.00510601
ENSMUSG00000006273	Atp6v1b2	0.16157	0.0369793	2740.88	0.0590271	2.73721	0.00619627
ENSMUSG00000029166	Mapre3	0.161781	0.0491241	652.976	0.0619076	2.61327	0.0089681
ENSMUSG00000075592	Nynrin	0.161837	0.00165509	2000.15	0.042131	3.84127	0.000122397
ENSMUSG00000004105	Angptl2	0.161886	0.0103166	14528.9	0.0499678	3.2398	0.00119614
ENSMUSG00000022257	Laptm4b	0.162319	0.0103367	1177.41	0.0501175	3.23876	0.0012005
ENSMUSG00000024769	Cdc42bpg	0.162424	0.0318982	1114.92	0.0579604	2.80232	0.00507362
ENSMUSG00000040249	Lrp1	0.162557	0.0188036	76344.9	0.0539223	3.01464	0.00257283
ENSMUSG00000089715	Cbx6	0.163072	0.0202421	4754.62	0.0546285	2.98511	0.00283481
ENSMUSG00000026484	Rnf2	0.163406	0.0415933	1253.76	0.0608076	2.68726	0.00720412
ENSMUSG00000029661	Col1a2	0.163421	0.034749	420019	0.0591278	2.76387	0.00571204
ENSMUSG00000032374	Plod2	0.16371	0.0387717	8478.07	0.0602277	2.71818	0.00656424
ENSMUSG00000062515	Fabp4	0.164129	0.0101438	1148.6	0.0505649	3.2459	0.00117079
ENSMUSG00000030055	Rab43	0.164366	0.0130689	1783.34	0.0521271	3.15318	0.00161503
ENSMUSG00000038145	Snrk	0.165256	0.0284926	1581.3	0.0580289	2.84783	0.00440186
ENSMUSG00000022965	Ifngr2	0.165257	0.045577	1199.57	0.0624203	2.6475	0.00810902
ENSMUSG00000000346	Dazap2	0.165959	0.000414883	2968.74	0.0391419	4.23993	2.23589e-05
ENSMUSG00000040652	Oaz2	0.166054	0.00247248	2455.8	0.0446621	3.71801	0.000200797
ENSMUSG00000026433	Rab29	0.166242	0.0441754	817.532	0.0624728	2.66103	0.00779021
ENSMUSG00000046982	Tshz1	0.166323	0.000726429	1150.26	0.0407702	4.07951	4.51299e-05
ENSMUSG00000037646	Vps13b	0.166426	0.0336321	868.106	0.059916	2.77765	0.00547528
ENSMUSG00000018377	Vezf1	0.166594	0.00245132	1900.1	0.0447728	3.72088	0.000198528
ENSMUSG00000020564	Atxn7l1	0.166712	0.00222098	1434.57	0.0444096	3.75397	0.000174055
ENSMUSG00000020572	Nampt	0.166859	0.0013871	1869.59	0.0428453	3.89444	9.84261e-05
ENSMUSG00000016918	Sulf1	0.167525	3.37321e-06	6409.49	0.031142	5.3794	7.47358e-08
ENSMUSG00000029287	Tgfbr3	0.167549	0.0354638	6873.27	0.0608258	2.75457	0.00587701
ENSMUSG00000079557	March2	0.167556	0.0120189	1044.85	0.0526077	3.18501	0.00144749
ENSMUSG00000024413	Npc1	0.167753	0.00436421	1323.3	0.0474539	3.53507	0.000407675
ENSMUSG00000001123	Lgals9	0.167917	0.00435125	3367.98	0.0474841	3.53627	0.000405813
ENSMUSG00000028878	Fam76a	0.168386	0.0222191	1289.75	0.0571121	2.94834	0.00319482
ENSMUSG00000032332	Col12a1	0.168512	0.00468074	116547	0.0479892	3.51146	0.000445651
ENSMUSG00000030284	Creld1	0.16888	0.000758911	2420.78	0.0415149	4.06793	4.74319e-05
ENSMUSG00000068923	Syt11	0.168951	0.0217914	645.918	0.0571436	2.9566	0.0031105
ENSMUSG00000021238	Aldh6a1	0.169622	0.00964804	617.125	0.0519668	3.26406	0.00109829
ENSMUSG00000043079	Synpo	0.170242	0.000718055	4065.85	0.0416861	4.08389	4.42872e-05
ENSMUSG00000040006	Ginm1	0.170462	0.00156244	2107.08	0.0441825	3.85813	0.000114259
ENSMUSG00000027935	Rab13	0.17057	0.00745572	789.754	0.0507868	3.35855	0.00078352
ENSMUSG00000031668	Eif2ak3	0.171721	0.00512331	967.815	0.0493262	3.48134	0.000498909
ENSMUSG00000027962	Vcam1	0.171836	0.00901238	3958.02	0.0522442	3.28909	0.00100512
ENSMUSG00000050335	Lgals3	0.171858	0.00827504	3794.73	0.0517423	3.32141	0.000895636
ENSMUSG00000045594	Glb1	0.171921	0.00331148	2150.04	0.0473972	3.62725	0.00028646
ENSMUSG00000058318	Phf21a	0.171949	0.0151878	1200.58	0.0555098	3.09763	0.00195077
ENSMUSG00000017119	Nbr1	0.172155	5.95399e-05	2989.85	0.0363658	4.73398	2.20155e-06
ENSMUSG00000004568	Arhgef18	0.172168	0.000138029	1306.06	0.0379941	4.53145	5.85797e-06
ENSMUSG00000033581	Igf2bp2	0.172917	0.00679806	1272.39	0.0510063	3.39011	0.000698633
ENSMUSG00000001942	Siae	0.173046	0.018051	693.841	0.0571014	3.0305	0.00244147
ENSMUSG00000038481	Cdk19	0.17307	0.0421464	667.931	0.0645378	2.68169	0.00732514
ENSMUSG00000047731	Wbp1l	0.173386	6.22741e-05	4335.23	0.0367218	4.7216	2.33994e-06
ENSMUSG00000041528	Rnf123	0.173448	0.0479284	838.023	0.0660694	2.62524	0.00865889
ENSMUSG00000052056	Zfp217	0.173848	0.0224642	912.164	0.0590713	2.94302	0.00325024
ENSMUSG00000011831	Evi5	0.173951	0.00877141	1632.02	0.0527319	3.29879	0.000971027
ENSMUSG00000020846	Fam101b	0.174279	0.0390268	953.688	0.0642021	2.71453	0.00663689
ENSMUSG00000022957	Itsn1	0.174388	0.000104551	9214.33	0.0379329	4.59727	4.28064e-06
ENSMUSG00000068196	Col8a1	0.174394	0.00172395	15129.6	0.0455512	3.82853	0.000128909
ENSMUSG00000096965	3300005D01Rik	0.174483	0.0345194	717.762	0.0630633	2.76679	0.00566108
ENSMUSG00000019302	Atp6v0a1	0.174666	0.000811289	1797.89	0.0431586	4.04709	5.18593e-05
ENSMUSG00000037287	Tbcel	0.174716	0.0111859	1274.85	0.0544189	3.21058	0.00132466
ENSMUSG00000039428	Tmem135	0.175126	0.0419305	712.784	0.0652555	2.6837	0.00728135
ENSMUSG00000036103	Colec12	0.17526	1.04007e-06	9347.39	0.0311955	5.6181	1.93068e-08
ENSMUSG00000024357	Sil1	0.176063	0.0183971	1306.66	0.0582457	3.02276	0.00250482
ENSMUSG00000026879	Gsn	0.176441	0.000726397	20040.9	0.043246	4.07994	4.50466e-05
ENSMUSG00000005534	Insr	0.176668	0.0490889	1103.02	0.0675905	2.61379	0.00895431
ENSMUSG00000069662	Marcks	0.176786	0.00105572	11202.1	0.0445194	3.971	7.1573e-05
ENSMUSG00000010721	Lmbr1	0.176855	0.0153184	563.597	0.0571597	3.09405	0.00197442
ENSMUSG00000031360	Ctps2	0.177018	0.0131205	819.979	0.0561732	3.15129	0.00162549
ENSMUSG00000002395	Use1	0.177415	0.00906747	1049.91	0.053988	3.2862	0.00101548
ENSMUSG00000028469	Npr2	0.17756	0.0183963	864.475	0.0587342	3.0231	0.00250195
ENSMUSG00000055538	Zcchc24	0.177628	0.00147142	5826.53	0.0458213	3.87654	0.000105951
ENSMUSG00000091512	Lamtor3	0.178215	0.00309908	1464.07	0.0488368	3.64921	0.00026305
ENSMUSG00000030218	Mgp	0.178684	0.0294639	932.693	0.0630352	2.83468	0.00458719
ENSMUSG00000028793	Rnf19b	0.179086	0.0210225	4129.34	0.0602868	2.97058	0.00297242
ENSMUSG00000039081	Zfp503	0.179191	6.25756e-05	4469.06	0.0379636	4.72008	2.35748e-06
ENSMUSG00000024087	Cyp1b1	0.179434	0.000165226	10163.7	0.040009	4.48485	7.29664e-06
ENSMUSG00000010110	Stx5a	0.179441	0.00353341	1607.27	0.0497868	3.60418	0.00031314
ENSMUSG00000015709	Arnt2	0.17986	0.00964804	922.579	0.055105	3.26394	0.00109873
ENSMUSG00000075254	Heg1	0.179976	0.000302267	8338.48	0.0416249	4.32375	1.53396e-05
ENSMUSG00000020105	Lrig3	0.180529	0.00386615	1954.84	0.0505274	3.5729	0.000353046
ENSMUSG00000016534	Lamp2	0.180753	8.81646e-05	14001.4	0.0389751	4.63765	3.52395e-06
ENSMUSG00000000711	Rab5b	0.18085	1.80264e-09	3708.91	0.0267681	6.75618	1.41674e-11
ENSMUSG00000037235	Mxd4	0.18096	0.00462341	2680.22	0.0514553	3.51683	0.000436732
ENSMUSG00000020122	Egfr	0.181101	0.0291292	5512.18	0.0637917	2.83894	0.00452636
ENSMUSG00000030088	Aldh1l1	0.181178	0.0255193	772.675	0.0626547	2.89169	0.00383171
ENSMUSG00000022231	Sema5a	0.181359	0.0296775	392.891	0.0640413	2.83191	0.00462711
ENSMUSG00000073481	Marc2	0.18147	0.00085878	1442.47	0.0450275	4.03019	5.57307e-05
ENSMUSG00000006651	Aplp1	0.182416	0.0283117	1649.09	0.0639813	2.85109	0.00435696
ENSMUSG00000020473	Aebp1	0.182591	0.0162888	78994.9	0.0594833	3.06961	0.00214339
ENSMUSG00000031015	Swap70	0.18359	0.00347078	3593.69	0.0508602	3.6097	0.000306551
ENSMUSG00000025509	Pnpla2	0.183601	0.0221555	650.039	0.062237	2.95003	0.0031774
ENSMUSG00000024426	Atat1	0.183814	0.0423071	370.727	0.068588	2.67997	0.00736286
ENSMUSG00000035437	Rabgap1	0.184389	0.000337907	2132.26	0.0429364	4.29448	1.75106e-05
ENSMUSG00000027951	Adar	0.184476	0.0432565	937.529	0.0691101	2.66931	0.00760065
ENSMUSG00000027656	Wisp2	0.184488	3.75503e-05	14820.1	0.038114	4.84041	1.29571e-06
ENSMUSG00000001036	Epn2	0.18468	0.0306506	953.892	0.0655027	2.81943	0.00481095
ENSMUSG00000032594	Ip6k1	0.184993	0.0053724	2457.54	0.0533652	3.46655	0.000527187
ENSMUSG00000057672	Pkn1	0.185655	0.00668297	1083.72	0.0546686	3.396	0.000683783
ENSMUSG00000034708	Grn	0.185931	4.91773e-07	9548.18	0.0322734	5.76112	8.35573e-09
ENSMUSG00000031584	Gsr	0.185953	0.0103555	1042.71	0.0574284	3.23799	0.00120375
ENSMUSG00000050373	Snx21	0.185995	0.0153744	528.166	0.0601413	3.09263	0.00198394
ENSMUSG00000023830	Igf2r	0.186053	0.000245788	5754.39	0.0425068	4.37701	1.20318e-05
ENSMUSG00000042444	Fam63b	0.18642	0.000782557	1603.09	0.0459484	4.05717	4.96713e-05
ENSMUSG00000020315	Sptbn1	0.18743	6.11465e-05	21859.4	0.0396479	4.72735	2.27468e-06
ENSMUSG00000056870	Gulp1	0.187636	0.00102986	1460.42	0.0471632	3.97845	6.93661e-05
ENSMUSG00000026620	Mark1	0.187705	0.00549775	2546.39	0.054264	3.45911	0.000541956
ENSMUSG00000038437	Mllt6	0.187763	0.0379873	1081.58	0.0688576	2.72682	0.00639471
ENSMUSG00000029004	Kmt2e	0.187798	0.0200314	2487.32	0.0628134	2.98978	0.0027918
ENSMUSG00000010609	Psen2	0.187942	0.0315772	540.394	0.0669596	2.8068	0.00500366
ENSMUSG00000027207	Galk2	0.188075	0.00356896	1091.95	0.0522297	3.60092	0.000317092
ENSMUSG00000031253	Srpx2	0.188162	0.000477144	5989.7	0.0447977	4.20027	2.666e-05
ENSMUSG00000019194	Scn1b	0.188424	0.000841668	1092.77	0.046692	4.03547	5.44943e-05
ENSMUSG00000004032	Gstm5	0.188658	0.0121766	679.443	0.0593133	3.1807	0.00146922
ENSMUSG00000027244	Atg13	0.188873	0.00338502	1469.91	0.0521853	3.61928	0.000295429
ENSMUSG00000025764	Jade1	0.189394	0.00202602	4451.98	0.0500949	3.78072	0.000156378
ENSMUSG00000055737	Ghr	0.189459	0.0250767	1724.64	0.0653552	2.89891	0.00374461
ENSMUSG00000012519	Mlkl	0.189461	0.00183343	741.92	0.0497189	3.81064	0.000138605
ENSMUSG00000071847	Apcdd1	0.189741	0.0330898	495.313	0.0681069	2.78593	0.00533747
ENSMUSG00000041229	Phf8	0.190062	0.00668297	939.629	0.0559697	3.39581	0.000684265
ENSMUSG00000020629	Adi1	0.190308	0.0344603	499.607	0.0687559	2.76789	0.00564213
ENSMUSG00000000275	Trim25	0.190788	0.00444495	1102.7	0.0540571	3.52937	0.000416547
ENSMUSG00000029924	Slc37a3	0.190937	0.00856972	1195.88	0.0576841	3.31004	0.000932816
ENSMUSG00000038668	Lpar1	0.191389	0.000861579	3898.93	0.047501	4.02916	5.59768e-05
ENSMUSG00000063362	Alg11	0.191537	0.0288473	884.384	0.0673688	2.84312	0.00446744
ENSMUSG00000050288	Fzd2	0.191674	0.00135317	4859.29	0.0491353	3.90095	9.58158e-05
ENSMUSG00000021069	Pygl	0.191794	1.21121e-05	2501.19	0.0375627	5.10598	3.29093e-07
ENSMUSG00000027187	Cat	0.192015	0.00858714	1899.83	0.0580383	3.30842	0.000938233
ENSMUSG00000039745	Htatip2	0.192136	0.00761517	938.364	0.0573512	3.35016	0.000807649
ENSMUSG00000039852	Rere	0.192317	0.0139031	3537.54	0.0614575	3.12926	0.00175246
ENSMUSG00000037003	Tns2	0.1925	0.000159425	2746.69	0.0428148	4.4961	6.92114e-06
ENSMUSG00000022817	Itgb5	0.192607	2.04705e-07	13764.8	0.0324813	5.92976	3.03381e-09
ENSMUSG00000024962	Vegfb	0.192907	0.00233004	695.439	0.0516018	3.73837	0.000185217
ENSMUSG00000036545	Adamts2	0.192975	0.0329151	25555.2	0.0692068	2.78838	0.00529718
ENSMUSG00000005124	Wisp1	0.193072	0.00281305	9964.49	0.0525023	3.67741	0.000235614
ENSMUSG00000031595	Pdgfrl	0.193488	0.000901791	2140.74	0.0481827	4.01572	5.92644e-05
ENSMUSG00000049295	Zfp219	0.193822	0.0218794	886.826	0.0655906	2.95503	0.00312639
ENSMUSG00000023832	Acat2	0.194021	0.00325971	2427.98	0.0534014	3.63327	0.000279857
ENSMUSG00000051285	Pcmtd1	0.194342	0.0056239	1133.13	0.0563087	3.45136	0.000557759
ENSMUSG00000034243	Golgb1	0.194472	0.00235288	3883.05	0.0520679	3.73497	0.000187737
ENSMUSG00000039770	Ypel5	0.194905	0.00858714	1845.79	0.0589127	3.30837	0.000938415
ENSMUSG00000018217	Pmp22	0.194979	2.71871e-05	9293.3	0.0396799	4.91378	8.93349e-07
ENSMUSG00000024130	Abca3	0.195595	0.000536066	1998.78	0.0469485	4.16617	3.09763e-05
ENSMUSG00000055401	Fbxo6	0.19695	0.0162739	843.912	0.0641484	3.07022	0.00213899
ENSMUSG00000022051	Bnip3l	0.197207	0.018051	4431.58	0.0650634	3.031	0.00243748
ENSMUSG00000026554	Dcaf8	0.197265	2.51494e-07	2736.03	0.0334999	5.88852	3.89666e-09
ENSMUSG00000024998	Plce1	0.197311	0.033591	534.412	0.0710136	2.7785	0.00546105
ENSMUSG00000060675	Pla2g16	0.197382	0.00513294	941.539	0.0567085	3.48063	0.000500231
ENSMUSG00000008348	Ubc	0.197604	0.0390841	12658.9	0.0728155	2.71376	0.00665248
ENSMUSG00000036782	Klhl13	0.19761	0.0484835	992.481	0.0754275	2.61987	0.00879631
ENSMUSG00000023249	Parp3	0.198437	0.0174132	2257.03	0.0651531	3.04571	0.00232133
ENSMUSG00000033004	Mycbp2	0.198702	6.82546e-05	5477.62	0.0423013	4.6973	2.63618e-06
ENSMUSG00000020467	Efemp1	0.198703	0.00902853	2242.8	0.0604324	3.28802	0.00100895
ENSMUSG00000029231	Pdgfra	0.198942	0.00820583	12380.4	0.0598336	3.32491	0.000884461
ENSMUSG00000042363	Lgalsl	0.198995	1.48139e-05	10431.7	0.0393188	5.06107	4.16917e-07
ENSMUSG00000020747	2310067B10Rik	0.199085	0.0147805	630.823	0.0640643	3.10758	0.00188628
ENSMUSG00000052504	Epha3	0.199131	0.00811385	539.393	0.0598278	3.3284	0.00087346
ENSMUSG00000029455	Aldh2	0.199304	2.87963e-11	6538.92	0.0269239	7.40251	1.33635e-13
ENSMUSG00000026193	Fn1	0.199438	0.000688181	261048	0.0486773	4.09715	4.18266e-05
ENSMUSG00000031666	Rbl2	0.199766	0.018051	942.917	0.0659179	3.03053	0.00244122
ENSMUSG00000031591	Asah1	0.200668	0.0104286	4994.86	0.0620219	3.23543	0.00121459
ENSMUSG00000036564	Ndrg4	0.201156	0.00469087	1326.93	0.0572983	3.51068	0.000446967
ENSMUSG00000024085	Man2a1	0.201411	1.7955e-07	13721	0.0338308	5.95349	2.62489e-09
ENSMUSG00000022620	Arsa	0.202079	0.000126199	2294.34	0.0443773	4.55365	5.27237e-06
ENSMUSG00000020376	Rnf130	0.202125	0.000163666	1095.24	0.0450372	4.48795	7.19103e-06
ENSMUSG00000038181	Chpf2	0.202263	3.60155e-05	4802.67	0.0417038	4.84999	1.23466e-06
ENSMUSG00000029426	Scarb2	0.202418	0.00364954	4345.9	0.056331	3.59336	0.000326437
ENSMUSG00000035992	Fnip1	0.202438	0.00886887	1467.22	0.0614394	3.29493	0.000984471
ENSMUSG00000020375	Rufy1	0.203256	0.0241342	663.152	0.06972	2.91532	0.00355329
ENSMUSG00000000530	Acvrl1	0.203622	0.00145274	2309.52	0.0524779	3.88016	0.000104388
ENSMUSG00000033209	Ttc28	0.203757	4.89581e-05	4847.52	0.0426236	4.78037	1.74973e-06
ENSMUSG00000061878	Sphk1	0.20396	0.0207353	681.547	0.0685402	2.97577	0.00292249
ENSMUSG00000032060	Cryab	0.204001	0.0141182	3856.45	0.0652965	3.12422	0.00178274
ENSMUSG00000022946	Dopey2	0.2043	0.0234656	483.529	0.0698077	2.92661	0.00342675
ENSMUSG00000069806	Cacng7	0.204302	0.00149936	1632.86	0.0527748	3.8712	0.000108299
ENSMUSG00000025736	Jmjd8	0.204377	0.0262766	748.24	0.0709646	2.87999	0.00397689
ENSMUSG00000032812	Arap1	0.204601	0.0204213	2179.6	0.0686139	2.98192	0.00286449
ENSMUSG00000032741	Tpcn1	0.204895	0.0090206	963.568	0.0623037	3.28864	0.00100672
ENSMUSG00000020516	Rps6kb1	0.204895	1.03994e-05	2833.76	0.0398547	5.14104	2.73219e-07
ENSMUSG00000031824	6430548M08Rik	0.205016	0.0220955	399.05	0.0694651	2.95136	0.00316382
ENSMUSG00000042082	Arsb	0.205203	0.00733016	1281.48	0.0609812	3.36502	0.000765388
ENSMUSG00000024529	Lox	0.205259	0.00133034	201743	0.0525518	3.90584	9.39005e-05
ENSMUSG00000020668	Kif3c	0.205365	0.000141303	980.511	0.045377	4.52575	6.01808e-06
ENSMUSG00000021939	Ctsb	0.205505	9.24259e-05	28591.1	0.0444169	4.62672	3.71502e-06
ENSMUSG00000078429	Ctdsp2	0.205607	9.74371e-07	9232.74	0.0365149	5.63076	1.79413e-08
ENSMUSG00000024423	Impact	0.206544	0.0104273	2105.91	0.063834	3.23565	0.00121365
ENSMUSG00000026748	Plxdc2	0.207058	1.06958e-06	3587.76	0.0368964	5.61187	2.00146e-08
ENSMUSG00000005142	Man2b1	0.207467	0.000516547	2308.77	0.0496725	4.17669	2.95777e-05
ENSMUSG00000064215	Ifi27	0.207495	0.00515502	3674.48	0.059641	3.47907	0.000503155
ENSMUSG00000028031	Dkk2	0.208247	0.00293139	2416.22	0.0567983	3.66642	0.000245965
ENSMUSG00000028986	Klhl7	0.208374	0.00167558	717.501	0.0542994	3.83751	0.000124289
ENSMUSG00000064080	Fbln2	0.208474	8.83248e-05	215516	0.0449602	4.63686	3.53745e-06
ENSMUSG00000007039	Ddah2	0.208492	0.0214902	1543.8	0.0703844	2.96219	0.00305464
ENSMUSG00000030872	Gga2	0.209509	0.000814496	2043.62	0.0517937	4.04507	5.23082e-05
ENSMUSG00000000708	Kat2b	0.21063	0.000838341	1756.83	0.0521793	4.03667	5.42161e-05
ENSMUSG00000008575	Nfib	0.210718	0.00325054	1085.25	0.0579817	3.63422	0.000278826
ENSMUSG00000006127	Inpp5k	0.21088	0.0331082	519.686	0.0757112	2.78532	0.00534752
ENSMUSG00000038393	Txnip	0.211014	0.0213626	3815.07	0.0711803	2.96451	0.0030317
ENSMUSG00000038175	Mylip	0.211296	0.000688181	986.931	0.0515684	4.09739	4.17829e-05
ENSMUSG00000079316	Rab9	0.211429	0.000338936	1415.47	0.0492467	4.29327	1.76064e-05
ENSMUSG00000006369	Fbln1	0.21194	0.0303995	2424.17	0.0750806	2.82283	0.00476016
ENSMUSG00000052837	Junb	0.212035	0.000568155	13760.3	0.0510899	4.15024	3.32132e-05
ENSMUSG00000038217	Tlcd2	0.212129	0.0095799	1782.05	0.064924	3.26734	0.00108563
ENSMUSG00000027805	Pfn2	0.212265	0.00202228	1216.25	0.0561259	3.78195	0.000155607
ENSMUSG00000038564	Ift172	0.212714	0.0133307	945.735	0.0676298	3.14527	0.00165935
ENSMUSG00000013622	Atraid	0.21312	0.000167381	1214.54	0.0475684	4.48028	7.45447e-06
ENSMUSG00000023044	Csad	0.213827	0.00895491	562.59	0.0649681	3.29127	0.000997373
ENSMUSG00000048232	Fbxo10	0.21427	0.00853426	655.157	0.0647034	3.31156	0.000927763
ENSMUSG00000020695	Mrc2	0.21443	8.44525e-05	20684.8	0.0461251	4.64887	3.33764e-06
ENSMUSG00000032006	Pdgfd	0.21453	2.48913e-06	1402.57	0.0394357	5.43998	5.32852e-08
ENSMUSG00000024913	Lrp5	0.214535	8.78375e-05	2627	0.0462441	4.63919	3.49772e-06
ENSMUSG00000038065	Mturn	0.214696	0.0159454	728.393	0.0697493	3.07812	0.00208314
ENSMUSG00000026536	Mnda	0.215796	0.0461668	372.135	0.0816773	2.64206	0.00824037
ENSMUSG00000046020	Pofut1	0.21628	0.000339491	2652.29	0.0503847	4.29258	1.76607e-05
ENSMUSG00000029070	Mxra8	0.216334	0.0111859	7347.26	0.0673794	3.21069	0.00132417
ENSMUSG00000010307	Tmem86a	0.21663	0.00313865	1737.76	0.0594277	3.64527	0.000267114
ENSMUSG00000053641	Dennd4a	0.217069	0.00237993	3031.83	0.058196	3.72996	0.000191509
ENSMUSG00000041936	Agrn	0.217377	0.0318748	2560.32	0.0775554	2.80286	0.00506513
ENSMUSG00000021054	Sgpp1	0.217621	0.00104528	2292.75	0.0547563	3.97435	7.05723e-05
ENSMUSG00000030772	Dkk3	0.217687	0.00337575	2819.49	0.0601238	3.62065	0.000293862
ENSMUSG00000031342	Gpm6b	0.218601	0.0334657	1924.74	0.078629	2.78016	0.00543317
ENSMUSG00000021477	Ctsl	0.21883	7.07549e-06	22441.8	0.0419044	5.22212	1.76887e-07
ENSMUSG00000032816	Igdcc4	0.218929	0.0249316	637.722	0.0754491	2.90167	0.00371175
ENSMUSG00000034854	Mfsd12	0.219395	0.00183543	722.953	0.057582	3.81013	0.000138894
ENSMUSG00000054843	Atrnl1	0.219489	0.000196874	1947.13	0.0494795	4.43597	9.16585e-06
ENSMUSG00000004562	Arhgef40	0.219693	0.00270704	3571.11	0.0595345	3.69017	0.000224101
ENSMUSG00000042628	Zfyve1	0.220231	2.14401e-05	1385.15	0.0443154	4.96963	6.70807e-07
ENSMUSG00000040128	Pnrc1	0.221	1.92699e-05	1488.3	0.0442192	4.99782	5.79829e-07
ENSMUSG00000022018	Rgcc	0.221373	0.0335175	299.47	0.0796445	2.77951	0.00544409
ENSMUSG00000038286	Bphl	0.222061	0.0152116	382.459	0.0717022	3.09699	0.00195497
ENSMUSG00000002847	Pla1a	0.222076	0.0246238	2988.9	0.0763942	2.90698	0.00364934
ENSMUSG00000068758	Il3ra	0.222084	0.00463007	837.107	0.0631595	3.51624	0.000437708
ENSMUSG00000021876	Rnase4	0.223437	1.28384e-08	4936.64	0.034738	6.43206	1.25885e-10
ENSMUSG00000023186	Vwa5a	0.223898	1.57289e-08	2659.01	0.0350395	6.38989	1.66001e-10
ENSMUSG00000079484	Phyhd1	0.223923	0.0474211	524.738	0.0851485	2.6298	0.00854362
ENSMUSG00000006342	Susd2	0.224004	0.00301725	1767.44	0.0612499	3.65721	0.000254976
ENSMUSG00000025607	Copg2	0.224443	0.000761569	982.337	0.0552112	4.06517	4.79971e-05
ENSMUSG00000056383	AI987944	0.224637	0.0159454	380.34	0.0729812	3.07801	0.00208388
ENSMUSG00000064043	Trerf1	0.225464	0.00754237	438.986	0.0672234	3.35395	0.000796681
ENSMUSG00000042446	Zmym4	0.22547	0.00156098	1107.64	0.0584293	3.85886	0.000113919
ENSMUSG00000009739	Pou6f1	0.226537	0.0181917	677.368	0.0748309	3.02732	0.00246732
ENSMUSG00000061778	Mospd2	0.227348	0.0022814	822.961	0.0606901	3.74605	0.000179644
ENSMUSG00000017760	Ctsa	0.227361	7.95733e-05	8322.14	0.0487617	4.66269	3.12099e-06
ENSMUSG00000037161	Mgarp	0.227425	0.0200063	718.837	0.0760493	2.99049	0.00278531
ENSMUSG00000026768	Itga8	0.227681	0.00178038	1720.63	0.0596122	3.81937	0.000133795
ENSMUSG00000031604	Msmo1	0.228154	0.00948356	3514.08	0.0697476	3.27114	0.00107116
ENSMUSG00000031812	Map1lc3b	0.228203	8.39249e-10	5134.25	0.0331814	6.87745	6.09335e-12
ENSMUSG00000022066	Gm21685	0.228319	0.0432565	592.176	0.0855281	2.66952	0.00759609
ENSMUSG00000025737	Wdr24	0.228995	0.00401825	518.362	0.064325	3.55996	0.000370909
ENSMUSG00000034993	Vat1	0.229632	1.24382e-06	14296.9	0.041136	5.58227	2.37406e-08
ENSMUSG00000040997	Abhd4	0.229724	1.02645e-08	2473.64	0.0354958	6.47186	9.68055e-11
ENSMUSG00000045636	Mtus1	0.230087	0.00719556	1342.15	0.0682404	3.37171	0.000747024
ENSMUSG00000036412	Arsi	0.230145	0.000526381	1105.61	0.0551784	4.17092	3.03378e-05
ENSMUSG00000039382	Wdr45	0.230868	0.0159831	540.312	0.0750269	3.07713	0.00209001
ENSMUSG00000027883	Gpsm2	0.231456	0.0337362	552.865	0.0833716	2.7762	0.00549981
ENSMUSG00000019899	Lama2	0.232088	0.0497751	2721.89	0.0890076	2.6075	0.00912047
ENSMUSG00000035953	Tmem55b	0.232144	0.00116858	1513.41	0.0588899	3.942	8.08041e-05
ENSMUSG00000041895	Wipi1	0.232372	2.25546e-08	3863.82	0.0367267	6.32707	2.49856e-10
ENSMUSG00000040562	Gstm2	0.232902	1.9019e-08	3676.69	0.0366278	6.35862	2.03572e-10
ENSMUSG00000028412	Slc44a1	0.233058	0.000169458	1984.79	0.0520535	4.47729	7.55964e-06
ENSMUSG00000004207	Psap	0.233119	1.92341e-08	42033	0.036678	6.35582	2.07313e-10
ENSMUSG00000031740	Mmp2	0.233534	0.0199678	18431.5	0.0780665	2.99147	0.00277636
ENSMUSG00000061232	H2-K1	0.23414	0.00362136	2939.43	0.0651185	3.5956	0.000323645
ENSMUSG00000026269	Rnpepl1	0.234408	0.0491906	1035.52	0.0897245	2.61253	0.00898759
ENSMUSG00000021143	Pacs2	0.234419	1.29024e-06	1877.91	0.0420619	5.57318	2.5013e-08
ENSMUSG00000050708	Ftl1	0.235124	2.60067e-23	58885.5	0.0220299	10.6729	1.36263e-26
ENSMUSG00000032192	Gnb5	0.235839	0.00955988	399	0.072151	3.26868	0.0010805
ENSMUSG00000061046	Haghl	0.236401	0.0188371	491.774	0.0784361	3.01394	0.00257883
ENSMUSG00000024781	Lipa	0.23686	3.31688e-06	2211.3	0.0440012	5.38304	7.32396e-08
ENSMUSG00000029119	Man2b2	0.236867	3.07478e-05	3209.45	0.0484826	4.88561	1.03107e-06
ENSMUSG00000037321	Tap1	0.237551	0.0432768	381.688	0.0890091	2.66884	0.00761141
ENSMUSG00000015837	Sqstm1	0.237972	4.01092e-07	13968.5	0.041014	5.80221	6.54476e-09
ENSMUSG00000032018	Sc5d	0.239494	0.00249564	2135.94	0.0644695	3.71484	0.000203332
ENSMUSG00000034189	Hsdl1	0.239631	0.0138651	408.245	0.0765535	3.13024	0.00174663
ENSMUSG00000003541	Ier3	0.239901	0.000115829	4691.64	0.0524492	4.57397	4.78573e-06
ENSMUSG00000025887	Casp12	0.239926	0.000257128	1154.36	0.0549638	4.36517	1.27024e-05
ENSMUSG00000031539	Ap3m2	0.239948	0.0157347	445.623	0.0778166	3.08351	0.00204575
ENSMUSG00000052459	Atp6v1a	0.240172	4.50369e-05	4837.48	0.0500417	4.79944	1.59112e-06
ENSMUSG00000033526	Ppip5k1	0.240393	0.0102373	556.177	0.0741412	3.24237	0.00118541
ENSMUSG00000087370	Tmem170b	0.240731	0.0492937	281.011	0.0921753	2.61167	0.00901012
ENSMUSG00000039787	Cercam	0.240891	0.00117973	2255	0.0611489	3.93942	8.16804e-05
ENSMUSG00000020220	Vps13d	0.240914	0.0076633	2412.78	0.0719726	3.3473	0.00081603
ENSMUSG00000074971	Fibin	0.24095	0.0204796	2161.1	0.0808405	2.98056	0.00287726
ENSMUSG00000024308	Tapbp	0.241133	5.08882e-07	1926.18	0.041908	5.75386	8.7226e-09
ENSMUSG00000029135	Fosl2	0.241448	4.31237e-08	9477.38	0.0388797	6.21014	5.29362e-10
ENSMUSG00000015501	Hivep2	0.241798	0.0133166	1153.87	0.0768648	3.14575	0.00165661
ENSMUSG00000024014	Pim1	0.24287	8.94213e-07	2794.1	0.0430036	5.64766	1.62645e-08
ENSMUSG00000026473	Glul	0.243714	0.000627495	1851.61	0.0591287	4.12175	3.76009e-05
ENSMUSG00000018001	Cyth3	0.244787	1.38717e-10	2783.73	0.0341383	7.17044	7.47574e-13
ENSMUSG00000067916	Gm13139	0.245436	0.00875328	625.33	0.0743719	3.30012	0.000966419
ENSMUSG00000032883	Acsl3	0.245473	0.0489818	1627.69	0.0938725	2.61496	0.00892379
ENSMUSG00000038351	Sgsm2	0.245926	0.003863	524.408	0.0688227	3.57333	0.00035247
ENSMUSG00000001138	Cnnm3	0.246015	0.0101682	442.019	0.075817	3.24485	0.00117513
ENSMUSG00000021665	Hexb	0.246575	5.06877e-06	1836.3	0.0465742	5.29424	1.19511e-07
ENSMUSG00000041609	Ccdc64	0.247075	0.0390268	205.06	0.0910136	2.71471	0.00663348
ENSMUSG00000034684	Sema3f	0.247277	0.025717	414.113	0.0856	2.88875	0.00386777
ENSMUSG00000021756	Il6st	0.247831	2.85555e-07	28577	0.0422721	5.86275	4.55263e-09
ENSMUSG00000027605	Acss2	0.247835	0.00775943	410.114	0.0741357	3.34299	0.000828795
ENSMUSG00000028980	H6pd	0.248534	7.44179e-10	7732.89	0.0360401	6.89604	5.3474e-12
ENSMUSG00000034714	Ttyh2	0.248992	0.00383428	802.51	0.0696217	3.57636	0.000348415
ENSMUSG00000029163	Emilin1	0.249296	1.52868e-10	8238.24	0.0348411	7.15524	8.35283e-13
ENSMUSG00000027864	Ptgfrn	0.249526	4.60209e-07	5730.97	0.0432	5.77606	7.64718e-09
ENSMUSG00000079057	Cyp4v3	0.249641	0.000775288	547.044	0.061481	4.06045	4.89778e-05
ENSMUSG00000020614	Fam20a	0.249785	0.000150269	2672.13	0.0553739	4.51087	6.45615e-06
ENSMUSG00000058881	Zfp516	0.250013	0.000215104	1215.8	0.0566661	4.41204	1.024e-05
ENSMUSG00000041439	Mfsd6	0.250778	0.0113812	374.317	0.0782487	3.20489	0.00135115
ENSMUSG00000023055	Calcoco1	0.250858	1.00526e-05	1462.59	0.0487247	5.14848	2.62601e-07
ENSMUSG00000102918	Pcdhgc3	0.2511	4.01188e-08	11946.1	0.0403351	6.22536	4.80465e-10
ENSMUSG00000052713	Zfp608	0.251414	0.00358084	547.896	0.0698447	3.59962	0.000318684
ENSMUSG00000020034	Tcp11l2	0.251621	0.0163698	353.784	0.0820292	3.06746	0.00215885
ENSMUSG00000027078	Ube2l6	0.251663	0.00207049	368.506	0.0666978	3.77319	0.000161175
ENSMUSG00000034640	Tiparp	0.252968	0.000178247	636.506	0.056661	4.46459	8.02204e-06
ENSMUSG00000045211	Nudt18	0.253031	6.90207e-05	950.533	0.0539025	4.69423	2.6761e-06
ENSMUSG00000020101	4632428N05Rik	0.253489	0.00432806	1330.77	0.0716497	3.5379	0.000403326
ENSMUSG00000024548	Setbp1	0.253964	0.000964695	1670.82	0.0635477	3.99644	6.43029e-05
ENSMUSG00000025348	Itga7	0.253966	0.0137847	365.504	0.0810636	3.13292	0.00173078
ENSMUSG00000019699	Akt3	0.254676	0.00021679	1482.91	0.0577585	4.40933	1.03689e-05
ENSMUSG00000043510	Hscb	0.255632	0.0162058	262.557	0.0832141	3.07198	0.00212641
ENSMUSG00000007891	Ctsd	0.256081	3.85556e-13	25320.9	0.0320201	7.99749	1.2698e-15
ENSMUSG00000017314	Mpp2	0.256098	0.00668402	343.879	0.0754261	3.39535	0.000685413
ENSMUSG00000030894	Tpp1	0.256351	4.9943e-17	3340.12	0.0281234	9.11523	7.85033e-20
ENSMUSG00000020491	2810021J22Rik	0.256436	0.0110965	245.496	0.0797962	3.21364	0.00131064
ENSMUSG00000053965	Pde5a	0.256621	0.00106629	604.295	0.0646721	3.96803	7.24692e-05
ENSMUSG00000025579	Gaa	0.256868	1.00394e-08	7630.08	0.0396547	6.47762	9.31797e-11
ENSMUSG00000001323	Srr	0.256896	0.000827241	704.723	0.063579	4.04058	5.33181e-05
ENSMUSG00000031808	Slc27a1	0.256977	0.0261051	336.313	0.0891453	2.88268	0.00394312
ENSMUSG00000027546	Atp9a	0.257258	2.03724e-05	1859.74	0.0516244	4.98327	6.25202e-07
ENSMUSG00000025357	Dgka	0.257766	0.00331406	533.527	0.0710734	3.62676	0.000287004
ENSMUSG00000025950	Idh1	0.258944	2.02149e-05	3856.54	0.0519421	4.98524	6.18854e-07
ENSMUSG00000040717	Il17rd	0.259759	0.0429602	199.972	0.0971848	2.67284	0.00752126
ENSMUSG00000043017	Ptgir	0.2602	0.00790344	394.024	0.0779672	3.3373	0.000845952
ENSMUSG00000073889	Il11ra1	0.260226	0.00169687	1617.51	0.0678819	3.83351	0.00012633
ENSMUSG00000022793	B4galt4	0.260577	0.00497086	300.638	0.0746188	3.49211	0.000479227
ENSMUSG00000025964	Adam23	0.260579	7.299e-10	3287.96	0.0377553	6.90178	5.13552e-12
ENSMUSG00000020312	Shc2	0.260756	8.37512e-05	1134.54	0.05606	4.65137	3.29739e-06
ENSMUSG00000025041	Nt5c2	0.262015	0.0192133	639.868	0.0871655	3.00594	0.00264757
ENSMUSG00000028487	Bnc2	0.26263	0.00964804	767.627	0.0804406	3.26489	0.00109505
ENSMUSG00000024420	Zfp521	0.263292	6.2431e-06	2167.57	0.050159	5.24915	1.52806e-07
ENSMUSG00000030222	Rerg	0.263511	0.0147007	553.786	0.0847292	3.11004	0.0018706
ENSMUSG00000042675	Ypel3	0.263721	0.00343491	1179.57	0.0729688	3.61416	0.000301326
ENSMUSG00000019806	Aig1	0.26402	0.00231116	345.675	0.0705633	3.7416	0.000182851
ENSMUSG00000060012	Kif13b	0.264197	0.000786826	516.472	0.0651434	4.05562	5.00012e-05
ENSMUSG00000019970	Sgk1	0.26444	0.000566427	4903.74	0.0636973	4.15152	3.30275e-05
ENSMUSG00000021792	Fam213a	0.264463	0.00861637	376.988	0.0799792	3.30665	0.000944189
ENSMUSG00000038349	Plcl1	0.265124	9.85375e-06	847.478	0.0514458	5.15347	2.55709e-07
ENSMUSG00000029470	P2rx4	0.265396	0.000254189	1234.31	0.0607543	4.36834	1.25192e-05
ENSMUSG00000018920	Cxcl16	0.266093	0.029719	280.712	0.0939926	2.831	0.00464026
ENSMUSG00000022108	Itm2b	0.26639	3.38758e-11	11716	0.0361124	7.37669	1.62279e-13
ENSMUSG00000032786	Alas1	0.266685	3.15642e-05	1257.16	0.0546582	4.87913	1.06553e-06
ENSMUSG00000026471	Mr1	0.266776	0.000187986	990.368	0.0599573	4.44943	8.60996e-06
ENSMUSG00000075273	Ttc30b	0.267132	0.00668297	278.527	0.0786699	3.39561	0.000684762
ENSMUSG00000020070	Rufy2	0.267324	0.000491487	450.654	0.0637717	4.19189	2.76645e-05
ENSMUSG00000018750	Zbtb4	0.267439	2.85053e-08	3197.06	0.0425405	6.28669	3.24312e-10
ENSMUSG00000022906	Parp9	0.268297	0.00146479	593.339	0.0691863	3.8779	0.000105364
ENSMUSG00000060703	Cd302	0.268848	4.06155e-05	1212.24	0.0557371	4.8235	1.4106e-06
ENSMUSG00000031828	Klhl36	0.269226	0.0364956	174.79	0.0981626	2.74266	0.00609444
ENSMUSG00000051790	Nlgn2	0.269452	0.000623066	2197.17	0.0653358	4.12412	3.72161e-05
ENSMUSG00000070576	Mn1	0.270253	0.000391692	1196.13	0.0635046	4.25564	2.08453e-05
ENSMUSG00000078350	Smim1	0.270776	0.0144448	982.872	0.0868766	3.11679	0.00182831
ENSMUSG00000039601	Rcan2	0.270883	0.0357484	569.309	0.0984725	2.75085	0.00594401
ENSMUSG00000054580	Pla2r1	0.271768	0.013499	458.825	0.0865306	3.14072	0.00168536
ENSMUSG00000035722	Abca7	0.272126	0.000166616	593.531	0.0607108	4.48234	7.38298e-06
ENSMUSG00000052353	Cemip	0.272689	0.000582396	53422.1	0.0658036	4.14398	3.41329e-05
ENSMUSG00000076431	Sox4	0.27306	9.59453e-06	7147.52	0.0529193	5.15993	2.47045e-07
ENSMUSG00000019528	Gyg	0.273362	3.12463e-10	1829.34	0.0388736	7.03208	2.03475e-12
ENSMUSG00000000838	Fmr1	0.27342	3.07478e-05	4196.96	0.0559616	4.88585	1.02984e-06
ENSMUSG00000028957	Per3	0.274025	0.0407902	332.495	0.10166	2.6955	0.00702838
ENSMUSG00000053113	Socs3	0.274112	0.00506061	5956.4	0.0786536	3.48505	0.000492046
ENSMUSG00000028121	Bcar3	0.274717	0.00872557	366.521	0.0832055	3.30167	0.000961127
ENSMUSG00000026200	Glb1l	0.274856	0.00202446	360.605	0.0726855	3.78144	0.000155926
ENSMUSG00000025025	Mxi1	0.277042	0.00157987	982.646	0.0718626	3.85516	0.000115652
ENSMUSG00000073131	Vma21	0.277087	0.0173714	1158.65	0.0909395	3.04693	0.00231189
ENSMUSG00000060519	Tor3a	0.277379	5.68367e-05	1427.63	0.0584566	4.74505	2.08458e-06
ENSMUSG00000032652	Crebl2	0.277859	0.00249564	542.119	0.0748081	3.71429	0.000203772
ENSMUSG00000025207	Sema4g	0.279505	0.0461668	227.933	0.105798	2.64187	0.00824504
ENSMUSG00000002996	Hbp1	0.279618	2.61236e-05	2149.27	0.0568041	4.92249	8.54493e-07
ENSMUSG00000002409	Dyrk1b	0.280152	0.0137214	359.19	0.0893662	3.13487	0.00171928
ENSMUSG00000005949	Ctns	0.280198	0.0272678	331.267	0.0977572	2.86627	0.00415344
ENSMUSG00000020818	Mfsd11	0.280236	2.09971e-05	1051.76	0.0563279	4.97507	6.52229e-07
ENSMUSG00000060572	Mfap2	0.280271	0.00745572	610.132	0.0834472	3.35867	0.000783186
ENSMUSG00000033487	Fndc3a	0.280301	0.000886849	2391.76	0.0697046	4.02127	5.78841e-05
ENSMUSG00000036908	Unc93b1	0.281224	4.07193e-08	963.941	0.0451979	6.22205	4.90704e-10
ENSMUSG00000025875	Tspan17	0.281798	0.00747019	829.06	0.0839279	3.35762	0.000786159
ENSMUSG00000036995	Asap3	0.282652	0.000271051	862.271	0.064953	4.35165	1.3512e-05
ENSMUSG00000031266	Gla	0.282871	6.22741e-05	847.664	0.0599058	4.72193	2.33614e-06
ENSMUSG00000038967	Pdk2	0.283295	0.0122335	359.346	0.0891199	3.17881	0.00147883
ENSMUSG00000028164	Manba	0.283511	4.04441e-06	1143.35	0.0530621	5.343	9.14231e-08
ENSMUSG00000022453	Naga	0.28479	0.000170771	865.214	0.0636361	4.47528	7.63101e-06
ENSMUSG00000025645	Ccdc51	0.285554	0.045568	161.81	0.10785	2.64771	0.00810401
ENSMUSG00000049502	Dtx3l	0.285793	0.00243186	346.563	0.0767518	3.7236	0.000196405
ENSMUSG00000030103	Bhlhe40	0.285797	2.04122e-05	4295.52	0.0573612	4.98242	6.27951e-07
ENSMUSG00000029016	Clcn6	0.286093	0.00502392	464.712	0.0820222	3.48799	0.000486657
ENSMUSG00000046761	Fam83h	0.28617	0.0452793	291.802	0.10796	2.65071	0.00803233
ENSMUSG00000022114	Spry2	0.286637	0.00464638	2142.43	0.0815544	3.51467	0.000440293
ENSMUSG00000037206	Islr	0.286972	0.0488209	1433.02	0.109678	2.6165	0.00888351
ENSMUSG00000032625	Thsd7a	0.287885	0.00141607	1269.64	0.0740464	3.88789	0.000101118
ENSMUSG00000036959	Bcorl1	0.288047	0.0248606	593.975	0.0992225	2.90304	0.0036956
ENSMUSG00000042349	Ikbke	0.289223	0.00452202	342.161	0.0820784	3.52375	0.000425492
ENSMUSG00000046879	Irgm1	0.289346	0.0011292	789.991	0.0732106	3.95225	7.74214e-05
ENSMUSG00000032440	Tgfbr2	0.290539	1.49032e-05	9289.61	0.0574253	5.05941	4.20547e-07
ENSMUSG00000102543	Pcdhgc5	0.290544	0.00135207	1611.06	0.0744717	3.9014	9.56368e-05
ENSMUSG00000055653	Gpc3	0.290746	0.0134289	517.167	0.0925129	3.14277	0.00167359
ENSMUSG00000028015	Ctso	0.291175	0.000424581	439.892	0.068809	4.23164	2.31994e-05
ENSMUSG00000040327	Cul9	0.291343	1.76066e-05	835.707	0.0580586	5.01809	5.21873e-07
ENSMUSG00000006576	Slc4a3	0.291725	0.041338	705.425	0.108447	2.69004	0.00714441
ENSMUSG00000005483	Dnajb1	0.292116	7.23578e-07	1964.45	0.0513803	5.68538	1.30526e-08
ENSMUSG00000026249	Serpine2	0.292131	2.0023e-05	2237.61	0.0585552	4.98898	6.06986e-07
ENSMUSG00000035279	Ssc5d	0.292488	0.000596678	1905.5	0.0707062	4.13667	3.5238e-05
ENSMUSG00000039005	Tlr4	0.292554	0.000477649	605.237	0.069663	4.19957	2.67426e-05
ENSMUSG00000015944	Gatsl2	0.293661	4.93026e-06	854.327	0.0554089	5.29988	1.15876e-07
ENSMUSG00000066235	Pomgnt2	0.293925	0.00647591	350.312	0.0862911	3.4062	0.000658739
ENSMUSG00000025255	Zfhx4	0.294027	6.22741e-05	1484.45	0.0622725	4.72162	2.33975e-06
ENSMUSG00000022564	Grina	0.294058	2.14105e-10	2641.23	0.0414684	7.09114	1.33015e-12
ENSMUSG00000029380	Cxcl1	0.295853	0.00368154	893.523	0.0824243	3.58939	0.000331455
ENSMUSG00000040848	Sft2d2	0.29771	0.000714901	722.657	0.0728653	4.08576	4.39322e-05
ENSMUSG00000045294	Insig1	0.29776	0.0125557	3586.9	0.093918	3.17043	0.00152214
ENSMUSG00000025731	0610011F06Rik	0.298715	0.0292022	206.836	0.105256	2.83799	0.0045399
ENSMUSG00000035929	H2-Q4	0.299122	0.00229686	542.174	0.0799015	3.74364	0.000181376
ENSMUSG00000028128	F3	0.300315	3.33113e-18	35559.1	0.0318585	9.42653	4.23871e-21
ENSMUSG00000027223	Mapk8ip1	0.301039	0.00172395	399.404	0.0786286	3.82862	0.000128862
ENSMUSG00000038894	Irs2	0.301186	0.0250543	547.378	0.103875	2.89951	0.00373752
ENSMUSG00000023034	Nr4a1	0.301972	0.000391727	9354.45	0.0709636	4.2553	2.08765e-05
ENSMUSG00000032265	Fam46a	0.302689	0.00264606	1249.34	0.0818716	3.69712	0.000218062
ENSMUSG00000033880	Lgals3bp	0.302985	0.000162111	5824.94	0.0674583	4.49144	7.07417e-06
ENSMUSG00000081534	Slc48a1	0.303	4.9943e-17	3486.42	0.0332369	9.11638	7.76791e-20
[truncated: 454 more rows]

## Sheet: Ag_Medium
Ensembl ID	gene_name	log2FoldChange	padj	baseMean	lfcSE	stat	pvalue
ENSMUSG00000078377	Gm4294	-6.00975	0.0236906	61.0178	1.98014	-3.03501	0.00240529
ENSMUSG00000063556	Gm10132	-2.00942	0.0198421	25.9453	0.647396	-3.10385	0.00191021
ENSMUSG00000098387	Pet117	-1.53463	0.0125286	36.4904	0.467453	-3.28296	0.00102725
ENSMUSG00000021575	Ahrr	-1.28412	0.00451967	64.3762	0.35096	-3.65888	0.000253324
ENSMUSG00000060284	Sp7	-1.24689	3.25053e-14	101.52	0.147332	-8.46314	2.60272e-17
ENSMUSG00000048616	Nog	-1.0856	7.18513e-09	64.8089	0.163181	-6.65275	2.87658e-11
ENSMUSG00000020542	Myocd	-1.08515	0.00595155	44.4032	0.304283	-3.56626	0.000362115
ENSMUSG00000021200	Asb2	-1.05655	0.00177454	39.1757	0.266638	-3.9625	7.41702e-05
ENSMUSG00000028655	Mfsd2a	-0.981413	0.00111388	160.024	0.239127	-4.10415	4.05811e-05
ENSMUSG00000046352	Gjb2	-0.873919	1.47758e-10	156.17	0.119946	-7.28594	3.19438e-13
ENSMUSG00000047139	Cd24a	-0.829826	8.57312e-08	186.932	0.133439	-6.21876	5.01111e-10
ENSMUSG00000021798	Ldb3	-0.815946	0.00115061	83.0268	0.199396	-4.0921	4.27484e-05
ENSMUSG00000035493	Tgfbi	-0.802488	2.15896e-08	470.905	0.124245	-6.45892	1.0545e-10
ENSMUSG00000059256	Gzmd	-0.787225	0.0494863	28.967	0.290131	-2.71334	0.00666078
ENSMUSG00000031972	Acta1	-0.779575	6.06645e-11	1232.49	0.105055	-7.42061	1.16578e-13
ENSMUSG00000063632	Sox11	-0.777448	0.0199499	26.4382	0.250809	-3.09977	0.00193673
ENSMUSG00000017737	Mmp9	-0.739453	1.00516e-07	146.84	0.119458	-6.19005	6.01468e-10
ENSMUSG00000027858	Tspan2	-0.737973	0.000158267	344.798	0.158889	-4.64458	3.4077e-06
ENSMUSG00000033316	Galnt9	-0.713751	0.00277489	166.425	0.186933	-3.81821	0.000134423
ENSMUSG00000053626	Tll1	-0.707543	0.0174667	113.293	0.224341	-3.15388	0.00161115
ENSMUSG00000045287	Rtn4rl1	-0.702937	0.00287617	58.8891	0.184588	-3.80813	0.00014002
ENSMUSG00000028766	Alpl	-0.701163	2.5256e-09	563.315	0.102608	-6.83342	8.29126e-12
ENSMUSG00000036264	Fstl4	-0.683137	0.041669	27.3379	0.244495	-2.79407	0.00520487
ENSMUSG00000085282	Gm15663	-0.676979	0.0185607	48.9763	0.216352	-3.12906	0.00175368
ENSMUSG00000033060	Lmo7	-0.674056	0.0234276	155.731	0.221778	-3.03933	0.00237109
ENSMUSG00000028654	Mycl	-0.667255	0.00109212	132.717	0.16236	-4.10972	3.96133e-05
ENSMUSG00000020431	Adcy1	-0.663803	0.000126338	336.062	0.14123	-4.70014	2.59979e-06
ENSMUSG00000005611	Mrvi1	-0.66206	3.08987e-06	541.413	0.119738	-5.52924	3.21629e-08
ENSMUSG00000042115	Klhdc8a	-0.655999	0.0212309	69.5282	0.213261	-3.07603	0.00209776
ENSMUSG00000038530	Rgs4	-0.646523	0.0110942	291.838	0.193923	-3.33391	0.000856337
ENSMUSG00000049511	Htr1b	-0.640704	1.43339e-19	488.716	0.0649284	-9.86784	5.73859e-23
ENSMUSG00000027323	Rad51	-0.639047	1.24639e-06	661.947	0.111834	-5.71427	1.10179e-08
ENSMUSG00000040998	Npnt	-0.632749	2.12673e-05	940.637	0.123723	-5.11422	3.15033e-07
ENSMUSG00000045573	Penk	-0.63132	0.00920921	60.6341	0.185639	-3.40079	0.000671905
ENSMUSG00000036856	Wnt4	-0.612764	8.37502e-06	313.014	0.115263	-5.31621	1.05954e-07
ENSMUSG00000053846	Lipg	-0.60616	0.000354082	95.9473	0.13693	-4.42678	9.56505e-06
ENSMUSG00000059430	Actg2	-0.600035	4.01692e-13	7357.52	0.0736882	-8.14289	3.85964e-16
ENSMUSG00000042367	Gjb3	-0.596556	0.0205027	75.087	0.193117	-3.08908	0.00200775
ENSMUSG00000026725	Tnn	-0.59449	6.86552e-05	286.475	0.122752	-4.84304	1.27868e-06
ENSMUSG00000046714	Foxc2	-0.582754	2.71526e-05	166.218	0.115172	-5.05984	4.19606e-07
ENSMUSG00000097180	2700038G22Rik	-0.581989	0.0168554	40.6524	0.183749	-3.16731	0.00153857
ENSMUSG00000027217	Tspan18	-0.574563	1.08873e-12	980.908	0.0720782	-7.97138	1.56916e-15
ENSMUSG00000039883	Lrrc17	-0.566366	0.0121733	212.745	0.171919	-3.29437	0.000986418
ENSMUSG00000027692	Tnik	-0.555869	0.00665854	91.5541	0.157725	-3.5243	0.000424601
ENSMUSG00000028179	Cth	-0.554539	2.33445e-05	669.846	0.108871	-5.09356	3.5141e-07
ENSMUSG00000026736	4930426L09Rik	-0.554475	0.00103249	108.676	0.134377	-4.12626	3.68718e-05
ENSMUSG00000027009	Itga4	-0.552833	0.00752751	119.728	0.159051	-3.47581	0.000509308
ENSMUSG00000038296	Galnt18	-0.551156	0.000474007	1408.78	0.127005	-4.33965	1.42707e-05
ENSMUSG00000023915	Tnfrsf21	-0.550679	8.25762e-05	286.699	0.114765	-4.79831	1.60008e-06
ENSMUSG00000033717	Adra2a	-0.550317	9.68814e-07	238.535	0.0954245	-5.76704	8.06763e-09
ENSMUSG00000018830	Myh11	-0.550117	0.0117038	3010.38	0.165999	-3.31399	0.00091976
ENSMUSG00000005667	Mthfd2	-0.54436	5.51171e-10	3983.64	0.0767593	-7.09178	1.32397e-12
ENSMUSG00000042812	Foxf1	-0.5441	0.00796984	158.523	0.157486	-3.45491	0.000550472
ENSMUSG00000101431	Gm7901	-0.534003	0.000196691	458.937	0.116388	-4.58811	4.47276e-06
ENSMUSG00000061533	Cep128	-0.531709	0.0402027	305.853	0.18927	-2.80926	0.00496559
ENSMUSG00000066878	Gm10184	-0.530604	0.0151542	768.141	0.165447	-3.2071	0.00134081
ENSMUSG00000039239	Tgfb2	-0.530077	3.76751e-11	1168.77	0.0707804	-7.48903	6.93832e-14
ENSMUSG00000040856	Dlk1	-0.527197	0.0124926	203.865	0.160526	-3.28417	0.00102282
ENSMUSG00000028226	Mmp16	-0.516977	0.0299841	91.7158	0.175936	-2.93843	0.00329875
ENSMUSG00000049404	Rarres1	-0.514527	4.07529e-05	149.058	0.103716	-4.96093	7.01566e-07
ENSMUSG00000046295	Ankle1	-0.514065	0.0134393	86.6006	0.157999	-3.25359	0.00113958
ENSMUSG00000015053	Gata2	-0.51231	0.00213169	215.374	0.131163	-3.9059	9.38768e-05
ENSMUSG00000022803	Popdc2	-0.51231	0.00191794	155.133	0.130004	-3.94072	8.12388e-05
ENSMUSG00000020185	E2f7	-0.512199	0.000707538	341.532	0.121126	-4.22864	2.35109e-05
ENSMUSG00000001349	Cnn1	-0.511799	1.00516e-07	19621.6	0.0827004	-6.1886	6.07021e-10
ENSMUSG00000031825	Crispld2	-0.511353	2.09911e-08	828.378	0.0790873	-6.46568	1.00846e-10
ENSMUSG00000032413	Rasa2	-0.509791	0.00903463	311.795	0.149592	-3.40789	0.000654683
ENSMUSG00000021998	Lcp1	-0.509	0.0390945	62.8366	0.180333	-2.82255	0.00476434
ENSMUSG00000028331	5830415F09Rik	-0.507855	0.0335143	49.6903	0.175707	-2.89035	0.00384814
ENSMUSG00000035365	Parpbp	-0.50267	0.0127547	311.063	0.153518	-3.27435	0.00105906
ENSMUSG00000040010	Slc7a5	-0.502345	2.06239e-06	6681.96	0.0895328	-5.61074	2.01467e-08
ENSMUSG00000073640	Rpl27-ps3	-0.501377	0.00165929	781.931	0.125891	-3.98263	6.81572e-05
ENSMUSG00000015134	Aldh1a3	-0.497592	0.00751448	82.2104	0.143063	-3.47814	0.000504915
ENSMUSG00000006445	Epha2	-0.495998	0.00142067	506.268	0.122969	-4.03354	5.49431e-05
ENSMUSG00000036875	Dna2	-0.49311	0.0487597	84.2609	0.181157	-2.722	0.0064888
ENSMUSG00000022479	Vdr	-0.489271	1.39769e-14	1216.44	0.0569804	-8.58666	8.95311e-18
ENSMUSG00000037621	Atoh8	-0.476639	1.0541e-06	2173.1	0.0828998	-5.74958	8.94666e-09
ENSMUSG00000020099	Unc5b	-0.475229	1.19796e-11	10658.9	0.0620729	-7.65598	1.91842e-14
ENSMUSG00000026646	Suv39h2	-0.472524	0.00550221	124.068	0.131474	-3.59405	0.000325577
ENSMUSG00000048706	Lurap1l	-0.465814	9.33617e-06	3159.25	0.0880627	-5.28958	1.22598e-07
ENSMUSG00000030849	Fgfr2	-0.458056	5.14206e-06	414.669	0.0846302	-5.41244	6.21708e-08
ENSMUSG00000032911	Cspg4	-0.457743	0.00758011	171.532	0.131789	-3.47331	0.000514081
ENSMUSG00000031480	Thsd1	-0.457537	0.00463934	171.742	0.125378	-3.64925	0.000263004
ENSMUSG00000032135	Mcam	-0.452172	5.7616e-10	803.398	0.0638562	-7.0811	1.43014e-12
ENSMUSG00000059921	Unc5c	-0.451482	0.046883	131.963	0.164803	-2.73953	0.00615271
ENSMUSG00000050014	Apol10b	-0.447976	0.00803789	280.546	0.129813	-3.45094	0.000558643
ENSMUSG00000078490	Cfap74	-0.437177	0.0304727	75.0854	0.149237	-2.92941	0.00339603
ENSMUSG00000076437	2700094K13Rik	-0.435975	2.94763e-10	604.066	0.0606591	-7.1873	6.60851e-13
ENSMUSG00000054855	Rnd1	-0.434847	0.0352328	637.095	0.151629	-2.86783	0.00413292
ENSMUSG00000044730	9930104L06Rik	-0.43483	0.0224253	365.729	0.142274	-3.05629	0.00224092
ENSMUSG00000067870	Rpl31-ps8	-0.434281	0.00643304	329.404	0.122751	-3.5379	0.000403321
ENSMUSG00000029005	Draxin	-0.432064	0.00158595	424.818	0.10812	-3.99614	6.43827e-05
ENSMUSG00000025001	Hells	-0.429258	0.0091366	759.973	0.126118	-3.40362	0.000664999
ENSMUSG00000037313	Tacc3	-0.427435	7.84442e-05	1715.36	0.0888283	-4.81192	1.49489e-06
ENSMUSG00000031202	Rab39b	-0.426496	8.65783e-05	221.282	0.0891221	-4.78553	1.70536e-06
ENSMUSG00000002012	Pnck	-0.423855	0.0413736	74.2685	0.151539	-2.79699	0.00515803
ENSMUSG00000020644	Id2	-0.422547	2.58106e-11	602.661	0.0559637	-7.55038	4.34e-14
ENSMUSG00000041064	Pif1	-0.421522	0.0075507	120.897	0.121313	-3.47467	0.000511482
ENSMUSG00000097769	Snhg4	-0.420682	0.0208981	120.585	0.136495	-3.08203	0.00205595
ENSMUSG00000001655	Hoxc13	-0.41876	0.00733058	375.924	0.120096	-3.48688	0.000488693
ENSMUSG00000000555	Itga5	-0.417896	1.30838e-09	19742.4	0.060266	-6.93418	4.08573e-12
ENSMUSG00000027894	Slc6a17	-0.416318	2.90437e-09	3388.4	0.0611564	-6.80743	9.93562e-12
ENSMUSG00000044456	Rin3	-0.416283	0.00398451	291.619	0.112304	-3.70676	0.000209929
ENSMUSG00000041313	Slc7a1	-0.416148	4.69498e-07	3640.95	0.0704568	-5.90642	3.49614e-09
ENSMUSG00000041498	Kif14	-0.414939	0.0014648	335.698	0.103106	-4.02441	5.7119e-05
ENSMUSG00000036867	Smad6	-0.413234	0.000165799	2228.51	0.0892159	-4.63184	3.62424e-06
ENSMUSG00000039485	Tspyl4	-0.413205	7.19911e-05	264.68	0.0855088	-4.8323	1.34963e-06
ENSMUSG00000041324	Inhba	-0.413142	0.000945652	4663.53	0.0995887	-4.14849	3.34677e-05
ENSMUSG00000023092	Fhl1	-0.412454	8.37435e-11	3099.15	0.0559857	-7.36713	1.7434e-13
ENSMUSG00000022636	Alcam	-0.410865	0.0480993	149.819	0.150605	-2.7281	0.00637011
ENSMUSG00000053398	Phgdh	-0.41024	4.55455e-07	4260.84	0.0693557	-5.91501	3.31864e-09
ENSMUSG00000029177	Cenpa	-0.40764	0.000880933	1005.1	0.0977944	-4.16833	3.06835e-05
ENSMUSG00000024590	Lmnb1	-0.405086	3.20709e-05	1582.27	0.0807671	-5.01549	5.28994e-07
ENSMUSG00000008318	Relt	-0.404619	8.17236e-05	609.222	0.0842742	-4.80122	1.57702e-06
ENSMUSG00000026274	Pask	-0.40338	0.0244786	325.311	0.133511	-3.02133	0.00251666
ENSMUSG00000020682	Mmp28	-0.402352	0.00122235	249.621	0.098759	-4.07408	4.61967e-05
ENSMUSG00000036377	C530008M17Rik	-0.400108	0.00857128	621.278	0.116708	-3.4283	0.000607381
ENSMUSG00000045092	S1pr1	-0.400099	6.52993e-09	509.137	0.0599868	-6.66977	2.56199e-11
ENSMUSG00000029436	Mmp17	-0.398345	1.87348e-06	821.485	0.0707516	-5.63019	1.80012e-08
ENSMUSG00000048279	Sacs	-0.398342	5.89013e-05	1213.02	0.081643	-4.87907	1.06587e-06
ENSMUSG00000046223	Plaur	-0.397739	0.00121074	1232.27	0.0975366	-4.07785	4.54546e-05
ENSMUSG00000037166	Ppp1r14a	-0.397496	0.0270805	296.038	0.133446	-2.9787	0.00289474
ENSMUSG00000026980	Ly75	-0.397317	0.0069597	418.012	0.113226	-3.50905	0.000449714
ENSMUSG00000024049	Myom1	-0.397223	0.000530157	385.609	0.0921927	-4.30861	1.64281e-05
ENSMUSG00000051339	2900026A02Rik	-0.396127	0.000389546	1604.07	0.0901168	-4.3957	1.10417e-05
ENSMUSG00000022836	Mylk	-0.395756	4.58579e-13	5322.93	0.0488098	-8.10813	5.1406e-16
ENSMUSG00000030268	Bcat1	-0.394161	0.000219205	4025.52	0.08646	-4.55888	5.14268e-06
ENSMUSG00000090394	4930523C07Rik	-0.394032	0.0458415	325.471	0.143373	-2.74831	0.00599034
ENSMUSG00000019990	Pde7b	-0.391894	0.0203917	183.883	0.126758	-3.09167	0.00199035
ENSMUSG00000024640	Psat1	-0.390547	8.47049e-07	6062.79	0.0673989	-5.79456	6.85018e-09
ENSMUSG00000052512	Nav2	-0.389386	0.000320209	961.457	0.0874144	-4.45448	8.40968e-06
ENSMUSG00000046694	Fam46b	-0.389232	8.48148e-05	475.266	0.0812513	-4.79048	1.66383e-06
ENSMUSG00000027654	Fam83d	-0.388767	0.00150492	555.178	0.0968215	-4.0153	5.93712e-05
ENSMUSG00000039126	Prune2	-0.387778	0.0155844	185.935	0.121276	-3.19748	0.00138636
ENSMUSG00000072568	Fam84b	-0.382738	2.87639e-08	859.652	0.0597278	-6.40804	1.47401e-10
ENSMUSG00000070407	Hs3st3b1	-0.381459	0.0110942	113.472	0.114405	-3.33429	0.000855171
ENSMUSG00000079036	Alkbh1	-0.379512	0.00324145	285.9	0.100586	-3.77301	0.00016129
ENSMUSG00000054196	Cthrc1	-0.378532	0.0189514	268.371	0.121317	-3.1202	0.00180728
ENSMUSG00000041559	Fmod	-0.377606	1.08873e-12	8083.16	0.0473412	-7.97625	1.50841e-15
ENSMUSG00000037447	Arid5a	-0.372738	0.0223096	367.008	0.121848	-3.05905	0.00222042
ENSMUSG00000001517	Foxm1	-0.37206	8.96874e-05	1422.13	0.0778918	-4.77663	1.78261e-06
ENSMUSG00000022367	Has2	-0.371461	6.53828e-07	2618.49	0.0635376	-5.84631	5.02582e-09
ENSMUSG00000058152	Chsy3	-0.371284	0.01444	226.545	0.1151	-3.22574	0.00125649
ENSMUSG00000022332	Khdrbs3	-0.370034	2.71838e-05	1500.48	0.0731632	-5.05766	4.2444e-07
ENSMUSG00000034755	Pcdh11x	-0.367119	0.0243582	155.154	0.12143	-3.0233	0.00250038
ENSMUSG00000034311	Kif4	-0.361816	0.01444	979.593	0.112168	-3.22566	0.00125681
ENSMUSG00000055612	Cdca7	-0.36114	0.0185726	158.259	0.115435	-3.12853	0.00175684
ENSMUSG00000058290	Espl1	-0.360026	0.000410612	533.018	0.082184	-4.38074	1.18278e-05
ENSMUSG00000027221	Chst1	-0.359196	0.00583811	188.126	0.100508	-3.57382	0.000351811
ENSMUSG00000031403	Dkc1	-0.358962	0.0014269	835.025	0.0890277	-4.03203	5.52981e-05
ENSMUSG00000017817	Jph2	-0.358842	0.00015186	3681.27	0.0770561	-4.6569	3.2101e-06
ENSMUSG00000024803	Ankrd1	-0.358804	0.0267519	3177.56	0.12025	-2.98382	0.00284676
ENSMUSG00000027469	Tpx2	-0.358402	0.000171814	3412.09	0.0775268	-4.62295	3.78323e-06
ENSMUSG00000031562	Dctd	-0.354159	0.0459599	265.682	0.128923	-2.74706	0.00601316
ENSMUSG00000024486	Hbegf	-0.353216	0.010373	525.977	0.105239	-3.35632	0.000789871
ENSMUSG00000006398	Cdc20	-0.349375	0.000383325	2043.22	0.0793975	-4.40032	1.0809e-05
ENSMUSG00000029782	Tmem209	-0.348484	4.67051e-06	820.913	0.0640819	-5.4381	5.38517e-08
ENSMUSG00000053801	Grwd1	-0.347805	1.71056e-05	722.453	0.0673999	-5.16031	2.46537e-07
ENSMUSG00000048096	Lmod1	-0.346847	4.62528e-05	4759.5	0.0703034	-4.93358	8.0736e-07
ENSMUSG00000038379	Ttk	-0.34652	0.00212612	472.121	0.0886929	-3.90697	9.34615e-05
ENSMUSG00000032782	Cntrob	-0.342862	0.0371223	466.965	0.120612	-2.84269	0.00447346
ENSMUSG00000028525	Pde4b	-0.342032	0.000306723	523.142	0.0765802	-4.46633	7.95727e-06
ENSMUSG00000027331	Knstrn	-0.340649	0.00144158	905.21	0.0845567	-4.02865	5.60981e-05
ENSMUSG00000040204	2810417H13Rik	-0.338465	0.0458415	889.494	0.123096	-2.7496	0.00596687
ENSMUSG00000048126	Col6a3	-0.338355	0.00412443	24477	0.0915714	-3.69498	0.000219902
ENSMUSG00000027715	Ccna2	-0.338056	1.13572e-05	2139.01	0.0644416	-5.24592	1.55504e-07
ENSMUSG00000040990	Sh3kbp1	-0.337348	0.001212	3622.62	0.0827434	-4.07704	4.5613e-05
ENSMUSG00000106334	WI1-49P9.2	-0.336126	0.036331	628.395	0.117879	-2.85146	0.00435193
ENSMUSG00000024579	Pcyox1l	-0.335663	0.00602995	408.425	0.0942336	-3.56203	0.000368003
ENSMUSG00000029752	Asns	-0.33522	0.00529732	4479.95	0.0929789	-3.60533	0.000311757
ENSMUSG00000024883	Rin1	-0.334737	0.000629775	842.408	0.0785931	-4.25912	2.05235e-05
ENSMUSG00000026278	Bok	-0.334683	4.16532e-06	1283.17	0.0612153	-5.46731	4.56921e-08
ENSMUSG00000029363	Rfc5	-0.33449	0.0042972	478.395	0.0908908	-3.68013	0.000233117
ENSMUSG00000032252	Glce	-0.332545	0.000397916	2371.15	0.0757425	-4.39047	1.13108e-05
ENSMUSG00000022241	Tars	-0.332541	1.59879e-06	4724.28	0.0587033	-5.66477	1.47218e-08
ENSMUSG00000013629	Cad	-0.332287	0.00156093	2504.55	0.0830445	-4.00131	6.2992e-05
ENSMUSG00000079553	Kifc1	-0.331218	0.0160607	877.981	0.103971	-3.18568	0.00144416
ENSMUSG00000000359	Rem1	-0.330956	0.0176794	199.43	0.105102	-3.14892	0.00163877
ENSMUSG00000025795	Rassf3	-0.330576	1.98477e-05	1077.38	0.0644486	-5.1293	2.90827e-07
ENSMUSG00000025403	Shmt2	-0.328573	8.96874e-05	4989.09	0.0687967	-4.776	1.78815e-06
ENSMUSG00000030867	Plk1	-0.328283	0.00891173	1559.96	0.0961856	-3.41301	0.000642489
ENSMUSG00000031217	Efnb1	-0.328062	3.71708e-05	5289.55	0.0658563	-4.98149	6.30971e-07
ENSMUSG00000028678	Kif2c	-0.327894	0.0015282	938.11	0.0818251	-4.00726	6.14266e-05
ENSMUSG00000034317	Trim59	-0.327557	0.0185607	1112.08	0.104682	-3.12907	0.00175358
ENSMUSG00000033031	C330027C09Rik	-0.32755	0.00267452	1122.52	0.0854972	-3.83112	0.000127559
ENSMUSG00000028883	Sema3a	-0.327049	0.0308248	671.735	0.111806	-2.92513	0.00344307
ENSMUSG00000073705	Apitd1	-0.326478	0.0452408	162.602	0.118371	-2.75809	0.00581403
ENSMUSG00000005968	Tuft1	-0.326112	0.000172507	1283.64	0.0705816	-4.62036	3.83084e-06
ENSMUSG00000063856	Gpx1	-0.326092	4.58579e-13	4860.67	0.0401921	-8.11334	4.92488e-16
ENSMUSG00000010755	Cars	-0.325069	1.79217e-07	2912.45	0.0534355	-6.08339	1.1767e-09
ENSMUSG00000046179	E2f8	-0.324437	0.0303249	267.994	0.11062	-2.9329	0.00335811
ENSMUSG00000045980	Tmem104	-0.323772	0.0117038	870.568	0.0977031	-3.31383	0.000920263
ENSMUSG00000035049	Rrp12	-0.323006	0.000100578	861.833	0.0679945	-4.75047	2.02945e-06
ENSMUSG00000024232	Bambi	-0.323	0.00628439	277.139	0.0910686	-3.54678	0.000389975
ENSMUSG00000019889	Ptprk	-0.322874	5.49187e-06	681.227	0.0598235	-5.39712	6.77194e-08
ENSMUSG00000023908	Pkmyt1	-0.322753	0.0029823	240.182	0.0850172	-3.79632	0.000146858
ENSMUSG00000002020	Ltbp2	-0.320838	0.000164288	40253.9	0.0692168	-4.63526	3.56491e-06
ENSMUSG00000028896	Rcc1	-0.320452	6.01986e-10	1088.71	0.0453216	-7.07062	1.54244e-12
ENSMUSG00000041957	Pkp2	-0.320058	0.000379194	916.28	0.0726742	-4.40401	1.06268e-05
ENSMUSG00000022364	Tbc1d31	-0.319248	0.000489844	516.516	0.0737432	-4.32919	1.49661e-05
ENSMUSG00000022070	Bora	-0.319016	0.00565979	207.266	0.0889967	-3.58458	0.00033762
ENSMUSG00000024037	Wdr4	-0.318238	0.00336852	591.336	0.0846558	-3.75919	0.000170462
ENSMUSG00000028068	Iqgap3	-0.31782	0.00457589	967.855	0.0869756	-3.65413	0.000258053
ENSMUSG00000062960	Kdr	-0.317505	0.0165809	178.296	0.100057	-3.17324	0.0015075
ENSMUSG00000042148	Cox10	-0.316643	0.00166184	389.596	0.0795225	-3.9818	6.83952e-05
ENSMUSG00000002870	Mcm2	-0.315773	0.00333446	1544.57	0.0838813	-3.76452	0.00016687
ENSMUSG00000060950	Trmt61a	-0.315719	0.0018136	418.458	0.079809	-3.95593	7.62383e-05
ENSMUSG00000028944	Prkag2	-0.314675	1.01581e-06	1024.77	0.0546554	-5.75743	8.54033e-09
ENSMUSG00000048007	Timm8a1	-0.314504	0.0199259	506.894	0.101437	-3.10047	0.00193212
ENSMUSG00000038508	Gdf15	-0.314219	0.000639268	1134.65	0.0738527	-4.25468	2.09353e-05
ENSMUSG00000006585	Cdt1	-0.313158	0.0208981	362.297	0.10161	-3.08194	0.00205654
ENSMUSG00000032010	Usp2	-0.312225	0.0173034	332.194	0.0988714	-3.15789	0.00158916
ENSMUSG00000027035	Cers6	-0.310633	5.49187e-06	2527.35	0.0575444	-5.39815	6.73312e-08
ENSMUSG00000028873	Cdca8	-0.310165	0.0183018	945.075	0.0989146	-3.13568	0.00171456
ENSMUSG00000054863	Fam19a5	-0.310133	0.0117836	238.25	0.0936972	-3.30995	0.000933141
ENSMUSG00000036768	Kif15	-0.309957	0.0307653	275.179	0.105925	-2.92618	0.0034315
ENSMUSG00000054115	Skp2	-0.309536	0.00423714	352.193	0.0839864	-3.68555	0.000228212
ENSMUSG00000001870	Ltbp1	-0.309536	6.03512e-08	1511.87	0.0492704	-6.28238	3.33432e-10
ENSMUSG00000067367	Lyar	-0.308895	0.0198421	849.133	0.0995167	-3.10395	0.00190955
ENSMUSG00000037851	Iars	-0.308723	7.78256e-07	5457.77	0.0531326	-5.81042	6.23153e-09
ENSMUSG00000078154	Gm12184	-0.308265	0.0304727	189.648	0.105232	-2.92938	0.00339636
ENSMUSG00000039476	Prrx2	-0.307929	6.86552e-05	1148.47	0.0635855	-4.84275	1.28056e-06
ENSMUSG00000031661	Nkd1	-0.307663	0.0156899	387.608	0.0962895	-3.19519	0.00139738
ENSMUSG00000005470	Asf1b	-0.307352	0.0458052	400.313	0.111749	-2.75038	0.00595259
ENSMUSG00000003534	Ddr1	-0.306765	0.0174955	3734.99	0.0972886	-3.15315	0.0016152
ENSMUSG00000005410	Mcm5	-0.306739	0.00442358	1575.08	0.0836496	-3.66695	0.000245459
ENSMUSG00000030346	Rad51ap1	-0.305359	0.0246048	186.092	0.101175	-3.01813	0.00254342
ENSMUSG00000036777	Anln	-0.304858	0.0119035	4032.61	0.0922219	-3.3057	0.000947397
ENSMUSG00000097971	Gm26917	-0.304221	0.00487895	4312.9	0.0838112	-3.62984	0.000283601
ENSMUSG00000078453	Abracl	-0.303575	0.00306184	1741.34	0.0801204	-3.78898	0.000151266
ENSMUSG00000028019	Pdgfc	-0.30333	7.00987e-07	1241.19	0.0520178	-5.83127	5.50058e-09
ENSMUSG00000023015	Racgap1	-0.30303	0.000600166	1993.16	0.0708959	-4.2743	1.91742e-05
ENSMUSG00000028312	Smc2	-0.302933	0.00684063	2237.96	0.0861922	-3.51462	0.000440377
ENSMUSG00000031700	Gpt2	-0.302195	0.00525124	806.15	0.083758	-3.60795	0.000308625
ENSMUSG00000054321	Taf4b	-0.301996	0.0185169	168.332	0.0964459	-3.13125	0.00174064
ENSMUSG00000053199	Arhgap20	-0.301963	0.0322222	196.04	0.103887	-2.90664	0.00365334
ENSMUSG00000025666	Tmem47	-0.301773	1.32781e-06	2141.11	0.052947	-5.69953	1.2014e-08
ENSMUSG00000021253	Tgfb3	-0.301558	6.616e-13	4502.47	0.037474	-8.04713	8.47593e-16
ENSMUSG00000018507	Trpv2	-0.301345	0.00438129	1196.73	0.0820905	-3.67089	0.000241709
ENSMUSG00000042284	Itga1	-0.300911	1.17811e-05	2084.48	0.0574933	-5.23384	1.66024e-07
ENSMUSG00000024501	Dpysl3	-0.300111	4.77152e-15	3759.56	0.0343988	-8.72447	2.67441e-18
ENSMUSG00000029276	Glmn	-0.298772	0.0198421	205.655	0.0962638	-3.10368	0.00191128
ENSMUSG00000035898	Uba6	-0.298683	0.00019739	2235.72	0.0651204	-4.58664	4.50445e-06
ENSMUSG00000024593	Megf10	-0.298641	0.00737301	844.877	0.0857198	-3.48392	0.000494132
ENSMUSG00000029730	Mcm7	-0.298597	0.000196691	1483.73	0.0650742	-4.58856	4.46308e-06
ENSMUSG00000047963	Stbd1	-0.29776	0.00149971	1356.49	0.074116	-4.01749	5.8821e-05
ENSMUSG00000043811	Rtn4r	-0.297241	0.0342506	155.221	0.103154	-2.88154	0.00395737
ENSMUSG00000025007	Aldh18a1	-0.296479	0.00104059	3517.05	0.0718922	-4.12394	3.72444e-05
ENSMUSG00000029381	Shroom3	-0.294984	0.000578029	469.446	0.0688427	-4.2849	1.82818e-05
ENSMUSG00000051586	Mical3	-0.2949	0.00361081	1000.28	0.0788877	-3.73822	0.000185326
ENSMUSG00000097908	4933404O12Rik	-0.294692	0.00487895	470.575	0.0811863	-3.62982	0.000283619
ENSMUSG00000040618	Pck2	-0.294199	0.0152986	4654.42	0.0918417	-3.20333	0.00135849
ENSMUSG00000041506	Rrp9	-0.293803	0.000443199	991.863	0.0674242	-4.35752	1.31542e-05
ENSMUSG00000025574	Tk1	-0.293218	0.0391941	969.418	0.103925	-2.82145	0.00478067
ENSMUSG00000061048	Cdh3	-0.292695	0.00326457	510.017	0.0776338	-3.77021	0.000163111
ENSMUSG00000025185	Loxl4	-0.292378	0.000169478	1453.43	0.0631958	-4.62654	3.71824e-06
ENSMUSG00000045328	Cenpe	-0.292375	0.00809112	1487.53	0.0847992	-3.44785	0.000565073
ENSMUSG00000051329	Nup160	-0.291877	0.000565404	781.582	0.0680127	-4.2915	1.77467e-05
ENSMUSG00000028069	Gpatch4	-0.291077	0.000153807	677.914	0.0625607	-4.65272	3.27589e-06
ENSMUSG00000028560	Usp1	-0.289786	7.95914e-05	1596.22	0.0602799	-4.80734	1.5295e-06
ENSMUSG00000027496	Aurka	-0.288977	0.00637875	1096.86	0.0816133	-3.54081	0.000398896
ENSMUSG00000030022	Adamts9	-0.288324	0.000278904	1104.36	0.0641576	-4.494	6.98991e-06
ENSMUSG00000041859	Mcm3	-0.2867	0.0103656	1555.1	0.0854085	-3.35681	0.000788476
ENSMUSG00000001403	Ube2c	-0.285805	0.0408592	1559.69	0.101967	-2.8029	0.00506446
ENSMUSG00000024989	Cep55	-0.285739	0.0412992	618.503	0.10213	-2.79778	0.00514546
ENSMUSG00000026637	Traf5	-0.284803	0.0423329	376.579	0.102201	-2.78668	0.00532508
ENSMUSG00000003604	Aven	-0.283674	0.00889914	442.968	0.0830884	-3.41412	0.000639877
ENSMUSG00000005360	Slc1a3	-0.283481	0.0443858	282.686	0.102458	-2.76679	0.00566109
ENSMUSG00000025940	Tmem70	-0.281467	0.00418562	1300.29	0.0762773	-3.69005	0.000224211
ENSMUSG00000025758	Plk4	-0.281271	0.00203071	838.803	0.0716746	-3.92428	8.69908e-05
ENSMUSG00000030499	Kctd15	-0.280514	0.000545542	1446.46	0.0652271	-4.30057	1.70359e-05
ENSMUSG00000074785	Plxnc1	-0.28034	0.00423714	778.222	0.0760672	-3.68542	0.000228328
ENSMUSG00000074578	1500012F01Rik	-0.280326	0.0119289	805.828	0.0848451	-3.30398	0.000953241
ENSMUSG00000005481	Ddx39	-0.279935	0.00116961	1962.24	0.0684806	-4.0878	4.35477e-05
ENSMUSG00000050199	Lgr4	-0.279124	1.02072e-08	1593.33	0.0423765	-6.58677	4.49513e-11
ENSMUSG00000079442	St6galnac4	-0.278552	0.000323988	1049.17	0.0625868	-4.45066	8.56082e-06
ENSMUSG00000029446	Psph	-0.277942	0.0150617	1418.87	0.0865889	-3.2099	0.0013278
ENSMUSG00000029464	Gpn3	-0.277798	0.0223352	388.553	0.0908363	-3.05822	0.00222655
ENSMUSG00000004768	Rab23	-0.277782	0.012881	1487.88	0.0849433	-3.2702	0.00107471
ENSMUSG00000027306	Nusap1	-0.277538	0.0494258	860.992	0.102251	-2.71427	0.0066421
ENSMUSG00000024754	Tmem2	-0.27733	0.00028783	1925.77	0.0618316	-4.48525	7.28276e-06
ENSMUSG00000031821	Gins2	-0.276884	0.0452739	730.695	0.100428	-2.75704	0.00583279
ENSMUSG00000044700	Tmem201	-0.276869	1.10919e-05	919.535	0.0527123	-5.25244	1.50094e-07
ENSMUSG00000085666	Gm9855	-0.275382	0.00918236	374.584	0.0809483	-3.40195	0.000669064
ENSMUSG00000024587	Nars	-0.275358	2.97349e-08	15007.3	0.0430206	-6.40061	1.54757e-10
ENSMUSG00000104475	D630036G22Rik	-0.274229	0.00832048	297.849	0.0797454	-3.43881	0.000584279
ENSMUSG00000007888	Crlf1	-0.27401	0.000374707	10881	0.0621535	-4.4086	1.04039e-05
ENSMUSG00000061751	Kalrn	-0.273444	0.00376529	707.965	0.0734244	-3.72416	0.000195968
ENSMUSG00000070713	Gm10282	-0.272735	0.010899	466.325	0.0816572	-3.34	0.00083778
ENSMUSG00000034667	Xpot	-0.271578	0.00073982	4462.35	0.0644178	-4.21589	2.48798e-05
ENSMUSG00000020911	Krt19	-0.271414	0.0226128	949.21	0.0888939	-3.05323	0.00226393
ENSMUSG00000027533	Fabp5	-0.270425	0.00171612	2328.03	0.0680695	-3.97277	7.10413e-05
ENSMUSG00000037894	H2afz	-0.269917	0.00580798	5428.95	0.0754859	-3.57573	0.000349251
ENSMUSG00000039298	Cdk5rap2	-0.269762	0.00579945	859.33	0.075427	-3.57646	0.000348273
ENSMUSG00000015176	Nolc1	-0.268173	7.76717e-05	2009.19	0.0556984	-4.81474	1.47395e-06
ENSMUSG00000036854	Hspb6	-0.267921	0.0430777	350.592	0.0963819	-2.77979	0.00543947
ENSMUSG00000042256	Ptchd4	-0.267004	0.0236906	229.573	0.0879708	-3.03514	0.00240425
ENSMUSG00000068748	Ptprz1	-0.266692	0.000489844	734.359	0.0616121	-4.32857	1.50081e-05
ENSMUSG00000026421	Csrp1	-0.26595	8.52118e-06	24030.6	0.0500669	-5.31191	1.08485e-07
ENSMUSG00000020439	Smtn	-0.265778	1.56567e-05	2908.18	0.0513293	-5.1779	2.24401e-07
ENSMUSG00000029687	Ezh2	-0.265585	0.00618662	823.109	0.0747648	-3.55227	0.000381927
ENSMUSG00000038252	Ncapd2	-0.265126	0.0069027	1395.99	0.0754936	-3.51189	0.000444926
ENSMUSG00000028010	Gar1	-0.264278	0.011424	561.797	0.0795445	-3.3224	0.000892479
ENSMUSG00000020493	Prr11	-0.264083	0.00941898	687.089	0.0778453	-3.3924	0.000692828
ENSMUSG00000021614	Vcan	-0.263647	0.00168189	12700.5	0.0662759	-3.97803	6.94895e-05
ENSMUSG00000022554	Hgh1	-0.26353	0.0322222	306.032	0.0906492	-2.90714	0.00364754
ENSMUSG00000031960	Aars	-0.263473	0.000410612	13771.3	0.0601439	-4.38071	1.18295e-05
ENSMUSG00000029581	Fscn1	-0.263361	0.00073982	15112.6	0.0624629	-4.21628	2.48368e-05
ENSMUSG00000036208	BC027231	-0.262174	0.00336852	357.948	0.0697374	-3.75944	0.000170293
ENSMUSG00000020492	Ska2	-0.262159	0.000878037	472.141	0.0628738	-4.16961	3.05123e-05
ENSMUSG00000041135	Ripk2	-0.260947	0.000161012	905.52	0.0562364	-4.64019	3.48093e-06
ENSMUSG00000031004	Mki67	-0.260695	0.00261371	3809.1	0.0678768	-3.84072	0.000122676
ENSMUSG00000032218	Ccnb2	-0.260513	0.0490401	983.347	0.0957871	-2.71971	0.00653397
ENSMUSG00000001424	Snd1	-0.257628	0.0100509	6483.5	0.0764939	-3.36795	0.000757296
ENSMUSG00000023809	Rps6ka2	-0.257619	0.00308635	745.951	0.0680343	-3.7866	0.000152724
ENSMUSG00000022864	D16Ertd472e	-0.256775	0.0458415	173.525	0.0934102	-2.7489	0.00597955
ENSMUSG00000046791	2410016O06Rik	-0.256569	0.00747138	272.163	0.0737258	-3.48005	0.000501322
ENSMUSG00000033323	Ctdp1	-0.256319	1.17868e-06	1116.34	0.0447523	-5.72749	1.01927e-08
ENSMUSG00000035783	Acta2	-0.256235	3.72456e-06	152290	0.0466532	-5.49234	3.96642e-08
ENSMUSG00000003779	Kif20a	-0.255147	0.0414196	3138.01	0.0912404	-2.79643	0.00516709
ENSMUSG00000037275	Gemin5	-0.255031	0.001325	1119.25	0.0629193	-4.0533	5.05005e-05
ENSMUSG00000038943	Prc1	-0.254916	0.00655966	3341.11	0.0722129	-3.53006	0.000415461
ENSMUSG00000005087	Cd44	-0.254327	0.000676388	12899.2	0.0599772	-4.24039	2.23134e-05
ENSMUSG00000020547	Bzw2	-0.253776	0.000917304	1460.46	0.0610478	-4.15701	3.22441e-05
ENSMUSG00000040084	Bub1b	-0.253248	0.00324145	1300.8	0.0671289	-3.77256	0.00016158
ENSMUSG00000035873	Pawr	-0.252952	0.000419172	1149.2	0.0578271	-4.37428	1.21835e-05
ENSMUSG00000022791	Tnk2	-0.251901	4.46536e-08	7970.49	0.0397867	-6.33128	2.4313e-10
ENSMUSG00000027395	Polr1b	-0.251646	0.00504893	366.522	0.0695377	-3.61884	0.000295925
ENSMUSG00000029705	Cux1	-0.251246	1.96334e-06	1885.63	0.0447004	-5.62067	1.90219e-08
ENSMUSG00000028614	Ndc1	-0.250937	0.0163733	1274.31	0.0789596	-3.17804	0.00148276
ENSMUSG00000029777	Gars	-0.250822	0.000315466	8546.97	0.0562591	-4.45834	8.25986e-06
ENSMUSG00000026355	Mcm6	-0.24953	0.0322222	1207.27	0.0858423	-2.90684	0.00365101
ENSMUSG00000036298	Slc2a13	-0.249122	0.0133459	333.206	0.0765093	-3.25611	0.00112952
ENSMUSG00000061024	Rrs1	-0.248675	9.12323e-05	1329.88	0.0521226	-4.77095	1.83356e-06
ENSMUSG00000055707	Klhl26	-0.246678	0.013389	2131.36	0.0757861	-3.25492	0.00113424
ENSMUSG00000007050	Lsm2	-0.24664	0.0463173	461.906	0.0898794	-2.74412	0.00606734
ENSMUSG00000062949	Atp11c	-0.246589	0.0182676	368.038	0.0786068	-3.13699	0.00170693
ENSMUSG00000040675	Mthfd1l	-0.246154	0.0015155	2360.39	0.0613606	-4.0116	6.03093e-05
ENSMUSG00000023169	Slc38a1	-0.245058	0.00730976	725.617	0.0702349	-3.48911	0.000484625
ENSMUSG00000026547	Tagln2	-0.244796	4.44013e-06	11223.9	0.0449098	-5.45085	5.01288e-08
ENSMUSG00000019843	Fyn	-0.244459	0.000891386	3686.95	0.0586918	-4.16512	3.11189e-05
ENSMUSG00000025231	Sufu	-0.244446	0.00672021	946.004	0.0694384	-3.52033	0.00043101
ENSMUSG00000024785	Rcl1	-0.24439	0.00203071	681.087	0.0622714	-3.9246	8.68737e-05
ENSMUSG00000074886	Grk6	-0.244164	2.72768e-08	1937.08	0.0380261	-6.42097	1.35412e-10
ENSMUSG00000075232	Amd1	-0.243975	3.06042e-09	2248.14	0.0359188	-6.79241	1.10272e-11
ENSMUSG00000004356	Utp20	-0.24375	1.17268e-06	1905.54	0.0425397	-5.72993	1.0047e-08
ENSMUSG00000012443	Kif11	-0.243673	0.0170535	1038.04	0.0770473	-3.16264	0.00156348
ENSMUSG00000063275	Hacd1	-0.242994	0.00111657	995.572	0.0592277	-4.10271	4.08335e-05
ENSMUSG00000020075	Ddx21	-0.24194	4.98217e-13	5178.61	0.0299074	-8.08965	5.98386e-16
ENSMUSG00000025262	Fam120c	-0.241756	0.0141424	319.763	0.0747301	-3.23506	0.00121619
ENSMUSG00000023988	Bysl	-0.240817	8.39073e-05	1363.17	0.0502386	-4.79346	1.63931e-06
ENSMUSG00000000384	Tbrg4	-0.240379	0.00777187	1005.11	0.069392	-3.46407	0.000532064
ENSMUSG00000024613	Tcof1	-0.240071	0.000157161	2005.66	0.051656	-4.64749	3.35991e-06
ENSMUSG00000037408	Cnnm4	-0.239813	0.00487454	480.978	0.0660372	-3.63148	0.000281801
ENSMUSG00000040354	Mars	-0.239657	0.00021254	2678.57	0.0524698	-4.56752	4.93528e-06
ENSMUSG00000025364	Pa2g4	-0.238983	0.000344961	4372.2	0.053883	-4.43522	9.19786e-06
ENSMUSG00000037572	Wdhd1	-0.238882	0.035167	353.883	0.0832609	-2.86907	0.00411676
ENSMUSG00000038544	Inip	-0.238111	0.0445824	339.081	0.0861313	-2.76451	0.00570087
ENSMUSG00000005732	Ranbp1	-0.238053	0.00389837	3886.55	0.0641122	-3.71306	0.000204766
ENSMUSG00000029580	Actb	-0.237716	6.70465e-06	121350	0.0443594	-5.35886	8.37477e-08
ENSMUSG00000024247	Pkdcc	-0.237674	0.0490522	958.378	0.0874098	-2.71908	0.00654637
ENSMUSG00000001228	Uhrf1	-0.237089	0.0279775	975.696	0.0799493	-2.96549	0.00302199
ENSMUSG00000022391	Rangap1	-0.23685	0.00200578	4061.12	0.0602956	-3.92815	8.56019e-05
ENSMUSG00000003868	Ruvbl2	-0.235298	0.000285435	1533.86	0.0524238	-4.48839	7.17644e-06
ENSMUSG00000052698	Tln2	-0.235157	0.000354082	5561.33	0.0531122	-4.42756	9.53032e-06
ENSMUSG00000005378	Wbscr22	-0.23504	0.0176794	758.636	0.0746437	-3.14883	0.00163926
ENSMUSG00000025006	Sorbs1	-0.234773	0.0021602	1330.86	0.0601635	-3.90224	9.53055e-05
ENSMUSG00000098557	Kctd12	-0.234279	0.0345848	579.244	0.0814331	-2.87695	0.00401536
ENSMUSG00000066232	Ipo7	-0.234195	1.2665e-09	3337.37	0.0337154	-6.94622	3.75214e-12
ENSMUSG00000002718	Cse1l	-0.234102	0.0111511	2653.37	0.0702604	-3.33191	0.000862519
ENSMUSG00000031066	Usp11	-0.233684	0.0254192	301.804	0.0777661	-3.00497	0.0026561
ENSMUSG00000026456	Cyb5r1	-0.233677	0.0361917	4187.62	0.08186	-2.8546	0.00430913
ENSMUSG00000025278	Flnb	-0.23305	0.00361853	27869.8	0.062358	-3.73729	0.000186012
ENSMUSG00000002068	Ccne1	-0.232723	0.03025	721.047	0.079304	-2.93457	0.00334012
ENSMUSG00000029246	Ppat	-0.23249	0.00550369	490.527	0.0647076	-3.59293	0.000326987
ENSMUSG00000022995	Enah	-0.232168	0.000366498	4425.6	0.0525846	-4.41513	1.00949e-05
ENSMUSG00000027968	Larp7	-0.232154	0.0119228	866.644	0.0702442	-3.30496	0.000949887
ENSMUSG00000028464	Tpm2	-0.231806	0.000383325	29138.9	0.0526793	-4.40033	1.08089e-05
ENSMUSG00000050244	Heatr1	-0.231759	0.00474471	1181.24	0.0636345	-3.64203	0.000270497
ENSMUSG00000071497	Nutf2-ps1	-0.231291	0.0086798	934.641	0.0675508	-3.42396	0.000617156
ENSMUSG00000027185	Nat10	-0.231268	0.015746	875.517	0.0724135	-3.19372	0.00140452
ENSMUSG00000028018	Gstcd	-0.231131	0.0197632	494.396	0.0744061	-3.10634	0.00189419
ENSMUSG00000060860	Ube2s	-0.230923	0.00608775	4379.98	0.0648941	-3.55846	0.000373036
ENSMUSG00000029480	Dhx37	-0.230162	0.00250523	709.263	0.0596656	-3.85753	0.00011454
ENSMUSG00000020089	Ppa1	-0.229742	0.00595155	1224.14	0.0644217	-3.56622	0.000362173
ENSMUSG00000021136	Smoc1	-0.228863	0.00336767	537.534	0.0608605	-3.76045	0.00016961
ENSMUSG00000028273	Pdlim5	-0.228837	2.79582e-05	10377.9	0.0453112	-5.05035	4.41009e-07
ENSMUSG00000011179	Odc1	-0.22856	1.28396e-06	5637.61	0.0400508	-5.70676	1.15144e-08
ENSMUSG00000018379	Srsf1	-0.228498	2.85091e-06	4662.51	0.04119	-5.54742	2.89908e-08
ENSMUSG00000020773	Trim47	-0.227864	0.00479796	1409.27	0.0626393	-3.63771	0.000275069
ENSMUSG00000023905	Tnfrsf12a	-0.227363	0.00322641	4159.24	0.0602327	-3.77475	0.000160171
ENSMUSG00000038463	Olfml2b	-0.227182	0.00968844	1676.01	0.06718	-3.38169	0.000720403
ENSMUSG00000001785	Pwp1	-0.226477	0.0165809	947.631	0.0713739	-3.1731	0.0015082
ENSMUSG00000001707	Eef1e1	-0.225544	0.0453518	804.857	0.0818388	-2.75595	0.00585213
ENSMUSG00000070871	Ccnyl1	-0.225373	0.00114034	1782.24	0.0550068	-4.09719	4.1819e-05
ENSMUSG00000027777	Schip1	-0.225226	0.00968844	645.243	0.0666036	-3.38159	0.000720679
ENSMUSG00000010048	Ifrd2	-0.224163	0.027946	655.843	0.0755688	-2.96635	0.00301359
ENSMUSG00000028811	Yars	-0.223576	0.000945751	3405.17	0.0539004	-4.14795	3.35469e-05
ENSMUSG00000039208	Metrnl	-0.223565	0.00906464	3416.11	0.0656256	-3.40668	0.000657584
ENSMUSG00000036533	Cdc42ep3	-0.223443	0.00450989	1675.46	0.0610396	-3.66062	0.000251604
ENSMUSG00000047557	Lxn	-0.222891	0.008907	1051.18	0.0652955	-3.41358	0.000641156
ENSMUSG00000029471	Camkk2	-0.222337	0.012037	1047.17	0.0674081	-3.29837	0.000972482
ENSMUSG00000002835	Chaf1a	-0.221552	0.0276416	1108.27	0.0745625	-2.97136	0.00296487
ENSMUSG00000031848	Lsm4	-0.221375	0.000338991	1142.46	0.0498562	-4.44028	8.9844e-06
ENSMUSG00000022814	Umps	-0.220843	0.00751463	1160.92	0.0635178	-3.47687	0.000507303
ENSMUSG00000022673	Mcm4	-0.220756	0.00973948	1513.1	0.0653267	-3.37926	0.000726815
ENSMUSG00000031791	Tmem38a	-0.219183	0.03632	407.178	0.0768511	-2.85205	0.00434386
ENSMUSG00000031976	Urb2	-0.218655	8.93582e-05	1338.48	0.0457594	-4.77836	1.76727e-06
ENSMUSG00000034271	Jdp2	-0.218559	0.0023185	1953.49	0.0563065	-3.88159	0.000103774
ENSMUSG00000032897	Nfyc	-0.218357	0.0158742	750.547	0.0684541	-3.18983	0.00142358
ENSMUSG00000026615	Eprs	-0.218156	0.0065003	9094.63	0.0617281	-3.53414	0.000409099
ENSMUSG00000039231	Suv39h1	-0.217821	0.000362193	823.759	0.0492995	-4.41832	9.94733e-06
ENSMUSG00000021266	Wars	-0.21722	0.00249007	2700.82	0.0562659	-3.8606	0.000113107
ENSMUSG00000007029	Vars	-0.21719	3.42406e-07	4413.4	0.0364193	-5.96359	2.46749e-09
ENSMUSG00000024660	Incenp	-0.21712	0.0334448	1545.05	0.0750907	-2.89144	0.00383481
ENSMUSG00000024395	Lims2	-0.216722	0.00703572	1383.41	0.0618476	-3.50413	0.000458099
ENSMUSG00000026771	Spopl	-0.216672	0.0344207	669.302	0.0752512	-2.87932	0.00398534
ENSMUSG00000074221	Zfp568	-0.216503	0.0127784	726.039	0.0661425	-3.27328	0.00106307
ENSMUSG00000001436	Slc19a1	-0.215889	0.0494258	522.081	0.0795361	-2.71436	0.00664049
ENSMUSG00000028949	Smarcd3	-0.215653	0.00840328	849.017	0.0627773	-3.4352	0.000592112
ENSMUSG00000032834	Pwp2	-0.215608	0.000217912	828.409	0.0472738	-4.56084	5.0949e-06
ENSMUSG00000024493	Lars	-0.215543	0.0055958	4296.25	0.060075	-3.5879	0.000333355
ENSMUSG00000005103	Wdr1	-0.214897	7.76717e-05	15173.4	0.0446307	-4.81501	1.47193e-06
ENSMUSG00000094627	Gm10182	-0.214734	0.000443199	1199.36	0.0492811	-4.35733	1.31657e-05
ENSMUSG00000014418	Hps5	-0.214127	0.0269338	847.669	0.0718402	-2.98059	0.00287691
ENSMUSG00000019907	Ppp1r12a	-0.21403	6.52138e-07	2410	0.0365958	-5.84849	4.96061e-09
ENSMUSG00000001473	Tubb6	-0.213329	0.00280517	10690.3	0.0559167	-3.81512	0.000136115
ENSMUSG00000033350	Chst2	-0.213293	0.000158267	885.31	0.0459236	-4.64451	3.40891e-06
ENSMUSG00000001555	Fkbp10	-0.212933	1.17811e-05	10688.4	0.0406768	-5.23475	1.65207e-07
ENSMUSG00000033909	Usp36	-0.212779	0.00207383	929.49	0.0543364	-3.91596	9.00449e-05
ENSMUSG00000029552	Tes	-0.212723	0.00229346	3988.7	0.0547534	-3.8851	0.000102287
ENSMUSG00000041075	Fzd7	-0.212635	4.79171e-06	2390.63	0.0391567	-5.43036	5.62408e-08
ENSMUSG00000044447	Dock5	-0.212621	0.00277489	1286.25	0.0556787	-3.81871	0.000134152
ENSMUSG00000021379	Id4	-0.212225	0.0198745	1167.05	0.0683999	-3.10271	0.00191759
ENSMUSG00000038170	Pde4dip	-0.211943	4.69498e-07	3854.56	0.0358748	-5.90785	3.46593e-09
ENSMUSG00000037712	Fermt2	-0.211551	2.54405e-06	8651.61	0.0379799	-5.57008	2.54629e-08
ENSMUSG00000021360	Gcnt2	-0.211336	0.00176769	943.115	0.0533092	-3.96434	7.36008e-05
ENSMUSG00000033306	Lpp	-0.2106	0.0258844	6889.25	0.0702512	-2.99782	0.00271922
ENSMUSG00000041057	Wdr43	-0.210592	0.00253204	1676.06	0.0546475	-3.85364	0.000116375
ENSMUSG00000026192	Atic	-0.2103	4.28316e-06	2996.07	0.0385271	-5.45851	4.80137e-08
ENSMUSG00000037465	Klf10	-0.210246	0.00855207	481.261	0.0613051	-3.42951	0.000604672
ENSMUSG00000030245	Golt1b	-0.210177	0.00587171	1996.86	0.0588486	-3.57148	0.000354964
ENSMUSG00000015605	Srf	-0.209718	0.00073982	3087.43	0.049743	-4.21603	2.48637e-05
ENSMUSG00000071359	Tbpl1	-0.20965	0.0454518	942.943	0.0761006	-2.75491	0.0058708
ENSMUSG00000032601	Prkar2a	-0.209537	0.0399773	3244.18	0.0745092	-2.81223	0.00491994
ENSMUSG00000018697	Aatf	-0.208964	0.000617142	730.458	0.0489791	-4.26639	1.98663e-05
ENSMUSG00000061374	Fiz1	-0.208286	0.0258844	670.475	0.0694741	-2.99804	0.0027172
ENSMUSG00000027882	Stxbp3	-0.208252	0.0125554	687.916	0.0634611	-3.28157	0.00103233
ENSMUSG00000036206	Sh3bp4	-0.208126	0.00249007	1307.68	0.0539226	-3.85972	0.000113517
ENSMUSG00000008384	Sertad1	-0.208072	0.0122096	636.065	0.0631811	-3.29326	0.000990336
ENSMUSG00000041168	Lonp1	-0.207593	0.0127614	6738.14	0.0634078	-3.27393	0.00106064
ENSMUSG00000025931	Paqr8	-0.207574	0.0160879	483.184	0.0651896	-3.18416	0.00145176
ENSMUSG00000040463	Mybbp1a	-0.206935	1.02722e-05	6276.37	0.0392595	-5.27096	1.35713e-07
ENSMUSG00000042292	Mkl1	-0.206537	0.0196085	2652.07	0.0664232	-3.1094	0.00187465
ENSMUSG00000026127	Imp4	-0.206402	0.00972213	1076.71	0.0610648	-3.38004	0.000724742
ENSMUSG00000022565	Plec	-0.205649	0.00157618	14060.7	0.0514369	-3.99807	6.38601e-05
ENSMUSG00000025743	Sdc3	-0.205225	0.00176769	4267.32	0.0517665	-3.96443	7.3571e-05
ENSMUSG00000029860	Zyx	-0.204592	0.0311281	19254.8	0.0700264	-2.92164	0.00348195
ENSMUSG00000032640	Chsy1	-0.204153	0.000173852	2587.33	0.0442128	-4.61751	3.8838e-06
ENSMUSG00000048087	Gm4737	-0.203174	0.0174008	2846.43	0.0643874	-3.15549	0.00160229
ENSMUSG00000028633	Ctps	-0.203132	0.000492053	5082.58	0.0469475	-4.3268	1.51292e-05
ENSMUSG00000020238	Ncln	-0.203059	3.39086e-05	3691.51	0.0405882	-5.0029	5.64737e-07
ENSMUSG00000026519	Tmem63a	-0.202607	0.000235166	2034.58	0.0446287	-4.53982	5.63014e-06
ENSMUSG00000006456	Rbm14	-0.201791	0.0247704	1072.44	0.0669217	-3.01533	0.00256696
ENSMUSG00000004530	Coro1c	-0.201612	4.65558e-06	5619.21	0.0370617	-5.43991	5.33067e-08
ENSMUSG00000001056	Nhp2	-0.201295	0.000207269	1554.31	0.0440132	-4.57351	4.79627e-06
ENSMUSG00000027405	Nop56	-0.201276	0.00271275	2478.21	0.0526041	-3.82625	0.000130109
ENSMUSG00000022883	Robo1	-0.201246	0.0496808	485.883	0.07421	-2.71185	0.00669094
ENSMUSG00000033295	Ptprf	-0.200859	1.34771e-07	4783.03	0.0327221	-6.13832	8.33976e-10
ENSMUSG00000038279	Nop2	-0.199944	0.00260903	2187.26	0.0520465	-3.84165	0.00012221
ENSMUSG00000034192	Lsm3	-0.199575	0.0469301	531.874	0.0728747	-2.7386	0.00617017
ENSMUSG00000021733	Slc4a7	-0.198948	0.00198981	841.04	0.0506162	-3.93052	8.47607e-05
ENSMUSG00000029554	Mad1l1	-0.198583	0.00996429	956.478	0.0589105	-3.37092	0.000749177
ENSMUSG00000052609	Plekhg3	-0.198163	0.0133402	2518.34	0.0608473	-3.25673	0.00112705
ENSMUSG00000032643	Fhl3	-0.198156	6.08255e-05	1792.94	0.0406809	-4.87098	1.11043e-06
ENSMUSG00000026942	Traf2	-0.198094	0.0293637	459.663	0.0672253	-2.94672	0.00321169
ENSMUSG00000037070	Rbmxl1	-0.197797	0.00287617	1532.17	0.05194	-3.80819	0.00013999
ENSMUSG00000037820	Tgm2	-0.197784	0.0199499	4894.42	0.0638091	-3.09963	0.00193764
ENSMUSG00000006219	Fblim1	-0.197741	0.00276805	2502.11	0.0517528	-3.82087	0.000132983
ENSMUSG00000045216	Hs6st1	-0.197679	0.0472649	3000.04	0.0722494	-2.73606	0.00621797
ENSMUSG00000031788	Kifc3	-0.197408	0.00451967	1402.62	0.0539499	-3.65911	0.000253095
ENSMUSG00000046865	Fbl	-0.197008	0.00150492	2065.68	0.0490578	-4.01583	5.92368e-05
ENSMUSG00000062661	Ncs1	-0.196767	0.000428308	2264.21	0.0450498	-4.36777	1.25519e-05
ENSMUSG00000075705	Msrb1	-0.196766	2.94095e-06	3512.37	0.0355134	-5.54061	3.01418e-08
ENSMUSG00000020680	Taf15	-0.196669	0.00114294	2910.24	0.0480203	-4.09554	4.21191e-05
ENSMUSG00000030403	Vasp	-0.195846	0.000410612	5110.42	0.0447077	-4.38059	1.1836e-05
ENSMUSG00000031984	2810004N23Rik	-0.195523	0.0081119	811.314	0.0567291	-3.4466	0.000567683
ENSMUSG00000024790	Sac3d1	-0.195205	0.022322	567.683	0.0638208	-3.05864	0.00222344
ENSMUSG00000056220	Pla2g4a	-0.195014	0.0411279	2500.58	0.0696594	-2.79954	0.00511753
ENSMUSG00000041025	Iffo2	-0.19498	0.00150887	1472.08	0.0485858	-4.01311	5.99246e-05
ENSMUSG00000052798	Nup107	-0.194956	0.00776482	993.155	0.0562703	-3.46463	0.00053096
ENSMUSG00000029726	Mepce	-0.194843	0.0244532	976.444	0.0644774	-3.02188	0.00251209
ENSMUSG00000031278	Acsl4	-0.194441	6.20252e-11	3558.33	0.0262323	-7.41227	1.2416e-13
ENSMUSG00000010067	Rassf1	-0.194045	0.0013097	1847.67	0.0478333	-4.05669	4.97728e-05
ENSMUSG00000015143	Actn1	-0.194014	0.00114294	38683.4	0.0473817	-4.0947	4.22709e-05
ENSMUSG00000001440	Kpnb1	-0.193993	1.7376e-06	18423.9	0.0343591	-5.64605	1.64174e-08
ENSMUSG00000036934	4921524J17Rik	-0.192854	0.0491156	387.68	0.0709543	-2.71801	0.00656762
ENSMUSG00000011257	Pabpc4	-0.192789	3.80374e-10	5869.92	0.0269727	-7.14757	8.83245e-13
ENSMUSG00000028651	Ppie	-0.192255	0.0238613	499.464	0.0634176	-3.03158	0.0024328
ENSMUSG00000031490	Eif4ebp1	-0.192215	0.012689	4798.51	0.0586479	-3.27744	0.00104751
ENSMUSG00000038299	Wdr36	-0.191878	0.0220439	1892.23	0.0626357	-3.06339	0.00218844
ENSMUSG00000029036	Atad3a	-0.19152	0.0245429	1130.74	0.0634356	-3.01912	0.00253506
ENSMUSG00000024165	Hn1l	-0.191273	0.00796984	1759.26	0.0553578	-3.45522	0.000549846
ENSMUSG00000032803	Cdv3	-0.190943	0.00207582	5140.82	0.0487727	-3.91496	9.04192e-05
ENSMUSG00000030782	Tgfb1i1	-0.190885	6.86552e-05	4599.8	0.0394172	-4.8427	1.28086e-06
ENSMUSG00000049521	Cdc42ep1	-0.190537	0.00677277	1549.31	0.0541615	-3.51793	0.000434923
ENSMUSG00000018428	Akap1	-0.189962	0.000354082	1384.45	0.042902	-4.42781	9.51956e-06
ENSMUSG00000032120	C2cd2l	-0.189785	0.00786817	604.319	0.0548541	-3.45981	0.000540547
ENSMUSG00000024556	Me2	-0.189586	0.0386876	1812.46	0.0670637	-2.82696	0.00469927
ENSMUSG00000039959	Hip1	-0.189057	2.71838e-05	3245.29	0.0373733	-5.05862	4.2229e-07
ENSMUSG00000000628	Hk2	-0.188732	0.0342327	3243.47	0.0654834	-2.88214	0.00394982
ENSMUSG00000032220	Myo1e	-0.188491	0.00375488	1714.94	0.0505931	-3.72563	0.000194824
ENSMUSG00000069565	Dazap1	-0.188215	0.00027641	2449.86	0.0418574	-4.49659	6.90528e-06
ENSMUSG00000008435	Rdh13	-0.188095	0.0198421	570.005	0.0606021	-3.10377	0.00191073
ENSMUSG00000033285	Wdr3	-0.187432	0.0128769	1057.03	0.0573089	-3.27056	0.00107333
ENSMUSG00000071547	Nt5dc2	-0.187244	0.0196536	1180.56	0.0602412	-3.10823	0.00188211
ENSMUSG00000043336	Filip1l	-0.186578	3.7941e-06	2591.24	0.0340072	-5.48644	4.10124e-08
ENSMUSG00000027276	Jag1	-0.186409	0.00733058	613.549	0.0534616	-3.48678	0.000488876
ENSMUSG00000073542	Cep76	-0.186255	0.0397492	470.782	0.0661675	-2.81491	0.00487914
ENSMUSG00000004099	Dnmt1	-0.186001	0.0152606	2514.72	0.0580426	-3.20456	0.00135267
ENSMUSG00000004880	Lbr	-0.185965	0.00540406	1002.77	0.0516649	-3.59944	0.000318904
ENSMUSG00000046768	Rhoj	-0.185887	0.047758	2370.21	0.0680595	-2.73124	0.00630961
ENSMUSG00000042524	Sun2	-0.185118	2.06189e-05	3125.98	0.0361481	-5.12109	3.03777e-07
ENSMUSG00000029014	Dnajc2	-0.18477	0.0018596	1151.15	0.0467834	-3.94948	7.83209e-05
ENSMUSG00000028266	Lmo4	-0.184146	0.00881997	1305.44	0.053874	-3.41808	0.000630653
ENSMUSG00000039115	Itga9	-0.184007	0.0481621	1675.97	0.0674711	-2.72719	0.00638755
ENSMUSG00000028676	Srsf10	-0.183972	0.00662201	2236.98	0.0521724	-3.52622	0.000421531
ENSMUSG00000029094	Afap1	-0.183942	0.00631272	3647.77	0.051884	-3.54525	0.000392239
ENSMUSG00000032553	Srprb	-0.183353	0.0133402	2780.77	0.0563039	-3.25649	0.00112798
ENSMUSG00000029415	Sdad1	-0.183043	0.0101979	777.44	0.0544275	-3.36306	0.000770826
ENSMUSG00000067818	Myl9	-0.18268	5.89013e-05	18579.4	0.0374401	-4.87926	1.06483e-06
ENSMUSG00000042298	Ttc19	-0.182624	0.0160879	906.016	0.0573461	-3.1846	0.00144955
ENSMUSG00000002297	Dbf4	-0.18169	0.0482936	961.086	0.0666564	-2.72577	0.00641517
ENSMUSG00000026078	Pdcl3	-0.181485	0.000296927	2782.89	0.0405348	-4.47727	7.56048e-06
ENSMUSG00000008475	Arpc5	-0.181481	0.0240908	6438.1	0.0599378	-3.02782	0.00246328
ENSMUSG00000029610	Aimp2	-0.181211	0.0119254	1072.47	0.0548375	-3.3045	0.000951447
ENSMUSG00000019849	Prep	-0.181156	3.88266e-05	3438.6	0.0364408	-4.97123	6.65297e-07
ENSMUSG00000027203	Dut	-0.181043	0.0148173	763.467	0.0562987	-3.21575	0.00130104
ENSMUSG00000004929	Thop1	-0.180846	0.00661401	1191.53	0.0512713	-3.52723	0.000419928
ENSMUSG00000039103	Nexn	-0.180744	0.0256428	2625.08	0.060216	-3.0016	0.00268562
ENSMUSG00000026600	Soat1	-0.180623	0.0098618	3101.73	0.0535327	-3.37406	0.000740681
ENSMUSG00000095567	Noc2l	-0.180073	0.000994289	2156.91	0.0435384	-4.13595	3.53482e-05
ENSMUSG00000022434	Fam118a	-0.179792	0.03632	532.25	0.0630308	-2.85245	0.00433838
ENSMUSG00000015932	Dstn	-0.179629	0.00297246	21321.7	0.0472963	-3.79795	0.000145898
ENSMUSG00000036371	Serbp1	-0.179623	0.000443199	10382.4	0.0412184	-4.35783	1.31361e-05
ENSMUSG00000028948	Nol9	-0.179589	0.00860664	1075.06	0.0524061	-3.42687	0.000610576
ENSMUSG00000037060	Prkcdbp	-0.179226	3.738e-06	3537.38	0.0326437	-5.49038	4.01066e-08
ENSMUSG00000022201	Zfr	-0.17893	0.000260152	3646.27	0.0396426	-4.51358	6.37413e-06
ENSMUSG00000042608	Stk40	-0.178809	0.00834988	1448.59	0.0520212	-3.43724	0.000587681
ENSMUSG00000001305	Rrp15	-0.178671	0.0317359	650.917	0.0613276	-2.91339	0.00357533
ENSMUSG00000030505	Prmt3	-0.178471	0.00968354	962.184	0.0527659	-3.38232	0.000718764
ENSMUSG00000040945	Rcc2	-0.178417	0.00803789	5753	0.0516989	-3.45107	0.000558367
ENSMUSG00000039323	Igfbp2	-0.178116	0.0127547	1029.77	0.0543943	-3.27453	0.00105836
ENSMUSG00000026434	Nucks1	-0.178027	0.00613231	2589.07	0.0500729	-3.55536	0.000377463
ENSMUSG00000046434	Hnrnpa1	-0.177961	0.0079787	14279.1	0.051526	-3.45381	0.000552726
ENSMUSG00000020116	Pno1	-0.177901	0.0181883	1645.1	0.0566651	-3.13952	0.00169228
ENSMUSG00000036285	Noa1	-0.177632	0.0401479	651.345	0.0632105	-2.81016	0.00495174
ENSMUSG00000032436	Cmtm7	-0.177273	0.000523469	1489.11	0.0411117	-4.31199	1.6179e-05
ENSMUSG00000033955	Tnks1bp1	-0.177143	0.000140554	10771	0.0378839	-4.67594	2.92611e-06
ENSMUSG00000081434	Gm14165	-0.176866	0.0299102	1077.26	0.0601702	-2.93942	0.00328823
ENSMUSG00000033161	Atp1a1	-0.176579	9.81196e-10	16872.6	0.0252762	-6.986	2.82833e-12
ENSMUSG00000030096	Slc6a6	-0.175799	0.00571397	6152.59	0.0490867	-3.58139	0.000341768
ENSMUSG00000004100	Ppan	-0.175657	0.0158449	787.379	0.0550497	-3.19088	0.00141842
ENSMUSG00000032215	Rsl24d1	-0.175548	0.0304727	1057.08	0.0599269	-2.92938	0.00339643
ENSMUSG00000033763	Mtss1l	-0.175484	0.00261518	1351.95	0.0457013	-3.83982	0.000123127
ENSMUSG00000033735	Spr	-0.175211	0.00654745	1680.06	0.0496177	-3.53123	0.000413639
ENSMUSG00000033166	Dis3	-0.175093	0.0117718	1062.74	0.0528893	-3.31056	0.000931096
ENSMUSG00000026020	Nop58	-0.174845	0.00704222	2626.77	0.0499356	-3.5014	0.000462819
ENSMUSG00000034040	Wbscr17	-0.174245	0.00423995	2517.74	0.0472867	-3.68487	0.00022882
ENSMUSG00000021311	Mtr	-0.17347	0.0143604	616.232	0.0537324	-3.2284	0.00124483
ENSMUSG00000025532	Crcp	-0.173378	0.0130936	789.713	0.0531141	-3.26426	0.00109751
ENSMUSG00000031568	Rwdd4a	-0.172961	0.0208981	1059.23	0.0561251	-3.08171	0.00205818
ENSMUSG00000006442	Srm	-0.172925	0.0142773	2604.69	0.0535083	-3.23174	0.00123037
ENSMUSG00000045005	Fzd5	-0.172704	0.00277489	1732.84	0.045228	-3.81851	0.00013426
ENSMUSG00000039693	Msantd3	-0.172628	0.0176761	563.096	0.0548115	-3.14949	0.00163557
ENSMUSG00000054766	Set	-0.172446	3.65876e-05	8116.81	0.0345835	-4.98638	6.15213e-07
ENSMUSG00000029500	Pgam5	-0.17224	0.0103874	961.969	0.0513284	-3.35564	0.000791802
ENSMUSG00000018583	G3bp1	-0.172071	0.000600166	5768.69	0.0402529	-4.27475	1.91353e-05
ENSMUSG00000024844	Banf1	-0.172052	0.0143374	1770.54	0.05327	-3.22982	0.00123869
ENSMUSG00000041360	D19Bwg1357e	-0.171845	0.00046541	2125.99	0.039546	-4.34543	1.39001e-05
ENSMUSG00000022369	Mtbp	-0.171834	0.0347807	494.659	0.0597874	-2.87408	0.00405204
ENSMUSG00000016319	Slc25a5	-0.1716	0.0250859	7212.03	0.0570162	-3.00968	0.00261525
ENSMUSG00000086583	Gm15500	-0.171486	0.00703572	7557.14	0.0489648	-3.50223	0.000461374
ENSMUSG00000028433	Ubap2	-0.171277	0.0326992	3044.68	0.0590466	-2.90071	0.00372314
ENSMUSG00000032026	Rexo2	-0.170994	0.000229629	4528.51	0.0376178	-4.54555	5.47918e-06
ENSMUSG00000032555	Topbp1	-0.170914	0.0137961	2214.19	0.0526862	-3.24399	0.00117867
ENSMUSG00000032563	Mrpl3	-0.170816	0.0221447	1120.45	0.0557903	-3.06175	0.00220046
ENSMUSG00000024772	Ehd1	-0.170714	0.00187751	6848.58	0.0432546	-3.94673	7.92257e-05
ENSMUSG00000039221	Rpl22l1	-0.17018	0.0257374	2708.81	0.0567221	-3.00025	0.0026976
ENSMUSG00000022557	Bop1	-0.170015	0.000718763	1672.22	0.0402497	-4.22401	2.39991e-05
ENSMUSG00000062421	Arf2	-0.169383	0.00502949	2203.35	0.0467885	-3.62019	0.000294384
ENSMUSG00000035021	Baz1a	-0.169039	0.0100875	2066.68	0.0502139	-3.36639	0.000761589
ENSMUSG00000032279	Idh3a	-0.168819	0.0347257	2070.59	0.0587194	-2.87502	0.00404008
ENSMUSG00000040857	Erf	-0.168636	0.0023185	2798.29	0.0434443	-3.88166	0.000103747
ENSMUSG00000024283	Wac	-0.167583	0.044598	2514.34	0.0606355	-2.76378	0.00571358
ENSMUSG00000028063	Lmna	-0.16718	0.0108979	18704.1	0.0500492	-3.34032	0.00083682
ENSMUSG00000024097	Srsf7	-0.167008	0.0145008	1903.22	0.0518025	-3.22393	0.00126443
ENSMUSG00000052429	Prmt1	-0.165422	0.00495488	4333	0.0456366	-3.62477	0.000289223
ENSMUSG00000074656	Eif2s2	-0.165104	0.000871338	8619.64	0.0395654	-4.17293	3.00702e-05
ENSMUSG00000000561	Wdr77	-0.165084	0.02464	1667.02	0.0547095	-3.01746	0.00254903
ENSMUSG00000022471	Xrcc6	-0.164964	0.0402027	717.992	0.0587274	-2.80898	0.00496985
ENSMUSG00000034109	Golim4	-0.164909	0.0042972	5727.65	0.0448128	-3.67994	0.000233286
ENSMUSG00000040549	Ckap5	-0.164684	0.00615455	3036.23	0.046338	-3.55398	0.000379454
ENSMUSG00000019837	Gtf3c6	-0.164511	0.046899	479.538	0.0600578	-2.73922	0.00615857
ENSMUSG00000033918	Parl	-0.164466	0.0481466	1146.25	0.0602975	-2.72757	0.00638023
ENSMUSG00000021595	Nsun2	-0.164362	0.00249007	4011.98	0.0425818	-3.85992	0.000113426
ENSMUSG00000046756	Mrps7	-0.164001	0.0104668	1305.85	0.0489081	-3.35325	0.000798692
ENSMUSG00000025872	Thoc3	-0.163972	0.00855207	1064.09	0.0478163	-3.42921	0.000605335
ENSMUSG00000021662	Arhgef28	-0.163819	0.0199259	1064.48	0.0528315	-3.10078	0.00193008
ENSMUSG00000018848	Rars	-0.163772	0.000143385	4015.6	0.035061	-4.67106	2.99656e-06
ENSMUSG00000064193	Gm4735	-0.163537	0.0277892	12544.9	0.0550912	-2.96848	0.00299276
ENSMUSG00000041879	Ipo9	-0.163253	0.00585978	4469.76	0.045699	-3.57236	0.000353773
ENSMUSG00000021820	Camk2g	-0.162978	0.000354082	3076.67	0.0368211	-4.42621	9.59031e-06
ENSMUSG00000020257	Wdr82	-0.16294	0.0289088	2102.42	0.0551795	-2.9529	0.00314804
ENSMUSG00000030738	Eif3c	-0.162932	7.98666e-08	12563.3	0.0261442	-6.23203	4.60437e-10
ENSMUSG00000056209	Npm3	-0.162758	0.0158568	802.517	0.0510149	-3.1904	0.00142075
ENSMUSG00000025358	Cdk2	-0.162756	0.00906546	718.611	0.0477843	-3.40605	0.000659095
ENSMUSG00000025047	Pdcd11	-0.162551	0.0152234	1592.55	0.0507096	-3.20553	0.00134815
ENSMUSG00000032679	Cd59a	-0.162499	0.019631	669.291	0.0522705	-3.10882	0.00187838
ENSMUSG00000046841	Ckap4	-0.162255	0.0126358	13992.7	0.0494819	-3.27908	0.00104148
ENSMUSG00000031948	Kars	-0.162244	0.0108465	3893.96	0.048548	-3.34192	0.000832007
ENSMUSG00000047881	Rell1	-0.162221	0.0238279	1233.2	0.0534973	-3.03231	0.00242686
ENSMUSG00000030189	Ybx3	-0.162183	6.80105e-07	6132.71	0.0277804	-5.83803	5.28226e-09
ENSMUSG00000029447	Cct6a	-0.161826	0.0303087	7142.2	0.0551689	-2.93329	0.00335388
ENSMUSG00000026520	Pycr2	-0.161585	0.020001	905.561	0.0521504	-3.09845	0.00194535
ENSMUSG00000017781	Pitpna	-0.16138	0.0143604	6569.08	0.0499932	-3.22804	0.00124643
ENSMUSG00000026019	Wdr12	-0.161264	0.0226186	953.699	0.0528255	-3.05276	0.00226747
ENSMUSG00000085795	Zfp703	-0.160982	0.0199259	613.395	0.0519098	-3.10119	0.00192744
ENSMUSG00000028693	Nasp	-0.160981	0.0352768	1054.56	0.0561479	-2.86708	0.00414279
ENSMUSG00000026341	Actr3	-0.160286	0.00297246	13365.2	0.0421965	-3.79855	0.000145544
ENSMUSG00000081603	Gm14681	-0.159973	0.0433736	589.004	0.0576204	-2.77633	0.00549767
ENSMUSG00000001416	Cct3	-0.159857	0.0176761	8098.69	0.050758	-3.14939	0.00163613
ENSMUSG00000024937	Ehbp1l1	-0.159517	0.00482864	7802.65	0.0438793	-3.63535	0.000277602
ENSMUSG00000028333	Anp32b	-0.159509	0.000629775	7133.19	0.0374483	-4.25943	2.04945e-05
ENSMUSG00000033444	Specc1l	-0.159474	6.70322e-05	2761.94	0.0328811	-4.85002	1.23448e-06
ENSMUSG00000058355	Abce1	-0.159432	0.000249507	4997.49	0.0352428	-4.52382	6.07335e-06
ENSMUSG00000024952	Rps6ka4	-0.158719	0.000448947	2980.21	0.0364543	-4.35392	1.33724e-05
ENSMUSG00000026491	Ahctf1	-0.158337	0.0146129	2790.02	0.0491546	-3.2212	0.00127654
ENSMUSG00000028851	Nudc	-0.158306	0.0188935	3768.2	0.0507132	-3.1216	0.00179873
ENSMUSG00000071379	Hpcal1	-0.158232	0.0363674	857.026	0.0555029	-2.85089	0.00435976
ENSMUSG00000062867	Impdh2	-0.158111	0.00205115	3205.31	0.0403282	-3.92061	8.83254e-05
ENSMUSG00000028729	Ebna1bp2	-0.158064	0.00439536	1713.21	0.0430771	-3.66933	0.00024319
ENSMUSG00000020255	D10Wsu102e	-0.157946	0.0227341	1025.74	0.0517689	-3.05099	0.00228087
ENSMUSG00000054079	Utp18	-0.157753	0.0143374	965.44	0.0488414	-3.22989	0.00123837
ENSMUSG00000049764	Zfp280b	-0.157739	0.0237038	887.454	0.0519802	-3.0346	0.00240853
ENSMUSG00000004665	Cnn2	-0.156984	0.016528	25295.9	0.0494508	-3.17454	0.00150074
ENSMUSG00000038697	Taf5l	-0.15694	0.030411	972.256	0.0535386	-2.93135	0.00337494
ENSMUSG00000024981	Acsl5	-0.156148	0.00211515	2098.18	0.0399491	-3.90866	9.281e-05
ENSMUSG00000056629	Fkbp2	-0.156128	0.0160879	970.043	0.0490307	-3.18428	0.00145113
ENSMUSG00000032366	Tpm1	-0.155872	0.0160974	59079.7	0.048959	-3.18373	0.00145391
ENSMUSG00000026490	Cdc42bpa	-0.155566	0.0341962	4892.29	0.0539614	-2.88292	0.00394013
ENSMUSG00000019997	Ctgf	-0.155505	0.0245041	62315.6	0.0514796	-3.02072	0.00252175
ENSMUSG00000028683	Eif2b3	-0.155419	0.0241205	802.856	0.0513408	-3.02721	0.00246825
ENSMUSG00000031328	Flna	-0.15533	0.0013097	113481	0.0382916	-4.05651	4.98125e-05
ENSMUSG00000021171	Esyt2	-0.154894	5.53258e-05	8662.41	0.0316437	-4.89492	9.83452e-07
ENSMUSG00000029507	Pus1	-0.154742	0.00653335	899.765	0.0438067	-3.53239	0.00041182
ENSMUSG00000003848	Nob1	-0.154577	0.00672021	931.759	0.043908	-3.52048	0.000430765
ENSMUSG00000092203	1110038B12Rik	-0.15454	0.0241887	1300.92	0.0510718	-3.02593	0.00247871
ENSMUSG00000027342	Pcna	-0.154353	0.0367698	2689.06	0.054228	-2.84636	0.00442215
ENSMUSG00000038827	Fam206a	-0.154263	0.0359887	673.492	0.0539857	-2.85748	0.00427018
ENSMUSG00000017999	Ddx27	-0.154017	0.0148184	1364.82	0.0479005	-3.21536	0.0013028
ENSMUSG00000025980	Hspd1	-0.15396	0.00816045	10215.1	0.044695	-3.44468	0.000571735
ENSMUSG00000038759	Nup205	-0.15395	0.0448127	2183.23	0.0557426	-2.76181	0.00574825
ENSMUSG00000022407	Adsl	-0.153907	0.0255357	825.137	0.0512492	-3.00311	0.00267236
ENSMUSG00000028700	Pomgnt1	-0.153862	0.00605499	2433.41	0.0432158	-3.56032	0.000370407
ENSMUSG00000031353	Rbbp7	-0.153773	0.00108062	6215.53	0.03739	-4.11268	3.91098e-05
ENSMUSG00000043091	Tuba1c	-0.153475	0.0483704	5448.85	0.05632	-2.72505	0.00642925
ENSMUSG00000024007	Ppil1	-0.153329	0.0419524	820.227	0.0549317	-2.79126	0.00525035
ENSMUSG00000030435	U2af2	-0.153139	0.000631364	5285.97	0.0359649	-4.25801	2.06259e-05
ENSMUSG00000000568	Hnrnpd	-0.153069	0.00375488	2796.73	0.0410831	-3.72584	0.000194667
ENSMUSG00000053110	Yap1	-0.152961	0.000568097	6694.03	0.0356578	-4.2897	1.78916e-05
ENSMUSG00000071054	Safb	-0.152556	3.40569e-05	2238.01	0.0305042	-5.00114	5.69933e-07
ENSMUSG00000104960	Snhg8	-0.152329	0.0182501	833.586	0.0485391	-3.13827	0.00169948
ENSMUSG00000020994	Pnn	-0.152284	0.00434632	2172.9	0.0414318	-3.67554	0.000237344
ENSMUSG00000044533	Rps2	-0.152054	0.000853142	17421.1	0.0363823	-4.17933	2.92373e-05
ENSMUSG00000001016	Ilf2	-0.152043	0.020001	1649.45	0.0490718	-3.09838	0.00194581
ENSMUSG00000059208	Hnrnpm	-0.151913	0.0241897	6318.4	0.0502087	-3.02563	0.00248115
ENSMUSG00000028465	Tln1	-0.151785	0.00482864	27965.2	0.0417494	-3.63562	0.000277315
ENSMUSG00000023845	Lnpep	-0.151409	0.00875672	1098.99	0.0442673	-3.42034	0.00062543
ENSMUSG00000048701	Ccdc6	-0.151381	0.00797453	5144.06	0.0438237	-3.45432	0.000551685
ENSMUSG00000038587	Akap12	-0.151051	0.00207383	8775.18	0.0385653	-3.91675	8.97525e-05
ENSMUSG00000020875	Hoxb9	-0.150832	0.00868251	1833.8	0.0440569	-3.42357	0.000618044
ENSMUSG00000032115	Hyou1	-0.150682	1.00516e-07	11118	0.024353	-6.18739	6.11674e-10
ENSMUSG00000020869	Lrrc59	-0.150388	0.00568987	10833.3	0.0419744	-3.58285	0.00033987
ENSMUSG00000053293	Pom121	-0.149892	0.00487895	1355.49	0.0412891	-3.63029	0.000283103
ENSMUSG00000001300	Efnb2	-0.149795	0.000621494	2114.03	0.0351324	-4.26373	2.01044e-05
ENSMUSG00000107383	RP24-246N21.1	-0.149379	0.00968354	4200.62	0.0441644	-3.38234	0.000718707
ENSMUSG00000067150	Xpo5	-0.149336	0.00470004	1893.07	0.0409681	-3.64519	0.000267198
ENSMUSG00000021823	Vcl	-0.149058	5.05755e-06	20272.4	0.0275188	-5.4166	6.07441e-08
ENSMUSG00000016946	Kctd5	-0.148889	0.0125397	2186.75	0.0453593	-3.28243	0.00102916
ENSMUSG00000042369	Rbm45	-0.148495	0.0494258	1114.9	0.0547155	-2.71395	0.00664868
ENSMUSG00000029538	Srsf9	-0.148459	0.0348225	1943.41	0.0516742	-2.87297	0.0040663
ENSMUSG00000048807	Slc35e4	-0.148213	0.028455	970.62	0.0500904	-2.95891	0.00308724
ENSMUSG00000038736	Nudcd1	-0.14804	0.0350393	786.955	0.0515738	-2.87044	0.004099
ENSMUSG00000019951	Uhrf1bp1l	-0.148039	0.00506923	2236.04	0.0409237	-3.61745	0.000297522
ENSMUSG00000007670	Khsrp	-0.148007	1.24639e-06	3271.09	0.0259055	-5.71335	1.10777e-08
ENSMUSG00000073775	Kti12	-0.147705	0.044205	625.646	0.0533415	-2.76905	0.00562202
ENSMUSG00000073643	Wdfy1	-0.14764	0.0198275	2677.71	0.0475508	-3.10489	0.00190353
ENSMUSG00000017548	Suz12	-0.147485	0.0254918	1643.98	0.0490985	-3.00387	0.00266573
ENSMUSG00000043424	Eif3j2	-0.147443	0.00476477	2009	0.0405039	-3.64022	0.000272403
ENSMUSG00000034659	Tmem109	-0.147421	0.00029746	2655.22	0.0329343	-4.47621	7.59786e-06
ENSMUSG00000018293	Pfn1	-0.147235	0.0231564	18852.1	0.0483573	-3.04474	0.0023288
ENSMUSG00000021111	Papola	-0.147164	0.0344207	5191.46	0.0511091	-2.87942	0.00398413
ENSMUSG00000021493	Pdlim7	-0.146987	0.00172609	6274.67	0.0370158	-3.97093	7.1592e-05
ENSMUSG00000020929	Eftud2	-0.146974	0.00882339	2717.59	0.0430042	-3.41767	0.000631605
ENSMUSG00000027201	Myef2	-0.146596	0.0352328	1894.05	0.0511141	-2.86802	0.00413049
ENSMUSG00000025790	Slco3a1	-0.146562	0.0374464	1109.62	0.0516233	-2.83907	0.00452451
ENSMUSG00000021149	Gtpbp4	-0.146561	0.00608775	1860.45	0.0411895	-3.55821	0.000373386
ENSMUSG00000049553	Polr1a	-0.14647	0.0120356	1539.67	0.0444005	-3.29883	0.000970876
ENSMUSG00000038335	Tsr1	-0.146348	0.045874	1429.43	0.0532587	-2.74788	0.00599826
ENSMUSG00000047879	Usp14	-0.146238	0.0401287	2537.07	0.052031	-2.8106	0.00494499
ENSMUSG00000056493	Foxk1	-0.146237	0.0133132	1486.3	0.0448911	-3.25761	0.00112356
ENSMUSG00000030082	Sec61a1	-0.14552	0.00809112	7947.37	0.0422089	-3.4476	0.000565581
ENSMUSG00000032178	Ilf3	-0.145059	0.00434821	2102.03	0.0394791	-3.67431	0.000238492
ENSMUSG00000020850	Prpf8	-0.145006	0.0319223	7904.51	0.0498111	-2.91111	0.00360145
ENSMUSG00000054808	Actn4	-0.144981	0.00135567	32481.8	0.0358333	-4.04599	5.21035e-05
ENSMUSG00000020358	Hnrnpab	-0.144854	0.00796073	14990.5	0.0419133	-3.45604	0.000548181
ENSMUSG00000019782	Rwdd1	-0.144517	0.00462942	1640.38	0.0395918	-3.65017	0.000262071
ENSMUSG00000057113	Npm1	-0.144162	2.91862e-05	17530.3	0.0285969	-5.04116	4.62716e-07
ENSMUSG00000037740	Mrps26	-0.143993	0.0102429	1172	0.0428425	-3.36097	0.000776687
ENSMUSG00000026674	Ddr2	-0.143832	0.00626556	11100.6	0.0405361	-3.54825	0.000387803
ENSMUSG00000025225	Nfkb2	-0.143745	0.00721115	1879.16	0.04114	-3.49404	0.000475778
ENSMUSG00000001909	Trmt1	-0.143693	0.0475806	978.199	0.0525759	-2.73307	0.00627474
ENSMUSG00000002984	Tomm40	-0.143642	0.0264151	2861.15	0.0480595	-2.98884	0.00280035
ENSMUSG00000030814	Bcl7c	-0.142579	0.0232039	973.375	0.046845	-3.04365	0.0023373
ENSMUSG00000079108	Srp54b	-0.14233	0.0217751	5887.32	0.0463956	-3.06775	0.00215676
ENSMUSG00000052833	Sae1	-0.142082	0.00953319	3549.75	0.0419356	-3.3881	0.000703787
ENSMUSG00000032050	Rdx	-0.141802	7.98666e-08	4880.67	0.0227458	-6.23419	4.54108e-10
ENSMUSG00000004264	Phb2	-0.141772	0.00439536	3502.16	0.0386357	-3.66947	0.000243052
ENSMUSG00000058013	Sept11	-0.141496	0.00242837	14554.9	0.0365878	-3.86729	0.000110053
ENSMUSG00000021217	Tshz3	-0.141352	0.0416164	1026.76	0.0505789	-2.79469	0.00519497
ENSMUSG00000034403	Pja1	-0.141072	0.0320951	2136.32	0.0484955	-2.90898	0.00362609
ENSMUSG00000048578	Mlec	-0.140677	0.0331441	15091.2	0.048598	-2.89472	0.00379502
ENSMUSG00000025423	Pias2	-0.139792	0.0357736	1741.83	0.0488783	-2.86	0.00423646
ENSMUSG00000029147	Ppm1g	-0.139486	0.0118979	3558.26	0.0421806	-3.30688	0.000943415
ENSMUSG00000068739	Sars	-0.139317	0.03632	8636.47	0.0488479	-2.85206	0.00434364
ENSMUSG00000015961	Adss	-0.138823	0.0148173	2112.64	0.0431712	-3.21565	0.00130151
ENSMUSG00000022682	Rrn3	-0.13864	0.00253204	2038.69	0.0359803	-3.85322	0.000116576
ENSMUSG00000070867	Trabd2b	-0.138565	0.000183805	4143.64	0.0300938	-4.60445	4.13557e-06
ENSMUSG00000022742	Cpox	-0.13848	0.0130936	1330	0.0424237	-3.26421	0.00109768
ENSMUSG00000030753	Prkrir	-0.13837	0.00924437	3118.7	0.0407102	-3.39891	0.000676543
ENSMUSG00000030662	Ipo5	-0.137516	0.00589533	10018.3	0.038519	-3.57009	0.000356864
ENSMUSG00000033278	Ptprm	-0.137243	0.0411271	1432.15	0.0490162	-2.79996	0.00511083
ENSMUSG00000014498	Ankrd52	-0.136991	0.0117154	3707.23	0.041346	-3.31327	0.000922111
ENSMUSG00000057530	Ece1	-0.136775	0.00981436	20327.7	0.0405178	-3.37568	0.000736332
ENSMUSG00000023348	Trip6	-0.136682	0.00869869	2278.66	0.0399333	-3.42276	0.000619892
ENSMUSG00000002393	Nr2f6	-0.136656	0.00654835	2313.57	0.0387034	-3.53085	0.00041422
ENSMUSG00000021009	Ptpn21	-0.136593	0.00277489	1619.33	0.0357667	-3.819	0.000133995
ENSMUSG00000022781	Pak2	-0.136426	0.000443199	3329.4	0.031309	-4.35741	1.31612e-05
ENSMUSG00000018921	Pelp1	-0.136409	0.00972213	1299.27	0.0403561	-3.38014	0.000724497
ENSMUSG00000024359	Hspa9	-0.136253	0.00457589	19974.7	0.0372901	-3.65388	0.000258308
ENSMUSG00000005846	Rsl1d1	-0.13625	0.0186345	2591.04	0.0435769	-3.12665	0.00176811
ENSMUSG00000028894	Inpp5b	-0.136122	0.0429279	1295.73	0.0489412	-2.78133	0.00541368
ENSMUSG00000040433	Zbtb38	-0.136031	0.0223915	2594.26	0.0444986	-3.05699	0.00223575
ENSMUSG00000020592	Sdc1	-0.135792	0.032728	4661.42	0.0468249	-2.9	0.00373166
ENSMUSG00000058301	Upf1	-0.135636	0.0340581	1823.44	0.0470238	-2.88441	0.00392149
ENSMUSG00000067148	Polr1c	-0.135616	0.0169677	1209.26	0.0428539	-3.16461	0.00155289
ENSMUSG00000051256	Jagn1	-0.134883	0.0261063	1103.85	0.045055	-2.99374	0.00275581
ENSMUSG00000025078	Nhlrc2	-0.134762	0.0465346	951.313	0.049144	-2.74218	0.00610327
ENSMUSG00000056612	Ppp1r14b	-0.13436	0.00239732	3811.76	0.0347039	-3.8716	0.000108124
ENSMUSG00000047710	Champ1	-0.134106	0.0254175	911.92	0.0446244	-3.00522	0.00265389
ENSMUSG00000048644	Ctxn1	-0.133555	0.0122257	1166.63	0.0405621	-3.29261	0.000992624
ENSMUSG00000001525	Tubb5	-0.133404	0.00376236	36491.5	0.0358157	-3.72474	0.000195514
ENSMUSG00000037331	Larp1	-0.133335	0.00460207	6633.67	0.0365097	-3.65205	0.000260154
ENSMUSG00000020290	Xpo1	-0.132985	0.0286666	3161.99	0.0449855	-2.95617	0.0031148
ENSMUSG00000031605	Klhl2	-0.132782	0.0456329	947.92	0.048242	-2.75242	0.00591558
ENSMUSG00000073700	Klhl21	-0.13276	0.0237733	1188.33	0.043765	-3.03348	0.00241749
ENSMUSG00000020412	Ascc2	-0.132724	0.030379	1756.25	0.0452691	-2.9319	0.00336895
ENSMUSG00000001229	Dpp9	-0.132633	0.00226692	2227.25	0.0341102	-3.88837	0.000100921
ENSMUSG00000029169	Dhx15	-0.132409	0.00429749	4680.44	0.035985	-3.67955	0.000233645
ENSMUSG00000024664	Fads3	-0.132356	0.0197687	5409.73	0.0426128	-3.10601	0.0018963
ENSMUSG00000030521	Mphosph10	-0.131906	0.0394879	984.231	0.0468108	-2.81787	0.00483441
ENSMUSG00000024053	Emilin2	-0.131832	0.000862556	8687.44	0.0315667	-4.1763	2.9629e-05
ENSMUSG00000026755	Arpc5l	-0.131651	0.0432877	1165.66	0.0474046	-2.77718	0.00548331
ENSMUSG00000051323	Pcdh19	-0.131572	0.0356919	2873.83	0.0459771	-2.86168	0.004214
ENSMUSG00000005354	Txn2	-0.131365	0.0330517	2820.92	0.0453603	-2.89603	0.00377915
ENSMUSG00000062611	Rps3a2	-0.131289	0.0397513	2409.73	0.0466477	-2.81447	0.00488576
ENSMUSG00000061983	Rps12	-0.131033	3.18498e-07	18084.6	0.0219016	-5.98281	2.19319e-09
ENSMUSG00000022698	Naa50	-0.130908	0.0113312	3767.36	0.0393574	-3.32613	0.000880603
ENSMUSG00000062203	Gspt1	-0.130816	0.044598	5663.85	0.0473293	-2.76396	0.00571047
ENSMUSG00000021759	Ppap2a	-0.130546	0.0147293	2076.26	0.0405623	-3.2184	0.00128906
ENSMUSG00000046062	Ppp1r15b	-0.130366	0.001531	2842.52	0.0325397	-4.00636	6.16618e-05
ENSMUSG00000039768	Dnajc11	-0.130319	0.0323782	1353.16	0.0448618	-2.90491	0.00367362
ENSMUSG00000034101	Ctnnd1	-0.13031	0.00252535	11362.4	0.0338016	-3.85514	0.000115662
ENSMUSG00000005506	Celf1	-0.130256	0.0397492	3170.84	0.0462731	-2.81495	0.00487851
ENSMUSG00000053877	Srcap	-0.130094	0.0342483	2939.51	0.0451438	-2.88178	0.00395437
ENSMUSG00000059409	Ppp2r5d	-0.129481	0.00945567	1829.55	0.0381879	-3.39064	0.000697307
ENSMUSG00000048332	Lhfp	-0.129155	0.0267519	7659.19	0.0432825	-2.984	0.00284504
ENSMUSG00000019920	Lims1	-0.128266	0.00444266	6203.71	0.034993	-3.66548	0.000246874
ENSMUSG00000022656	Pvrl3	-0.128126	0.0286666	1135.25	0.0433485	-2.95572	0.00311937
ENSMUSG00000024576	Csnk1a1	-0.128077	0.00256477	9389.44	0.0332882	-3.84753	0.000119315
ENSMUSG00000006673	Qrich1	-0.128029	0.0135277	2317.38	0.0393888	-3.25038	0.00115249
ENSMUSG00000007850	Hnrnph1	-0.128016	0.0151001	5365.73	0.0398973	-3.20865	0.0013336
ENSMUSG00000032870	Smap2	-0.127751	0.0304726	1119.41	0.0435969	-2.93027	0.00338666
ENSMUSG00000039515	Ppp2r4	-0.12775	0.0102379	4649.34	0.0380049	-3.3614	0.000775483
ENSMUSG00000001415	Smg5	-0.127641	0.044598	2507.71	0.0461829	-2.76382	0.00571283
ENSMUSG00000016921	Srsf6	-0.127572	0.00737301	4202.72	0.0366153	-3.48412	0.000493759
ENSMUSG00000022614	Lmf2	-0.127451	0.00478874	3216.77	0.0350277	-3.63857	0.000274157
ENSMUSG00000031523	Dlc1	-0.127411	0.0105256	3618.37	0.0380198	-3.35119	0.000804658
ENSMUSG00000039361	Picalm	-0.127198	0.00129657	8886.15	0.0313308	-4.05984	4.91056e-05
ENSMUSG00000021374	Nup153	-0.126318	0.0348225	2000.93	0.0439733	-2.87262	0.00407085
ENSMUSG00000022855	Senp2	-0.126042	0.0327659	1367.76	0.0434715	-2.89941	0.0037386
ENSMUSG00000008604	Ubqln4	-0.125662	0.0138021	1394.48	0.0387416	-3.2436	0.00118029
ENSMUSG00000045136	Tubb2b	-0.125654	0.049895	2754.05	0.0463631	-2.71022	0.00672378
ENSMUSG00000041846	Smek1	-0.125333	0.0356919	1488.55	0.0438051	-2.86115	0.00422107
ENSMUSG00000035530	Eif1	-0.125179	0.00150887	11883.1	0.0311909	-4.01331	5.98739e-05
ENSMUSG00000032423	Syncrip	-0.125033	0.0203042	4951.99	0.0404219	-3.09319	0.00198018
ENSMUSG00000060475	Wtap	-0.124944	0.0394879	1507.5	0.0443373	-2.81803	0.00483188
ENSMUSG00000039988	Ankrd13c	-0.124578	0.0182659	1849.23	0.0397059	-3.13751	0.00170388
ENSMUSG00000022234	Cct5	-0.124474	0.00277489	7610.5	0.0325911	-3.81927	0.000133846
ENSMUSG00000039630	Hnrnpu	-0.124208	0.0119623	3619.19	0.0376119	-3.30235	0.000958782
ENSMUSG00000031657	Heatr3	-0.124065	0.00808668	1632.75	0.0359777	-3.44837	0.000563976
ENSMUSG00000022283	Pabpc1	-0.123846	0.000383325	38257.5	0.028148	-4.39981	1.08346e-05
ENSMUSG00000084349	Rpl3-ps1	-0.123794	0.00064545	9330.97	0.0291145	-4.25197	2.11894e-05
ENSMUSG00000032187	Smarca4	-0.123724	0.00412443	5526.3	0.0334861	-3.6948	0.00022006
ENSMUSG00000020849	Ywhae	-0.123434	0.0363674	14704.9	0.0432993	-2.85071	0.00436211
ENSMUSG00000040028	Elavl1	-0.12337	0.00438129	1744.81	0.0336047	-3.67122	0.000241399
ENSMUSG00000024381	Bin1	-0.122986	0.00150492	4851.78	0.0306304	-4.01516	5.94063e-05
ENSMUSG00000063576	Klhdc3	-0.12272	0.0373523	1730.8	0.04321	-2.84009	0.00451015
ENSMUSG00000036093	Arl5a	-0.122539	1.05508e-05	9656.01	0.0232794	-5.26383	1.41083e-07
ENSMUSG00000027423	Snx5	-0.122243	0.0435788	3031.37	0.044058	-2.77459	0.00552717
ENSMUSG00000062300	Pvrl2	-0.121976	0.0094178	6331.66	0.035947	-3.39323	0.000690745
ENSMUSG00000030835	Nomo1	-0.12183	0.00450989	7834.59	0.0332829	-3.66044	0.000251787
ENSMUSG00000030678	Maz	-0.121387	0.0348225	3116.86	0.0422524	-2.8729	0.00406722
ENSMUSG00000022043	Trim35	-0.121384	0.0123022	6232.72	0.0368883	-3.29058	0.000999814
ENSMUSG00000003348	Mob3a	-0.121229	0.0120356	1755.97	0.0367506	-3.29868	0.000971405
ENSMUSG00000042507	Elmsan1	-0.120386	0.0248305	1513.21	0.0399491	-3.01348	0.00258266
ENSMUSG00000034187	Nsf	-0.119974	0.0226128	2320.68	0.0392961	-3.05308	0.00226508
ENSMUSG00000027823	Gmps	-0.119732	0.0187346	1838.49	0.0383193	-3.12458	0.0017806
ENSMUSG00000078578	Ube2d3	-0.119715	0.00751463	7231.95	0.0344293	-3.47713	0.00050682
ENSMUSG00000035585	Tsen34	-0.118961	0.0279775	2984.59	0.0401136	-2.96561	0.00302086
ENSMUSG00000020706	Ftsj3	-0.118961	0.0395273	2553.63	0.0422246	-2.81733	0.00484241
ENSMUSG00000024515	Smad4	-0.118827	0.0452629	2951.93	0.043092	-2.75752	0.00582412
ENSMUSG00000042821	Snai1	-0.118167	0.032728	2613.03	0.0407462	-2.90008	0.00373065
ENSMUSG00000022772	Senp5	-0.118078	0.0332679	1885.68	0.0408106	-2.89333	0.00381186
ENSMUSG00000075700	Selt	-0.118022	0.00583811	4922.55	0.0330252	-3.57368	0.000351998
ENSMUSG00000034595	Ppp1r18	-0.117867	0.045569	5270.88	0.0428031	-2.75369	0.0058927
ENSMUSG00000026558	Uck2	-0.117803	0.0454518	2477.32	0.0427636	-2.75474	0.0058739
ENSMUSG00000041355	Ssr2	-0.11753	0.0163308	3659.88	0.0369702	-3.17905	0.00147761
ENSMUSG00000029405	G3bp2	-0.11752	0.0262476	4086.77	0.0392848	-2.99148	0.00277629
ENSMUSG00000005299	Letm1	-0.117327	0.0458415	1629.57	0.0426855	-2.74864	0.00598422
ENSMUSG00000035478	Mbd3	-0.116481	0.0480306	3777.92	0.042683	-2.72898	0.0063531
ENSMUSG00000024858	Adrbk1	-0.116371	0.0456329	2292.55	0.0422783	-2.75249	0.00591443
ENSMUSG00000032939	Nup93	-0.116161	0.0204889	1690.57	0.0375982	-3.08953	0.00200476
ENSMUSG00000066037	Hnrnpr	-0.115699	0.0233007	2850.24	0.0380379	-3.04168	0.00235265
ENSMUSG00000002372	Ranbp3	-0.115665	0.0119672	1853.59	0.0350294	-3.30195	0.000960135
ENSMUSG00000027806	Tsc22d2	-0.115035	0.0264626	4180.64	0.0384982	-2.98806	0.00280751
ENSMUSG00000056201	Cfl1	-0.113526	0.0411536	23688.5	0.0405577	-2.79913	0.00512402
ENSMUSG00000021474	Sfxn1	-0.113315	0.0442269	1147.42	0.0409294	-2.76855	0.00563062
ENSMUSG00000025794	Rpl14	-0.113314	0.000594027	14639.3	0.026486	-4.27827	1.88353e-05
ENSMUSG00000019977	Hbs1l	-0.112753	0.016813	2158.12	0.035588	-3.1683	0.00153335
ENSMUSG00000055320	Tead1	-0.112734	0.00891173	8116.82	0.0330323	-3.41283	0.000642924
ENSMUSG00000024789	Jak2	-0.112633	0.00191794	2863.28	0.0285798	-3.941	8.11441e-05
ENSMUSG00000051391	Ywhag	-0.112374	0.00372611	16675.5	0.0301342	-3.72914	0.000192138
ENSMUSG00000035960	Apex1	-0.112105	0.0473744	1731.52	0.0409875	-2.7351	0.00623616
ENSMUSG00000022194	Pabpn1	-0.112067	0.0164173	1697.97	0.0352745	-3.177	0.00148806
ENSMUSG00000018340	Anxa6	-0.111926	0.0236191	14571.1	0.0368586	-3.03663	0.00239236
ENSMUSG00000020900	Myh10	-0.111846	0.0124197	9170.33	0.0340318	-3.28652	0.00101434
ENSMUSG00000032637	Atxn2l	-0.111819	0.0453017	4291.76	0.0405636	-2.75663	0.00583999
ENSMUSG00000027087	Itgav	-0.111701	0.0276416	7427.69	0.0375938	-2.97126	0.00296579
ENSMUSG00000056076	Eif3b	-0.111481	0.0079787	8600.2	0.03228	-3.45355	0.000553251
ENSMUSG00000020368	Canx	-0.111071	0.0161717	26637.9	0.0349047	-3.18214	0.00146191
ENSMUSG00000017774	Myo1c	-0.111033	0.03025	22660	0.0378349	-2.93467	0.00333907
ENSMUSG00000042364	Snx18	-0.11067	0.00239732	4463.71	0.0285875	-3.87129	0.000108263
ENSMUSG00000030770	Parva	-0.110509	0.0141618	11706.7	0.0341668	-3.2344	0.00121899
ENSMUSG00000070319	Eif3g	-0.109928	0.00884699	2793.52	0.0321746	-3.41662	0.000634048
ENSMUSG00000033059	Pygb	-0.109409	0.0171636	3573.46	0.0346176	-3.16051	0.00157494
ENSMUSG00000027940	Tpm3	-0.109393	0.0247704	6293.48	0.0362858	-3.01477	0.00257176
ENSMUSG00000005566	Trim28	-0.108974	0.0124901	6789.09	0.0331768	-3.28465	0.00102109
ENSMUSG00000032312	Csk	-0.108912	0.0047612	2936.38	0.0299145	-3.64078	0.000271818
ENSMUSG00000028945	Rheb	-0.108192	0.00357972	4332.76	0.0289193	-3.74118	0.000183157
ENSMUSG00000022752	Tomm70a	-0.108191	0.027946	3204.38	0.0364736	-2.96629	0.00301411
ENSMUSG00000039000	Ube3c	-0.107403	0.0317557	2341.26	0.0368707	-2.91297	0.00358011
ENSMUSG00000003970	Rpl8	-0.107249	0.000704113	23110.3	0.0253527	-4.23027	2.33408e-05
ENSMUSG00000059070	Rpl18	-0.106983	0.0211783	14817.4	0.0347684	-3.07701	0.00209087
ENSMUSG00000003429	Rps11	-0.106359	0.0474983	13861.8	0.0389045	-2.73384	0.00626008
ENSMUSG00000030602	Pak4	-0.106226	0.00805862	5430.11	0.0307935	-3.44962	0.000561374
ENSMUSG00000026469	Xpr1	-0.105549	0.0269338	1789.72	0.0354098	-2.98078	0.00287515
ENSMUSG00000047675	Rps8	-0.105423	0.000410612	22838.8	0.0240605	-4.3816	1.17812e-05
ENSMUSG00000030536	Iqgap1	-0.104371	0.0378792	13082.1	0.0368208	-2.83456	0.00458894
ENSMUSG00000015937	H2afy	-0.10387	0.0294565	2073.53	0.035266	-2.94532	0.00322616
ENSMUSG00000043962	Thrap3	-0.10362	0.0283785	4332.29	0.0350071	-2.95997	0.00307667
ENSMUSG00000024182	Axin1	-0.102928	0.0164208	1865.22	0.0324012	-3.17668	0.00148969
ENSMUSG00000026159	Agfg1	-0.102758	0.0118979	2957.91	0.0310813	-3.30611	0.000945998
ENSMUSG00000002524	Puf60	-0.102717	0.0120254	3307.87	0.031126	-3.30002	0.000966779
ENSMUSG00000020780	Srp68	-0.101943	0.00237532	3060.24	0.0263061	-3.87527	0.000106508
ENSMUSG00000030934	Oat	-0.101341	0.00178888	9456.05	0.0255905	-3.96012	7.49127e-05
ENSMUSG00000032437	Stt3b	-0.101326	0.00941898	7228.51	0.0298699	-3.39225	0.000693221
ENSMUSG00000015759	Cnih1	-0.101324	0.0301224	3237.34	0.0345045	-2.93656	0.0033188
ENSMUSG00000028953	Abcf2	-0.0998539	0.0458415	3340.32	0.0363301	-2.74852	0.00598656
ENSMUSG00000004789	Dlst	-0.0993342	0.0126358	3878.09	0.0302949	-3.2789	0.00104211
ENSMUSG00000026234	Ncl	-0.0986246	0.0441612	17777.9	0.035609	-2.76965	0.00561165
ENSMUSG00000068882	Ssb	-0.0983802	0.037867	4378.12	0.0347026	-2.83495	0.0045833
ENSMUSG00000030660	Pik3c2a	-0.0978074	0.0457869	2921.37	0.0355571	-2.75071	0.00594655
ENSMUSG00000000740	Rpl13	-0.097484	0.0429001	22017.5	0.0350416	-2.78195	0.0054033
ENSMUSG00000025034	Trim8	-0.0973738	0.0411233	2192.66	0.0347739	-2.8002	0.00510707
ENSMUSG00000024393	Prrc2a	-0.0971227	0.00628439	13646.8	0.027381	-3.54709	0.000389515
ENSMUSG00000008892	Vdac3	-0.096574	0.00734589	4122.73	0.0277045	-3.48586	0.000490549
ENSMUSG00000025967	Eef1b2	-0.0964936	0.00633286	14793.2	0.027232	-3.54339	0.000395012
ENSMUSG00000036180	Gatad2a	-0.0962635	0.0444249	2390.26	0.034799	-2.76628	0.00567006
ENSMUSG00000049517	Rps23	-0.0959039	0.0189796	16519.5	0.0307432	-3.11951	0.00181149
ENSMUSG00000062647	Rpl7a	-0.0956192	0.000241829	21419	0.0211023	-4.53122	5.86452e-06
ENSMUSG00000029614	Rpl6	-0.0955182	0.00257	24682.4	0.0248339	-3.84629	0.000119921
ENSMUSG00000031983	2310022B05Rik	-0.095375	0.0156899	7848.1	0.0298512	-3.19501	0.00139826
ENSMUSG00000032518	Rpsa	-0.0951204	0.00653335	39801.8	0.02693	-3.53213	0.000412225
ENSMUSG00000057841	Rpl32	-0.0951156	0.00209678	12718.5	0.0243177	-3.91137	9.17736e-05
ENSMUSG00000061477	Rps7	-0.0948784	0.00796984	12685	0.0274628	-3.45479	0.000550722
ENSMUSG00000006333	Rps9	-0.0946406	0.00165661	20981.4	0.0237583	-3.98348	6.79146e-05
ENSMUSG00000056851	Pcbp2	-0.0946113	0.00929569	7897.67	0.0278506	-3.3971	0.000681044
ENSMUSG00000059291	Rpl11	-0.0939216	0.032603	15043.2	0.0323636	-2.90208	0.00370697
ENSMUSG00000021843	Ktn1	-0.0938158	0.010816	3249.61	0.0280634	-3.34299	0.000828803
ENSMUSG00000025453	Nnt	-0.0934143	0.0437029	2213.77	0.0336815	-2.77346	0.00554641
ENSMUSG00000020176	Grb10	-0.0929939	0.0409041	6925.38	0.0331844	-2.80234	0.0050733
ENSMUSG00000029710	Ephb4	-0.0924572	0.0307755	2818.07	0.0316001	-2.92586	0.00343511
ENSMUSG00000024360	Etf1	-0.0917047	0.00457589	6297.69	0.0250933	-3.65454	0.000257641
ENSMUSG00000031299	Pdha1	-0.0906774	0.0185169	7403.79	0.0289568	-3.13147	0.00173934
ENSMUSG00000012405	Rpl15	-0.0906461	0.0145078	18575.6	0.0281201	-3.22353	0.00126619
ENSMUSG00000071644	Eef1g	-0.0898419	0.00208999	23241.6	0.0229606	-3.91288	9.12037e-05
ENSMUSG00000067274	Rplp0	-0.0891177	0.0389654	26245.1	0.0315593	-2.82382	0.00474548
ENSMUSG00000023022	Lima1	-0.0887605	0.0152749	15189.2	0.0277027	-3.20403	0.00135516
ENSMUSG00000031545	Agpat6	-0.0886177	0.0117718	3284.59	0.0267675	-3.31064	0.000930814
ENSMUSG00000032481	Smarcc1	-0.0878692	0.0204294	2954.54	0.0284305	-3.09067	0.00199707
ENSMUSG00000000787	Ddx3x	-0.0873021	0.0040416	12074.7	0.0235824	-3.702	0.000213908
ENSMUSG00000015755	Tab2	-0.0871422	0.021138	3468.95	0.0283107	-3.07806	0.0020835
ENSMUSG00000005312	Ubqln1	-0.0868936	0.0356919	4706.75	0.0303689	-2.86127	0.0042195
ENSMUSG00000093674	Rpl41	-0.0862636	0.0481621	21157.2	0.0316324	-2.72707	0.00638999
ENSMUSG00000021144	Mta1	-0.0854088	0.0490522	2722.01	0.0314115	-2.71903	0.00654736
ENSMUSG00000016528	Mapkapk2	-0.085149	0.0040916	4804.01	0.023025	-3.69811	0.000217209
ENSMUSG00000033228	Scaf11	-0.084296	0.0480306	3780.41	0.0308916	-2.72877	0.00635716
ENSMUSG00000068823	Csde1	-0.0838043	0.0182676	10355.4	0.0267159	-3.13687	0.00170761
ENSMUSG00000024991	Eif3a	-0.0834423	0.0262557	14687	0.0278963	-2.99115	0.00277925
ENSMUSG00000003402	Prkcsh	-0.0830933	0.0449895	6605.65	0.0301028	-2.76032	0.00577453
ENSMUSG00000012848	Rps5	-0.0828624	0.00365017	16722.6	0.0221871	-3.73471	0.00018793
ENSMUSG00000045128	Rpl18a	-0.0827431	0.00254276	20069	0.0214914	-3.85006	0.000118088
ENSMUSG00000021484	Lman2	-0.082722	0.0142773	4874.74	0.0255983	-3.23155	0.00123121
ENSMUSG00000032336	Nptn	-0.0825851	0.0289231	9404.4	0.0279732	-2.9523	0.0031542
ENSMUSG00000025362	Rps26	-0.0822546	0.0456618	14318.4	0.0298911	-2.75181	0.00592664
ENSMUSG00000005610	Eif4g2	-0.0819537	0.00703572	33613.1	0.0233904	-3.50373	0.000458797
ENSMUSG00000040725	Hnrnpul1	-0.0803919	0.0419524	4623.98	0.0287996	-2.79142	0.00524767
ENSMUSG00000037373	Ctbp1	-0.0802061	0.0128302	5133.82	0.0245139	-3.27186	0.00106841
ENSMUSG00000030057	Cnbp	-0.0794895	0.0232883	6980.4	0.02613	-3.04208	0.00234952
ENSMUSG00000032399	Rpl4	-0.0774417	0.00104923	31147.6	0.0187943	-4.1205	3.78057e-05
ENSMUSG00000037563	Rps16	-0.0765431	0.040661	16520.9	0.0272912	-2.80468	0.00503664
ENSMUSG00000058655	Eif4b	-0.0754821	0.00339884	13872.9	0.0200934	-3.75655	0.000172269
ENSMUSG00000032547	Ryk	-0.0728201	0.0259687	7986.41	0.0243066	-2.9959	0.00273639
ENSMUSG00000058056	Palld	-0.0709387	0.0458415	10249	0.0257974	-2.74984	0.00596249
ENSMUSG00000008682	Rpl10	-0.070323	0.00619385	18154.2	0.0198003	-3.55162	0.000382869
ENSMUSG00000058546	Rpl23a	-0.0693007	0.0419677	16150.8	0.0248325	-2.79073	0.00525898
ENSMUSG00000028495	Rps6	-0.0684201	0.0247704	20248.4	0.0226929	-3.01505	0.00256935
ENSMUSG00000060036	Rpl3	-0.0680898	0.0392983	19356.5	0.024145	-2.82004	0.00480176
ENSMUSG00000031320	Rps4x	-0.0665101	0.0397513	21181.9	0.0236302	-2.81463	0.00488336
ENSMUSG00000025290	Rps24	-0.064499	0.0409286	14369	0.0230194	-2.80194	0.00507962
ENSMUSG00000019877	Serinc1	0.0606046	0.0276416	8910.59	0.0203937	2.97174	0.00296122
ENSMUSG00000022175	Lrp10	0.0709089	0.045602	5441.01	0.0257546	2.75325	0.00590062
ENSMUSG00000038619	Ensa	0.0853981	0.0234276	3162.19	0.0280966	3.03945	0.00237014
ENSMUSG00000075254	Heg1	0.0857902	0.0420146	8029.99	0.0307497	2.78995	0.00527159
ENSMUSG00000008136	Fhl2	0.0861312	0.0130936	5068.81	0.0263835	3.26458	0.00109626
ENSMUSG00000000743	Chmp1a	0.0870573	0.0398142	2654.54	0.0309399	2.81375	0.00489667
ENSMUSG00000034675	Dbn1	0.0931056	0.0118979	8942.65	0.0281569	3.30667	0.000944113
ENSMUSG00000023175	Bsg	0.0931773	0.0480306	24807.2	0.0341462	2.72877	0.00635703
ENSMUSG00000022010	Tsc22d1	0.0931776	0.00894992	6352.38	0.0273139	3.41136	0.000646395
ENSMUSG00000031987	Egln1	0.0937864	0.0444653	5883.29	0.0339096	2.76578	0.00567877
ENSMUSG00000033379	Atp6v0b	0.0959492	0.0387337	2524.63	0.0339479	2.82636	0.00470797
ENSMUSG00000020097	Sgpl1	0.0960121	0.0174008	4940.74	0.0304265	3.15554	0.00160201
ENSMUSG00000029998	Pcyox1	0.0967194	0.0296893	5174.5	0.0328735	2.94217	0.00325919
ENSMUSG00000035212	Leprot	0.0984337	0.0211783	2930.76	0.03199	3.07702	0.00209084
ENSMUSG00000026749	Nek6	0.0984559	0.0453518	3926.42	0.035726	2.75586	0.00585372
ENSMUSG00000013160	Atp6v0d1	0.101052	0.0170085	2953.57	0.0319416	3.16366	0.00155799
ENSMUSG00000035413	Tmem98	0.10106	0.0494258	2112.08	0.0372237	2.71494	0.00662876
ENSMUSG00000026426	Arl8a	0.101775	0.0127547	3262.16	0.031078	3.27482	0.00105731
ENSMUSG00000020611	Gna13	0.101991	0.0301699	2589.89	0.0347398	2.93584	0.00332644
ENSMUSG00000041120	Nbl1	0.102027	0.0356919	7658.69	0.0356546	2.86152	0.00421611
ENSMUSG00000037852	Cpe	0.102579	0.049085	5552.94	0.0377323	2.7186	0.00655581
ENSMUSG00000020315	Sptbn1	0.102782	0.00412443	21216.6	0.0278199	3.69455	0.000220273
ENSMUSG00000060147	Serpinb6a	0.103491	5.22648e-05	16322.5	0.0210906	4.90699	9.24856e-07
ENSMUSG00000069237	C78339	0.104862	0.0465346	2588.08	0.0382383	2.74232	0.00610067
ENSMUSG00000031557	Plekha2	0.104975	0.0153986	2511.8	0.0327923	3.20119	0.0013686
ENSMUSG00000022754	Tmem45a	0.107163	0.000261937	7068.5	0.0237537	4.51144	6.43885e-06
ENSMUSG00000056429	Tgoln1	0.107177	0.0295119	5712.83	0.0363993	2.94448	0.00323499
ENSMUSG00000096188	Cmtm4	0.109139	0.0276693	2890.65	0.0367437	2.97027	0.00297541
ENSMUSG00000013275	Slc41a1	0.109206	0.0231355	1680.57	0.0358609	3.04525	0.00232485
ENSMUSG00000036427	Gpi1	0.10943	0.00195883	13179.1	0.0278079	3.9352	8.31277e-05
ENSMUSG00000024098	Twsg1	0.109548	0.0358978	3734.11	0.038321	2.85868	0.00425404
ENSMUSG00000021978	Extl3	0.109808	0.000320217	5150.3	0.0246548	4.45382	8.43553e-06
ENSMUSG00000003363	Pld3	0.111296	0.031722	4403.69	0.038197	2.91374	0.00357123
ENSMUSG00000030847	Bag3	0.111348	0.0124926	3587.83	0.0339057	3.28404	0.00102329
ENSMUSG00000003352	Cacnb3	0.111745	0.038749	2274.28	0.0395413	2.82603	0.00471293
ENSMUSG00000028419	Chmp5	0.112111	0.0204294	2476.85	0.0362744	3.09063	0.0019973
ENSMUSG00000038708	Golga4	0.113173	0.0147384	2684.73	0.0351691	3.21796	0.00129104
ENSMUSG00000024835	Coro1b	0.114639	0.00436087	4394.96	0.0312128	3.67282	0.000239884
ENSMUSG00000026502	Desi2	0.115252	0.0364559	1604.25	0.0404456	2.84954	0.00437818
ENSMUSG00000035863	Palm	0.115334	0.0231917	3013.87	0.0378884	3.04404	0.00233421
ENSMUSG00000029465	Arpc3	0.116173	0.0202488	3335.46	0.0375448	3.09424	0.00197316
ENSMUSG00000028048	Gba	0.116781	0.0116044	2372.21	0.0352089	3.31679	0.000910583
ENSMUSG00000042626	Shc1	0.11692	0.00531611	7142.39	0.0324412	3.60406	0.000313288
ENSMUSG00000026554	Dcaf8	0.116998	0.0392983	2645.94	0.0414875	2.82009	0.00480099
ENSMUSG00000039105	Atp6v1g1	0.1173	0.0346033	3073.61	0.0407777	2.87657	0.00402028
ENSMUSG00000027502	Rtfdc1	0.118632	0.028258	2127.63	0.040052	2.96195	0.00305693
ENSMUSG00000018377	Vezf1	0.11913	0.0277859	1868.27	0.0401281	2.96875	0.00299018
ENSMUSG00000021069	Pygl	0.119368	0.0100015	2430.57	0.0354251	3.3696	0.000752776
ENSMUSG00000019923	Zwint	0.119918	0.0123032	3574.47	0.0364461	3.29028	0.00100088
ENSMUSG00000024644	Cndp2	0.121267	0.00435127	4975.4	0.0330088	3.67376	0.000239008
ENSMUSG00000033004	Mycbp2	0.121421	0.0359887	5336.07	0.0424937	2.85738	0.00427157
ENSMUSG00000032006	Pdgfd	0.121856	0.0302929	1353.96	0.0415368	2.93368	0.00334971
ENSMUSG00000020777	Acox1	0.121951	0.013156	2799.24	0.0373908	3.26152	0.00110818
ENSMUSG00000032485	Scap	0.122164	0.0276596	2840.98	0.0411213	2.97083	0.00296994
ENSMUSG00000031007	Atp6ap2	0.122251	0.0239449	2286.17	0.0403485	3.02989	0.00244645
ENSMUSG00000037003	Tns2	0.12335	0.0326992	2661.57	0.042522	2.90085	0.00372152
ENSMUSG00000037058	Paip2	0.123481	0.00751463	2738.95	0.0355179	3.47659	0.000507834
ENSMUSG00000020190	Mknk2	0.123709	0.0245423	1749.03	0.0409717	3.01937	0.00253303
ENSMUSG00000018567	Gabarap	0.124417	0.00093739	8310.27	0.029969	4.15154	3.30252e-05
ENSMUSG00000024480	Ap3s1	0.125035	0.0383196	2256.77	0.044172	2.83065	0.00464536
ENSMUSG00000027656	Wisp2	0.126998	0.000299885	14537.7	0.0283871	4.47381	7.68382e-06
ENSMUSG00000030101	Sumf1	0.12716	0.0141301	2778.24	0.0393007	3.23557	0.00121399
ENSMUSG00000038650	Rnh1	0.127536	0.00786817	3835.6	0.0368587	3.46013	0.000539916
ENSMUSG00000024104	Fam21	0.128054	0.0119522	2368.27	0.0387705	3.30287	0.000957015
ENSMUSG00000020859	Spag9	0.128102	0.0247704	4326.22	0.0424926	3.01469	0.00257244
ENSMUSG00000031834	Pik3r2	0.128459	0.0140692	2299.25	0.0396836	3.23707	0.00120763
ENSMUSG00000008348	Ubc	0.129144	0.0469212	12442.4	0.0471525	2.73886	0.00616524
ENSMUSG00000024529	Lox	0.129633	0.00669737	195783	0.0368042	3.52223	0.000427937
ENSMUSG00000021242	Npc2	0.130278	0.00264337	11373.8	0.0339612	3.83608	0.000125012
ENSMUSG00000034707	Gns	0.131175	0.0310432	12828.4	0.0448812	2.92271	0.00346996
ENSMUSG00000058756	Thra	0.131694	0.0494258	2171.09	0.0485178	2.71435	0.00664061
ENSMUSG00000022957	Itsn1	0.131778	0.0348225	9053.66	0.0458729	2.87268	0.00407001
ENSMUSG00000037405	Icam1	0.131973	0.0247602	1220.97	0.0437614	3.01575	0.00256345
ENSMUSG00000029455	Aldh2	0.132424	0.00703572	6347.53	0.0378072	3.50261	0.000460731
ENSMUSG00000032388	Spg21	0.132657	0.011424	1984.84	0.0399293	3.3223	0.000892773
ENSMUSG00000020250	Txnrd1	0.133033	0.011267	5453.9	0.0399719	3.32817	0.000874189
ENSMUSG00000030824	Nucb1	0.1333	0.032057	10441.1	0.0458142	2.90957	0.00361921
ENSMUSG00000033793	Atp6v1h	0.133604	0.000427299	2811.76	0.0305808	4.36889	1.24881e-05
ENSMUSG00000024913	Lrp5	0.133894	0.0185726	2542.42	0.0427998	3.12837	0.00175777
ENSMUSG00000019210	Atp6v1e1	0.134666	0.00041808	2645.27	0.0307776	4.37545	1.21183e-05
ENSMUSG00000000711	Rab5b	0.134803	0.000427299	3640.16	0.030855	4.36893	1.24859e-05
ENSMUSG00000004105	Angptl2	0.135183	0.0216194	14392.4	0.0440282	3.07038	0.00213788
ENSMUSG00000020864	Ankrd40	0.13563	0.00343425	4586.88	0.0361376	3.75317	0.000174614
ENSMUSG00000041236	Vps41	0.13572	0.00450989	2374.8	0.0370804	3.66016	0.000252054
ENSMUSG00000025351	Cd63	0.135735	0.00334474	24987.3	0.0360675	3.76335	0.000167652
ENSMUSG00000040850	Psme4	0.135836	0.00690917	2478.75	0.0386851	3.51132	0.000445895
ENSMUSG00000079037	Prnp	0.136712	0.0353835	8515.94	0.047707	2.86567	0.00416133
ENSMUSG00000020827	Mink1	0.136941	0.0361917	1165.14	0.0479755	2.85438	0.00431205
ENSMUSG00000055850	Rnf181	0.137633	0.00267452	2095.21	0.0359258	3.83104	0.000127602
ENSMUSG00000018669	Cdk5rap3	0.137773	0.0123166	1280.53	0.0418802	3.2897	0.00100296
ENSMUSG00000042363	Lgalsl	0.139516	0.00179981	10199.4	0.0352473	3.95821	7.55144e-05
ENSMUSG00000017707	Serinc3	0.139524	0.0022571	10430.5	0.0358647	3.89029	0.000100123
ENSMUSG00000015149	Sirt2	0.139624	0.00355538	1692.24	0.0372997	3.74329	0.000181627
ENSMUSG00000020516	Rps6kb1	0.139672	0.034712	2745.9	0.0485754	2.87536	0.0040357
ENSMUSG00000040652	Oaz2	0.140029	0.00380122	2424.84	0.0376338	3.72082	0.000198574
ENSMUSG00000027746	Ufm1	0.140398	0.00920921	2551.5	0.0412905	3.40025	0.000673233
ENSMUSG00000031659	Adcy7	0.14087	0.0274401	1185.54	0.0473606	2.97442	0.00293538
ENSMUSG00000034312	Iqsec1	0.140971	0.0352285	2329.75	0.0491478	2.8683	0.00412678
ENSMUSG00000054452	Aes	0.142417	0.00270222	7887.07	0.0372038	3.82803	0.000129171
ENSMUSG00000024544	Ldlrad4	0.143617	0.046155	926.88	0.0523104	2.74547	0.00604239
ENSMUSG00000025037	Maoa	0.14445	0.0325186	1693.21	0.0497534	2.90333	0.00369216
ENSMUSG00000030805	Stx4a	0.144886	0.0485072	1656.73	0.0531904	2.72391	0.00645132
ENSMUSG00000031453	Rasa3	0.145928	0.0113898	4198.98	0.0439013	3.324	0.000887361
ENSMUSG00000037306	Man1c1	0.146713	0.00977092	1586.59	0.0434385	3.37749	0.000731509
ENSMUSG00000030281	Il17rc	0.146717	0.0292065	838.152	0.0497544	2.94883	0.00318982
ENSMUSG00000026879	Gsn	0.148631	0.00487895	19735.7	0.0409437	3.63015	0.00028326
ENSMUSG00000020564	Atxn7l1	0.1489	0.001212	1423.7	0.0365259	4.07655	4.57085e-05
ENSMUSG00000027244	Atg13	0.148919	0.0127547	1445.7	0.04548	3.27438	0.00105896
ENSMUSG00000035757	Selo	0.149313	0.0401479	711.584	0.0531358	2.81002	0.00495379
ENSMUSG00000018042	Cyb5r3	0.149909	0.000227392	12011.7	0.0329593	4.54832	5.4076e-06
ENSMUSG00000016256	Ctsz	0.150144	1.07712e-05	6863.93	0.0285504	5.25893	1.44892e-07
ENSMUSG00000031596	Slc7a2	0.150493	0.033975	1016.5	0.0521567	2.8854	0.00390921
ENSMUSG00000010307	Tmem86a	0.150603	0.0174063	1681.25	0.0477326	3.15515	0.00160418
ENSMUSG00000034616	Ssh3	0.151288	0.047758	637.099	0.0553917	2.73125	0.00630949
ENSMUSG00000071076	Jund	0.152153	0.0236906	6432.64	0.0501273	3.03532	0.00240278
ENSMUSG00000060227	Casc4	0.15245	0.0356919	1302.25	0.0532652	2.8621	0.00420849
ENSMUSG00000021286	Zfyve21	0.152887	0.0342893	709.482	0.0530678	2.88097	0.00396458
ENSMUSG00000040006	Ginm1	0.153986	0.014036	2084.15	0.0475558	3.23801	0.00120366
ENSMUSG00000024197	Plin3	0.154605	0.000603818	2198.34	0.0361917	4.27183	1.93875e-05
ENSMUSG00000046982	Tshz1	0.154942	0.0292442	1146.69	0.0525549	2.9482	0.00319628
ENSMUSG00000037161	Mgarp	0.154949	0.0269338	689.497	0.0519804	2.9809	0.00287398
ENSMUSG00000021687	Scamp1	0.155424	0.00703572	1529.76	0.0443768	3.50237	0.000461135
ENSMUSG00000000275	Trim25	0.155521	0.0119713	1084.53	0.047105	3.30158	0.000961421
ENSMUSG00000004285	Atp6v1f	0.155911	0.00979205	2029.75	0.0461739	3.3766	0.000733875
ENSMUSG00000001123	Lgals9	0.156467	0.0131541	3352.81	0.0479692	3.26183	0.00110697
ENSMUSG00000001082	Mfsd10	0.157174	0.0224981	1078.19	0.0514467	3.05508	0.00224999
ENSMUSG00000038280	Ostm1	0.157424	0.000172507	2034.99	0.0340755	4.61986	3.83993e-06
ENSMUSG00000057554	Lgals8	0.157482	0.0184884	1572.83	0.0502783	3.1322	0.001735
ENSMUSG00000020572	Nampt	0.158075	0.00439968	1862.44	0.0430875	3.66871	0.000243781
ENSMUSG00000031015	Swap70	0.158121	0.00903463	3554.25	0.0463975	3.40795	0.000654524
ENSMUSG00000024781	Lipa	0.158552	0.0119522	2140.34	0.0480035	3.30293	0.000956797
ENSMUSG00000022620	Arsa	0.158596	0.0411279	2242.94	0.0566498	2.79958	0.0051169
ENSMUSG00000001018	Snapin	0.159615	0.0267175	1336.66	0.0534782	2.98467	0.00283883
ENSMUSG00000020448	Rnf185	0.160165	0.0230325	902.417	0.0525676	3.04683	0.00231265
ENSMUSG00000055538	Zcchc24	0.160427	0.0125554	5766.47	0.0488879	3.28153	0.00103246
ENSMUSG00000060802	B2m	0.160803	0.000306408	6519.03	0.0359962	4.46721	7.92457e-06
ENSMUSG00000053581	Zfand2a	0.160988	0.0325913	1212.57	0.0554669	2.90241	0.00370302
ENSMUSG00000061232	H2-K1	0.161274	0.00483517	2835.97	0.0443756	3.63429	0.000278751
ENSMUSG00000030116	Mfap5	0.161731	0.00884699	13441.5	0.0473406	3.41633	0.000634711
ENSMUSG00000021830	Txndc16	0.162024	0.0261063	1081.95	0.0541238	2.99359	0.00275717
ENSMUSG00000020227	Irak3	0.162148	0.0331073	602.298	0.0560043	2.89528	0.00378816
ENSMUSG00000031565	Fgfr1	0.162689	0.00434821	10460.5	0.0442761	3.67442	0.000238386
ENSMUSG00000028646	Rragc	0.163844	1.13921e-05	3582.95	0.0312487	5.24321	1.57806e-07
ENSMUSG00000013921	Clip3	0.164033	0.0389006	2168.57	0.0580739	2.82457	0.00473448
ENSMUSG00000029657	Hsph1	0.164733	0.000714801	4859.27	0.0389826	4.2258	2.38095e-05
ENSMUSG00000018102	Hist1h2bc	0.164996	0.0289231	2007.66	0.0558873	2.95229	0.00315424
ENSMUSG00000028917	Plekhm2	0.165266	0.0106381	1196.76	0.0493642	3.34788	0.000814318
ENSMUSG00000026003	Acadl	0.165722	0.000544131	1834.18	0.0385246	4.30171	1.69483e-05
ENSMUSG00000000346	Dazap2	0.166057	0.000304058	2966.13	0.0371531	4.46952	7.83944e-06
ENSMUSG00000028599	Tnfrsf1b	0.166204	0.00452205	1814.82	0.0454311	3.65837	0.00025382
ENSMUSG00000073155	1810058I24Rik	0.166304	0.0042972	1230.21	0.045191	3.68002	0.000233217
ENSMUSG00000041935	AW549877	0.166587	0.0157775	1221.96	0.0521787	3.19263	0.00140984
ENSMUSG00000030314	Atg7	0.166708	0.0182676	643.972	0.0531471	3.13673	0.00170842
ENSMUSG00000046020	Pofut1	0.166754	0.000113114	2601.89	0.0352913	4.72506	2.30051e-06
ENSMUSG00000024130	Abca3	0.166919	0.0148173	1970.13	0.0519039	3.21593	0.00130023
ENSMUSG00000024143	Rhoq	0.167176	0.00157119	6634.15	0.0418013	3.99929	6.35318e-05
ENSMUSG00000025887	Casp12	0.167421	0.0232819	1124.13	0.0550293	3.0424	0.00234702
ENSMUSG00000026701	Prdx6	0.167715	0.00105535	7151.29	0.0407209	4.11865	3.81106e-05
ENSMUSG00000005142	Man2b1	0.168033	0.0335143	2273.76	0.0581329	2.8905	0.00384631
ENSMUSG00000024087	Cyp1b1	0.168062	0.0117718	10100	0.0507568	3.31112	0.000929221
ENSMUSG00000021453	Gadd45g	0.168356	0.0223915	4786.96	0.0550722	3.05701	0.00223557
ENSMUSG00000019810	Fuca2	0.168572	0.00613231	1348.02	0.0474147	3.55527	0.000377592
ENSMUSG00000042082	Arsb	0.168775	0.0120356	1261.58	0.05116	3.29897	0.000970411
ENSMUSG00000020614	Fam20a	0.168883	0.0452629	2584.66	0.0612438	2.75755	0.00582366
ENSMUSG00000027962	Vcam1	0.169157	0.036238	3930.65	0.0592749	2.85376	0.00432048
ENSMUSG00000031387	Renbp	0.169876	0.00818445	1479.2	0.0493312	3.44358	0.000574072
ENSMUSG00000057672	Pkn1	0.170046	0.00383312	1076.18	0.0457346	3.7181	0.000200726
ENSMUSG00000036103	Colec12	0.170668	9.22835e-07	9333.42	0.0295434	5.77686	7.61086e-09
ENSMUSG00000036782	Klhl13	0.171309	0.00704222	968.748	0.0489267	3.50133	0.00046294
ENSMUSG00000016534	Lamp2	0.171871	0.0151001	13912.6	0.0535612	3.20887	0.00133258
ENSMUSG00000034708	Grn	0.172005	0.00758878	9462.12	0.0495398	3.47206	0.000516486
ENSMUSG00000049866	Arl4c	0.172071	0.0262272	1285.2	0.0575114	2.99195	0.00277203
ENSMUSG00000031447	Lamp1	0.172261	8.76355e-09	24408.5	0.0260414	6.61486	3.71902e-11
ENSMUSG00000060519	Tor3a	0.17237	0.018292	1356.34	0.0549634	3.13609	0.00171218
ENSMUSG00000020668	Kif3c	0.172545	0.00238466	965.829	0.0445405	3.87388	0.000107118
ENSMUSG00000025283	Sat1	0.173893	0.0303461	1494.64	0.0592993	2.93246	0.00336288
ENSMUSG00000069806	Cacng7	0.174069	0.0432219	1607.53	0.0626626	2.77788	0.00547153
ENSMUSG00000021306	Gpr137b	0.174221	0.0384739	529.379	0.0615807	2.82915	0.00466715
ENSMUSG00000028878	Fam76a	0.174334	0.0493304	1291.55	0.0641838	2.71617	0.00660424
ENSMUSG00000039081	Zfp503	0.17455	0.00852651	4441.35	0.0508797	3.43064	0.00060216
ENSMUSG00000031875	Cmtm3	0.174657	0.000600166	2602.49	0.0408545	4.27511	1.91043e-05
ENSMUSG00000026748	Plxdc2	0.175128	0.000465585	3537.11	0.0403079	4.34476	1.39426e-05
ENSMUSG00000064215	Ifi27	0.175741	0.0185607	3617.72	0.0561523	3.12972	0.00174974
ENSMUSG00000022594	Lynx1	0.176229	0.000603503	1716.56	0.0412473	4.2725	1.93291e-05
ENSMUSG00000003528	Slc25a1	0.176335	0.00121074	3399.44	0.043243	4.07778	4.54671e-05
ENSMUSG00000078429	Ctdsp2	0.176462	0.00775001	9097.3	0.0509201	3.46546	0.000529327
ENSMUSG00000022257	Laptm4b	0.177153	0.0294565	1177.31	0.0601481	2.94529	0.00322655
ENSMUSG00000024420	Zfp521	0.177481	0.0328071	2093.44	0.0612302	2.89858	0.00374856
ENSMUSG00000036564	Ndrg4	0.177494	0.0259208	1314.65	0.05923	2.99669	0.00272927
ENSMUSG00000016918	Sulf1	0.178011	3.25817e-06	6430.35	0.0322567	5.51858	3.41757e-08
ENSMUSG00000025736	Jmjd8	0.178696	0.0315029	740.871	0.0612737	2.91635	0.00354152
ENSMUSG00000022817	Itgb5	0.180404	8.60503e-09	13665.9	0.0272497	6.62038	3.58285e-11
ENSMUSG00000025607	Copg2	0.180921	0.0364809	964.113	0.0635015	2.84909	0.00438448
ENSMUSG00000079316	Rab9	0.180947	0.037867	1389.19	0.0638289	2.83487	0.00458443
ENSMUSG00000019558	Slc6a8	0.181115	0.000474578	4996.17	0.0417431	4.33881	1.43259e-05
ENSMUSG00000031521	Aga	0.181255	4.19046e-06	1979.1	0.0331745	5.46367	4.6639e-08
ENSMUSG00000029311	Hsd17b11	0.181633	0.0258977	953.961	0.0605961	2.99743	0.00272269
ENSMUSG00000045636	Mtus1	0.181956	0.0344207	1314.94	0.0632017	2.87897	0.00398977
ENSMUSG00000022051	Bnip3l	0.182239	0.0304727	4396.95	0.0622012	2.92983	0.00339152
ENSMUSG00000020814	Mxra7	0.182241	0.0447258	2626.64	0.0659662	2.76264	0.00573353
ENSMUSG00000060477	Irak2	0.183292	0.00240118	1053.16	0.0473566	3.87046	0.000108629
ENSMUSG00000021114	Atp6v1d	0.1838	0.013581	1535.49	0.0565713	3.249	0.00115812
ENSMUSG00000030284	Creld1	0.184514	0.000131592	2422.06	0.0393335	4.69102	2.71846e-06
ENSMUSG00000027935	Rab13	0.184851	0.0100875	790.976	0.0549113	3.36636	0.000761674
ENSMUSG00000067780	Pi15	0.18539	0.0418607	1557.99	0.0663913	2.79238	0.00523216
ENSMUSG00000025232	Hexa	0.185721	0.0102299	5140.4	0.0552427	3.36191	0.00077406
ENSMUSG00000027546	Atp9a	0.186912	0.0253938	1799.41	0.062185	3.00574	0.00264938
ENSMUSG00000023048	Prr13	0.186923	8.74035e-06	2932.54	0.0352353	5.305	1.12675e-07
ENSMUSG00000029190	D5Ertd579e	0.187739	0.00636765	1453.24	0.0530094	3.54161	0.000397692
ENSMUSG00000025509	Pnpla2	0.187861	0.0458415	650.308	0.068333	2.7492	0.005974
ENSMUSG00000035953	Tmem55b	0.187909	0.0302929	1486.31	0.0640494	2.93381	0.00334832
ENSMUSG00000024769	Cdc42bpg	0.187968	0.0105256	1124.47	0.0560911	3.35112	0.000804867
ENSMUSG00000050737	Ptges	0.189171	0.0372634	1378.49	0.0665848	2.84106	0.00449643
ENSMUSG00000039745	Htatip2	0.189393	0.0047419	931.265	0.0519947	3.64254	0.000269957
ENSMUSG00000060675	Pla2g16	0.189869	0.0189296	935.523	0.06084	3.12079	0.00180368
ENSMUSG00000018001	Cyth3	0.190286	0.000700171	2725.59	0.0449627	4.23208	2.3154e-05
ENSMUSG00000021054	Sgpp1	0.191885	0.0120492	2263.75	0.0581906	3.29753	0.000975401
ENSMUSG00000002996	Hbp1	0.192613	0.0151198	2084.91	0.0600413	3.20801	0.00133655
ENSMUSG00000026664	Phyh	0.192782	0.0198783	633.265	0.0621396	3.10241	0.00191954
ENSMUSG00000020376	Rnf130	0.192818	0.00253361	1087.8	0.0500609	3.85167	0.000117316
ENSMUSG00000040913	Fbxw4	0.193378	0.0359887	426.169	0.0676819	2.85716	0.00427455
ENSMUSG00000023249	Parp3	0.193851	0.0297087	2253.23	0.0658965	2.94174	0.0032637
ENSMUSG00000029135	Fosl2	0.195458	0.0132644	9322.62	0.0599764	3.25892	0.00111838
ENSMUSG00000035992	Fnip1	0.195646	0.000652616	1464.49	0.0460457	4.24896	2.14769e-05
ENSMUSG00000029674	Limk1	0.195808	0.00447701	900.158	0.0534535	3.66314	0.000249141
ENSMUSG00000042444	Fam63b	0.195898	0.00140658	1607.26	0.0485333	4.03637	5.42857e-05
ENSMUSG00000030055	Rab43	0.197841	2.6112e-05	1796.14	0.0390351	5.06828	4.01434e-07
ENSMUSG00000032788	Pdxk	0.197926	0.0185409	1150.99	0.0632227	3.13062	0.00174438
ENSMUSG00000018217	Pmp22	0.198684	1.94784e-05	9286.34	0.0386955	5.13455	2.82813e-07
ENSMUSG00000037235	Mxd4	0.199287	0.00404616	2693.35	0.0538419	3.70133	0.000214473
ENSMUSG00000029163	Emilin1	0.19934	7.52761e-08	8043.07	0.0319163	6.2457	4.21917e-10
ENSMUSG00000021365	Nedd9	0.199545	3.20709e-05	2774.78	0.0397801	5.0162	5.27036e-07
ENSMUSG00000040722	Scamp5	0.199942	0.0012021	720.554	0.0489994	4.08049	4.49407e-05
ENSMUSG00000038507	Parp12	0.2004	0.0114133	446.053	0.0603043	3.32314	0.000890109
ENSMUSG00000029426	Scarb2	0.200558	0.031674	4334.33	0.0688154	2.91444	0.0035633
ENSMUSG00000102918	Pcdhgc3	0.200793	0.000878037	11636.9	0.0481512	4.17006	3.04518e-05
ENSMUSG00000013495	Tmem175	0.201197	0.0492993	305.448	0.0740627	2.71657	0.00659614
ENSMUSG00000032271	Nnmt	0.201505	0.0218437	749.246	0.0657102	3.06657	0.00216531
ENSMUSG00000000530	Acvrl1	0.201541	4.63704e-06	2284.96	0.0370353	5.44187	5.27231e-08
ENSMUSG00000030035	Wbp1	0.201579	0.00114294	901.257	0.0492315	4.09452	4.23053e-05
ENSMUSG00000005054	Cstb	0.201875	0.00572541	2559.45	0.0563815	3.58052	0.00034291
ENSMUSG00000039770	Ypel5	0.202156	0.0248305	1844.59	0.0670794	3.01368	0.00258102
ENSMUSG00000028793	Rnf19b	0.203328	0.0347776	4169.04	0.0707393	2.87433	0.00404889
ENSMUSG00000039270	Megf9	0.203338	0.0445824	780.353	0.0735501	2.76462	0.00569884
ENSMUSG00000023186	Vwa5a	0.203588	4.86219e-05	2633.35	0.041355	4.92292	8.52607e-07
ENSMUSG00000060803	Gstp1	0.203685	0.0144688	3816.79	0.0631614	3.22483	0.00126047
ENSMUSG00000024299	Adamts10	0.203774	0.0391941	672.863	0.0722267	2.82131	0.00478275
ENSMUSG00000013622	Atraid	0.203781	0.00612016	1204.65	0.0572986	3.55648	0.000375864
ENSMUSG00000037902	Sirpa	0.203837	0.012622	4009.39	0.06215	3.27976	0.00103895
ENSMUSG00000038349	Plcl1	0.20405	0.000241829	826.559	0.045022	4.53222	5.83682e-06
ENSMUSG00000021477	Ctsl	0.204516	0.0113312	22246.1	0.0614899	3.32601	0.000880985
ENSMUSG00000030872	Gga2	0.204744	0.00764596	2035.84	0.0590112	3.46958	0.000521275
ENSMUSG00000041895	Wipi1	0.206036	0.00104923	3805.04	0.0499985	4.12084	3.77493e-05
ENSMUSG00000024962	Vegfb	0.207429	0.0049407	696.11	0.0572082	3.62586	0.000288
ENSMUSG00000032633	Flcn	0.207518	0.0111195	930.13	0.0622619	3.33299	0.000859181
ENSMUSG00000003546	Klc4	0.208273	0.0402027	476.037	0.0741461	2.80896	0.00497022
ENSMUSG00000020375	Rufy1	0.209383	0.0123906	662.923	0.0636914	3.28745	0.00101097
ENSMUSG00000040562	Gstm2	0.209752	2.67139e-07	3620.43	0.0348704	6.01519	1.79675e-09
ENSMUSG00000022114	Spry2	0.210344	0.0276416	2026.58	0.0707887	2.97143	0.00296414
ENSMUSG00000038527	C1rl	0.210704	0.0456088	462.097	0.0765363	2.753	0.00590515
ENSMUSG00000046879	Irgm1	0.211275	0.0186042	763.364	0.0675567	3.12738	0.00176375
ENSMUSG00000038181	Chpf2	0.211604	0.00299252	4828.5	0.0557577	3.79507	0.000147601
ENSMUSG00000032192	Gnb5	0.212152	0.020762	392.291	0.0687827	3.08438	0.0020398
ENSMUSG00000042870	Tom1	0.212307	0.028258	872.39	0.0716832	2.96174	0.00305908
ENSMUSG00000029714	Gigyf1	0.212372	0.0372634	716.771	0.0747457	2.84125	0.00449366
ENSMUSG00000021996	Esd	0.212698	0.018694	9649.71	0.0680532	3.12546	0.00177525
ENSMUSG00000028164	Manba	0.213384	0.0135072	1111.04	0.0656241	3.25162	0.0011475
ENSMUSG00000035637	Grhpr	0.213406	0.00661401	744.83	0.0605027	3.52721	0.000419962
ENSMUSG00000029119	Man2b2	0.214113	0.0119254	3174.13	0.0647975	3.30434	0.000952005
ENSMUSG00000000085	Scmh1	0.214262	0.0263721	788.035	0.0716696	2.98957	0.00279368
ENSMUSG00000073421	H2-Ab1	0.214307	0.01444	593.336	0.0664336	3.22588	0.00125587
ENSMUSG00000009828	Ick	0.21442	0.0257751	761.146	0.0714835	2.99957	0.00270361
ENSMUSG00000012519	Mlkl	0.215705	0.00577436	750.16	0.0602874	3.57795	0.000346304
ENSMUSG00000024887	Asah2	0.216196	0.0135176	554.801	0.0664997	3.25109	0.00114964
ENSMUSG00000039005	Tlr4	0.218192	0.0419942	583.435	0.0781963	2.79032	0.00526566
ENSMUSG00000026473	Glul	0.218536	0.00140658	1822.25	0.054137	4.03672	5.42042e-05
ENSMUSG00000024423	Impact	0.218798	0.0266177	2120.43	0.0732735	2.98605	0.00282609
ENSMUSG00000102543	Pcdhgc5	0.218949	0.00253361	1549.39	0.0568398	3.85203	0.000117141
ENSMUSG00000028476	Reck	0.219564	0.00373226	1265.34	0.0588907	3.72833	0.000192754
ENSMUSG00000022893	Adamts1	0.219619	0.000264732	8611.88	0.0487121	4.5085	6.52875e-06
ENSMUSG00000034786	Gpsm3	0.219823	0.00786817	554.133	0.0635353	3.45986	0.000540457
ENSMUSG00000039382	Wdr45	0.220073	0.0139574	534.566	0.0679264	3.23988	0.00119581
ENSMUSG00000030772	Dkk3	0.220133	0.0157775	2818.91	0.0689505	3.19263	0.00140986
ENSMUSG00000028248	Pnisr	0.22077	0.0315029	894.475	0.0756997	2.91639	0.0035411
ENSMUSG00000020108	Ddit4	0.222027	0.0356919	4336.53	0.0775925	2.86146	0.00421699
ENSMUSG00000038217	Tlcd2	0.223133	0.0110942	1771.03	0.0669268	3.33398	0.000856121
ENSMUSG00000035929	H2-Q4	0.223985	0.0129438	524.693	0.0685329	3.26828	0.00108201
ENSMUSG00000026791	Slc2a8	0.224111	0.015969	366.027	0.0703029	3.18779	0.00143365
ENSMUSG00000073411	H2-D1	0.224603	5.55776e-05	3210.41	0.0459016	4.89314	9.92377e-07
ENSMUSG00000026202	Tuba4a	0.22486	0.0429248	1049.53	0.0808397	2.78156	0.00540986
ENSMUSG00000024014	Pim1	0.225081	0.00114294	2777.48	0.0549741	4.09431	4.23436e-05
ENSMUSG00000019880	Rspo3	0.225669	0.0148787	395.617	0.0702214	3.21367	0.00131048
ENSMUSG00000006717	Acot13	0.22657	0.01816	566.465	0.0721509	3.14022	0.00168818
ENSMUSG00000029512	Ulk1	0.226688	0.0127547	1745.26	0.0692112	3.2753	0.00105548
ENSMUSG00000021939	Ctsb	0.22684	0.00198981	28745.9	0.0577096	3.93071	8.46957e-05
ENSMUSG00000025348	Itga7	0.226863	0.0356567	359.853	0.0792465	2.86275	0.00419978
ENSMUSG00000028199	Cryz	0.227272	0.0267997	604.527	0.0761879	2.98304	0.002854
ENSMUSG00000028961	Pgd	0.227731	6.25601e-06	6993.81	0.0423881	5.37252	7.76428e-08
ENSMUSG00000021665	Hexb	0.227744	0.000408828	1820.19	0.0519493	4.38397	1.16537e-05
ENSMUSG00000042628	Zfyve1	0.228126	0.00026982	1389.19	0.05066	4.50308	6.69743e-06
ENSMUSG00000035891	Cerk	0.228186	0.044205	689.548	0.0824097	2.76892	0.00562429
ENSMUSG00000056383	AI987944	0.228578	0.0222165	380.522	0.0746854	3.06054	0.00220937
ENSMUSG00000032440	Tgfbr2	0.229255	0.0217503	9003.15	0.0747165	3.06833	0.00215257
ENSMUSG00000028124	Gclm	0.231164	0.00152488	3444.45	0.0576652	4.00872	6.10487e-05
ENSMUSG00000025964	Adam23	0.231492	2.94372e-05	3240.29	0.045975	5.03517	4.77417e-07
ENSMUSG00000053897	Slc39a8	0.231699	0.0131541	302.396	0.0710314	3.26192	0.00110661
ENSMUSG00000023885	Thbs2	0.232495	0.0182656	139719	0.0740956	3.13777	0.00170239
ENSMUSG00000042675	Ypel3	0.232948	0.0205743	1153.11	0.0754412	3.0878	0.00201641
ENSMUSG00000028412	Slc44a1	0.233302	0.000249792	1982.92	0.0515825	4.52288	6.10028e-06
ENSMUSG00000039007	Cpq	0.233768	0.00207383	969.927	0.0596945	3.91608	9.00004e-05
ENSMUSG00000024678	Ms4a4d	0.23392	0.000938202	1172.16	0.0563551	4.15082	3.31289e-05
ENSMUSG00000022108	Itm2b	0.23583	0.000217912	11469.4	0.0516994	4.56156	5.0775e-06
ENSMUSG00000021143	Pacs2	0.236463	7.57418e-06	1878.03	0.0443178	5.33563	9.52154e-08
ENSMUSG00000019832	Rab32	0.236535	0.000197408	1358.32	0.051587	4.58516	4.53648e-06
ENSMUSG00000004562	Arhgef40	0.237369	0.00976987	3605.47	0.0702731	3.37781	0.000730647
ENSMUSG00000036473	Tbc1d24	0.238038	0.0139026	449.864	0.0734398	3.24127	0.00119
ENSMUSG00000019194	Scn1b	0.238089	0.000378746	1107.05	0.0540511	4.40489	1.05839e-05
ENSMUSG00000035722	Abca7	0.238289	0.0260241	580.315	0.079562	2.99501	0.00274431
ENSMUSG00000026471	Mr1	0.238739	0.000770261	971.902	0.0567655	4.20571	2.60269e-05
ENSMUSG00000031812	Map1lc3b	0.241947	3.33114e-07	5144.74	0.0405278	5.96991	2.37386e-09
ENSMUSG00000025025	Mxi1	0.243104	0.0421355	966.821	0.0871775	2.78861	0.0052935
ENSMUSG00000033487	Fndc3a	0.24324	0.00703572	2371.89	0.0694069	3.50455	0.000457386
ENSMUSG00000025579	Gaa	0.244441	0.000832152	7548.77	0.0583942	4.18605	2.83847e-05
ENSMUSG00000020312	Shc2	0.246271	0.00177454	1132	0.0621455	3.96281	7.40729e-05
ENSMUSG00000027207	Galk2	0.246761	0.000354082	1112.84	0.0557601	4.4254	9.62654e-06
ENSMUSG00000022793	B4galt4	0.247497	0.0245041	299.62	0.0819441	3.02031	0.00252516
ENSMUSG00000038235	F11r	0.247931	0.0259159	760.742	0.0827269	2.99698	0.00272667
ENSMUSG00000027078	Ube2l6	0.249629	0.00499678	366.021	0.0689157	3.62223	0.000292069
ENSMUSG00000041439	Mfsd6	0.250575	0.0245117	373.853	0.0829725	3.01998	0.00252791
ENSMUSG00000015709	Arnt2	0.250999	0.000547482	946.896	0.0583824	4.29922	1.71403e-05
ENSMUSG00000004207	Psap	0.251009	8.98574e-05	42192.7	0.0525693	4.77481	1.79873e-06
ENSMUSG00000028980	H6pd	0.251296	5.34562e-09	7701.68	0.0374951	6.70209	2.05452e-11
ENSMUSG00000002325	Irf9	0.251451	0.00037512	540.632	0.0570494	4.40759	1.04525e-05
ENSMUSG00000029380	Cxcl1	0.251649	0.00375488	879.432	0.0675332	3.7263	0.000194313
ENSMUSG00000022707	Gbe1	0.252034	0.00391796	991.709	0.067908	3.71141	0.000206109
ENSMUSG00000070327	Rnf213	0.252153	0.00152488	1301.02	0.0629	4.0088	6.10283e-05
ENSMUSG00000034993	Vat1	0.252585	4.88993e-06	14398.6	0.0465592	5.42502	5.79477e-08
ENSMUSG00000001418	Glmp	0.252776	0.00133351	2963.66	0.0623936	4.05131	5.09314e-05
ENSMUSG00000029070	Mxra8	0.252788	0.0248388	7412.83	0.0838949	3.01315	0.00258551
ENSMUSG00000019970	Sgk1	0.252869	0.029608	4848.23	0.0859149	2.94325	0.0032479
ENSMUSG00000060572	Mfap2	0.25314	0.0184824	598.354	0.0808096	3.13255	0.00173296
ENSMUSG00000025950	Idh1	0.253824	0.00758878	3833.35	0.0730929	3.47262	0.000515405
ENSMUSG00000043421	Hilpda	0.254041	0.020698	305.856	0.0823329	3.08554	0.00203185
ENSMUSG00000023055	Calcoco1	0.254175	0.00834988	1444.18	0.0739446	3.43737	0.000587384
ENSMUSG00000007038	Neu1	0.254869	0.000268688	685.417	0.0565788	4.50466	6.64781e-06
ENSMUSG00000028128	F3	0.255975	8.24023e-23	34731.2	0.0241227	10.6113	2.6392e-26
ENSMUSG00000027805	Pfn2	0.257227	2.37133e-06	1236.92	0.0460674	5.58371	2.35443e-08
ENSMUSG00000000838	Fmr1	0.257408	0.00162687	4179.08	0.0645266	3.98917	6.63044e-05
ENSMUSG00000034714	Ttyh2	0.257621	0.00730048	801.49	0.073809	3.49038	0.000482339
ENSMUSG00000019872	Smpdl3a	0.258181	0.00903463	654.471	0.0757524	3.40822	0.000653886
ENSMUSG00000031530	Dusp4	0.259034	0.0423329	1370.85	0.0929539	2.78669	0.00532492
ENSMUSG00000007812	Zfp655	0.259669	0.0175058	1006.89	0.0823636	3.15272	0.00161755
ENSMUSG00000032652	Crebl2	0.261377	0.0290949	531.723	0.0885952	2.95024	0.0031753
ENSMUSG00000028691	Prdx1	0.261915	0.018149	10941.5	0.0833951	3.14065	0.00168571
ENSMUSG00000022018	Rgcc	0.262772	0.00557735	304.502	0.0732138	3.58911	0.00033181
ENSMUSG00000038065	Mturn	0.26288	0.00295217	740.217	0.0691559	3.80127	0.000143956
ENSMUSG00000033880	Lgals3bp	0.26322	7.26241e-10	5643.39	0.0374099	7.03609	1.97711e-12
ENSMUSG00000055493	Epm2a	0.263712	0.0322222	296.383	0.0907154	2.90702	0.00364886
ENSMUSG00000036908	Unc93b1	0.264129	0.00209678	948.991	0.0675314	3.91121	9.18357e-05
ENSMUSG00000073436	Eme2	0.264678	0.0494258	353.704	0.0974949	2.71479	0.00663175
ENSMUSG00000039199	Zdhhc1	0.265063	0.0311332	223.39	0.0907343	2.9213	0.00348571
ENSMUSG00000017760	Ctsa	0.265191	2.94372e-05	8440.01	0.0526567	5.03623	4.74787e-07
ENSMUSG00000027569	Mrgbp	0.265996	0.00662201	271.735	0.07543	3.5264	0.000421256
ENSMUSG00000060703	Cd302	0.266451	2.26115e-05	1206.59	0.0522391	5.10061	3.38566e-07
ENSMUSG00000030103	Bhlhe40	0.266619	0.00703572	4243.47	0.0761283	3.50223	0.000461386
ENSMUSG00000003541	Ier3	0.267131	0.0012021	4707.84	0.0654662	4.08044	4.49499e-05
ENSMUSG00000015944	Gatsl2	0.26774	0.00703572	842.752	0.0764285	3.50315	0.000459799
ENSMUSG00000034563	Ccpg1	0.267935	0.00133764	1622.7	0.0661551	4.0501	5.11965e-05
ENSMUSG00000020903	Stx8	0.269138	0.00730048	530.485	0.0771146	3.4901	0.000482841
ENSMUSG00000025203	Scd2	0.269411	0.0359887	28757.3	0.0942977	2.85702	0.00427634
ENSMUSG00000043017	Ptgir	0.26951	0.0220439	391.029	0.0879787	3.06336	0.00218868
ENSMUSG00000022947	Cbr3	0.26979	0.00360556	519.875	0.072156	3.73898	0.000184767
ENSMUSG00000018920	Cxcl16	0.270422	0.00805862	279.011	0.0783878	3.4498	0.000560994
ENSMUSG00000070576	Mn1	0.270712	0.0206272	1188.98	0.0876999	3.0868	0.00202325
ENSMUSG00000045211	Nudt18	0.271536	3.33114e-07	952.076	0.0454829	5.97006	2.37164e-09
ENSMUSG00000001663	Gstt1	0.272108	0.000746149	604.711	0.0645811	4.21343	2.51524e-05
ENSMUSG00000040234	Tm7sf3	0.272322	8.55061e-06	1186.83	0.0512835	5.31013	1.09544e-07
ENSMUSG00000038351	Sgsm2	0.272503	0.00452255	526.054	0.0744955	3.65798	0.00025421
ENSMUSG00000036820	Amdhd2	0.27391	0.000617142	557.547	0.0642099	4.26585	1.99142e-05
ENSMUSG00000030218	Mgp	0.273926	0.00204332	976.549	0.0698374	3.92234	8.76948e-05
ENSMUSG00000015837	Sqstm1	0.274766	0.000780395	14104	0.0653861	4.20221	2.64318e-05
ENSMUSG00000020629	Adi1	0.274807	0.000472025	514.008	0.0633027	4.34116	1.41732e-05
ENSMUSG00000078350	Smim1	0.275091	0.0452739	967.399	0.0997747	2.75712	0.00583124
ENSMUSG00000022453	Naga	0.275354	0.0174008	853.722	0.087251	3.15589	0.00160011
ENSMUSG00000053062	Jam2	0.276572	0.0146455	975.645	0.0858839	3.2203	0.00128055
ENSMUSG00000020220	Vps13d	0.276671	0.00421342	2443.58	0.0750274	3.6876	0.000226376
ENSMUSG00000047735	Samd9l	0.277264	0.000225859	732.112	0.0609278	4.5507	5.34666e-06
ENSMUSG00000021792	Fam213a	0.277487	0.0313516	377.823	0.0950854	2.9183	0.00351949
ENSMUSG00000062991	Nrg1	0.277967	0.00384807	379.737	0.0747879	3.71673	0.000201816
ENSMUSG00000020432	Tcn2	0.279006	3.67564e-05	2863.23	0.055974	4.98457	6.20994e-07
ENSMUSG00000076431	Sox4	0.280857	0.000224618	7129.75	0.0616855	4.55304	5.28768e-06
ENSMUSG00000032009	Sesn3	0.280971	0.0429396	273.571	0.101031	2.78104	0.00541859
ENSMUSG00000055172	C1ra	0.281308	0.0421355	2791.23	0.100874	2.78871	0.00529187
ENSMUSG00000022965	Ifngr2	0.282661	0.000113693	1251.18	0.059845	4.72322	2.32138e-06
ENSMUSG00000006273	Atp6v1b2	0.283536	0.00730976	2855.37	0.0812572	3.48937	0.000484166
ENSMUSG00000019528	Gyg	0.284741	6.52867e-10	1831.48	0.0403597	7.05507	1.72509e-12
ENSMUSG00000036181	Hist1h1c	0.286687	0.0143604	4710.53	0.0888078	3.22818	0.00124583
ENSMUSG00000036959	Bcorl1	0.28682	0.000485485	591.552	0.0661999	4.33264	1.47329e-05
ENSMUSG00000003420	Fcgrt	0.287249	0.000905954	2934	0.069044	4.16037	3.17726e-05
ENSMUSG00000032232	Cgnl1	0.287262	9.14048e-07	2073.81	0.0496984	5.78011	7.4652e-09
ENSMUSG00000022203	Efs	0.287975	0.0129375	396.111	0.0881008	3.26869	0.00108045
ENSMUSG00000031380	Figf	0.289396	0.00434821	4967.85	0.0787609	3.67436	0.000238448
ENSMUSG00000047878	A4galt	0.290442	0.0347994	280.1	0.101069	2.8737	0.004057
ENSMUSG00000021876	Rnase4	0.291586	1.34771e-07	5045.27	0.0475138	6.13685	8.41715e-10
ENSMUSG00000019929	Dcn	0.293188	0.00298031	8056.99	0.0772178	3.79689	0.000146522
ENSMUSG00000025746	Il6	0.293686	0.0143584	974.013	0.0909565	3.22887	0.00124281
ENSMUSG00000034422	Parp14	0.294426	0.00152705	348.242	0.0734613	4.00791	6.12582e-05
ENSMUSG00000082286	Pisd-ps1	0.294535	0.0490522	327.461	0.10831	2.71938	0.00654047
ENSMUSG00000029659	Medag	0.294633	0.0238613	3246.56	0.0971931	3.03142	0.00243409
ENSMUSG00000019278	Dpep1	0.294739	0.000342508	3778.97	0.0664216	4.4374	9.10502e-06
ENSMUSG00000015501	Hivep2	0.295242	0.00249007	1180.25	0.0764987	3.85944	0.000113647
ENSMUSG00000032363	Adamts7	0.296003	0.0135176	593.425	0.0910538	3.25086	0.00115055
ENSMUSG00000018800	Abca5	0.296026	0.000272193	550.364	0.0657757	4.50054	6.77814e-06
ENSMUSG00000024885	Aldh3b1	0.296317	0.00253361	332.376	0.0769308	3.85174	0.000117282
ENSMUSG00000027223	Mapk8ip1	0.296703	0.00714233	395.314	0.084847	3.49692	0.000470665
ENSMUSG00000096965	3300005D01Rik	0.29676	0.00433249	754.401	0.080713	3.67673	0.000236242
ENSMUSG00000040296	Ddx58	0.297433	1.54569e-07	738.956	0.0486772	6.11031	9.94362e-10
ENSMUSG00000014776	Nol3	0.298595	0.00593187	465.001	0.083684	3.56812	0.00035955
ENSMUSG00000030220	Arhgdib	0.298972	0.03632	975.122	0.104838	2.85177	0.0043477
ENSMUSG00000056515	Rab31	0.299062	1.30776e-09	4373.16	0.0431053	6.93792	3.97909e-12
ENSMUSG00000003378	Grik5	0.29924	0.0458415	285.116	0.108862	2.74879	0.00598152
ENSMUSG00000042349	Ikbke	0.300375	0.0311332	344.087	0.102828	2.92114	0.00348749
ENSMUSG00000031538	Plat	0.300954	0.0336461	2853.51	0.104184	2.88868	0.00386867
ENSMUSG00000018752	Tnfsfm13	0.301664	0.0368494	231.684	0.106024	2.84525	0.00443763
ENSMUSG00000052102	Gnpda1	0.302089	0.013443	626.484	0.0928579	3.25324	0.00114097
ENSMUSG00000038517	Tbkbp1	0.302998	0.00150887	577.986	0.0754885	4.01383	5.9741e-05
ENSMUSG00000045193	Cirbp	0.305026	0.0269288	391.871	0.102312	2.98134	0.0028699
ENSMUSG00000021130	Galnt16	0.305129	0.0440767	1097.53	0.110136	2.77048	0.00559737
ENSMUSG00000022564	Grina	0.305288	3.16739e-05	2624.11	0.0608173	5.01976	5.17374e-07
ENSMUSG00000021390	Ogn	0.305592	0.0160879	1592.84	0.0959663	3.18436	0.00145072
ENSMUSG00000007891	Ctsd	0.305647	1.4679e-15	25570.5	0.0344427	8.87407	7.05213e-19
ENSMUSG00000067212	H2-T23	0.305705	0.00432824	715.81	0.0831318	3.67736	0.000235663
ENSMUSG00000001751	Naglu	0.305827	0.00595155	1541.31	0.085753	3.56638	0.000361953
ENSMUSG00000044807	Zfp354c	0.306098	0.00703572	336.923	0.08734	3.50467	0.00045717
ENSMUSG00000044501	Zfp758	0.307034	0.0432219	158.079	0.110527	2.77792	0.00547074
ENSMUSG00000028015	Ctso	0.307455	0.00871364	437.674	0.089847	3.42199	0.000621655
ENSMUSG00000075273	Ttc30b	0.307674	0.00751463	281.376	0.0884828	3.47722	0.000506645
ENSMUSG00000045790	Ccdc149	0.309186	0.00679706	307.074	0.0879206	3.51665	0.000437028
ENSMUSG00000027947	Il6ra	0.311353	0.00336302	357.555	0.0827716	3.76159	0.000168838
ENSMUSG00000048240	Gng7	0.311755	0.0118979	284.703	0.0942891	3.30637	0.000945125
ENSMUSG00000040848	Sft2d2	0.311868	0.000134228	719.612	0.0665507	4.68617	2.78366e-06
ENSMUSG00000029553	Tfec	0.312275	0.0131503	165.83	0.0957102	3.26272	0.00110349
ENSMUSG00000015312	Gadd45b	0.313312	1.21908e-05	1227.63	0.0599471	5.22647	1.72774e-07
ENSMUSG00000011382	Dhdh	0.314362	0.0429001	178.049	0.112993	2.78214	0.00540015
ENSMUSG00000081534	Slc48a1	0.314652	9.92235e-09	3472.54	0.0477202	6.59369	4.29023e-11
ENSMUSG00000030161	Gabarapl1	0.315348	6.52138e-07	3688.36	0.0539146	5.84903	4.94453e-09
ENSMUSG00000023224	Serping1	0.315461	0.00347662	6172.18	0.0841297	3.7497	0.000177046
ENSMUSG00000022906	Parp9	0.316457	4.17642e-05	600.728	0.0638629	4.95526	7.22321e-07
ENSMUSG00000039232	Stx11	0.317995	0.0419677	130.259	0.113946	2.79076	0.00525849
ENSMUSG00000024900	Cpt1a	0.318386	0.000292716	1731.28	0.0710527	4.48099	7.42981e-06
ENSMUSG00000040997	Abhd4	0.320051	9.33617e-06	2527.68	0.060504	5.28974	1.22487e-07
ENSMUSG00000028381	Ugcg	0.321056	1.62263e-06	5661.47	0.0567161	5.66075	1.50713e-08
ENSMUSG00000020101	4632428N05Rik	0.32109	4.79171e-06	1352.85	0.059118	5.43134	5.59324e-08
ENSMUSG00000050708	Ftl1	0.321764	1.49455e-08	60804.7	0.0492959	6.52719	6.7015e-11
ENSMUSG00000030894	Tpp1	0.322305	2.90437e-09	3400.75	0.0473526	6.8065	9.99983e-12
ENSMUSG00000022894	Adamts5	0.3224	4.95758e-09	14887.9	0.0480035	6.71617	1.86569e-11
ENSMUSG00000033965	Slc16a2	0.323607	0.0322222	1049.03	0.111307	2.90735	0.00364507
ENSMUSG00000083282	Ctsf	0.324441	0.00643304	1176.5	0.0917031	3.53796	0.000403239
ENSMUSG00000004473	Clec11a	0.325459	0.0477112	170.553	0.11913	2.73196	0.00629579
ENSMUSG00000028756	Pink1	0.326672	0.00102017	1629.6	0.0791062	4.12953	3.63499e-05
ENSMUSG00000026482	Rgl1	0.326941	0.00053176	3087.79	0.0759025	4.30737	1.65204e-05
ENSMUSG00000029470	P2rx4	0.327464	2.94372e-05	1260.4	0.065005	5.03753	4.71589e-07
ENSMUSG00000027187	Cat	0.328321	0.00206084	1995.91	0.083778	3.91893	8.89416e-05
ENSMUSG00000019806	Aig1	0.328767	0.00149971	353.334	0.0818355	4.01741	5.88406e-05
ENSMUSG00000030222	Rerg	0.328799	0.00601911	569.366	0.0922838	3.56291	0.000366766
ENSMUSG00000034858	Fam214a	0.328828	0.00238468	299.117	0.084893	3.87344	0.00010731
ENSMUSG00000034868	Myl12b	0.329099	4.79171e-06	2974.09	0.0606091	5.42985	5.64001e-08
ENSMUSG00000000126	Wnt9a	0.329906	0.0198605	186.089	0.106313	3.10316	0.00191465
ENSMUSG00000002058	Unc119	0.330646	0.000370408	299.496	0.0749389	4.41221	1.02323e-05
ENSMUSG00000002409	Dyrk1b	0.330756	0.00733058	365.844	0.0948454	3.48732	0.000487886
ENSMUSG00000062901	Klhl24	0.331293	0.00976656	1199.59	0.098068	3.3782	0.000729618
ENSMUSG00000056185	Snx32	0.331581	0.0494258	145.992	0.122138	2.7148	0.0066315
ENSMUSG00000039810	Zc3h10	0.331616	0.03632	297.136	0.11628	2.85187	0.00434629
ENSMUSG00000049225	Pdp1	0.332376	0.0364559	337.118	0.116643	2.84952	0.00437856
ENSMUSG00000030562	Nox4	0.334671	0.00354611	326.661	0.0893806	3.74434	0.000180869
ENSMUSG00000090231	Cfb	0.335292	0.0169437	235.087	0.105928	3.16528	0.00154934
ENSMUSG00000021367	Edn1	0.335518	0.00968354	547.93	0.0991961	3.38237	0.00071863
ENSMUSG00000014602	Kif1a	0.33597	2.6016e-06	1961.73	0.0603742	5.56479	2.62473e-08
ENSMUSG00000064337	mt-Rnr1	0.336199	0.00906513	4125.59	0.0986973	3.40636	0.000658345
ENSMUSG00000027227	Sord	0.336522	0.00340019	361.458	0.0895945	3.75606	0.00017261
ENSMUSG00000028789	Azin2	0.33746	6.01018e-05	2774.8	0.0692337	4.87422	1.09241e-06
ENSMUSG00000050335	Lgals3	0.337866	1.94784e-05	4039.93	0.0658113	5.13386	2.83856e-07
ENSMUSG00000039601	Rcan2	0.338066	0.0120254	582.682	0.102452	3.29976	0.000967692
ENSMUSG00000061878	Sphk1	0.33951	0.00644	716.753	0.0959806	3.53728	0.000404273
ENSMUSG00000026222	Sp100	0.340217	0.00733058	391.727	0.0975745	3.48674	0.00048894
ENSMUSG00000046546	Fam43a	0.34185	2.92511e-05	1312.42	0.0678304	5.03977	4.66088e-07
ENSMUSG00000039911	Spsb1	0.341971	2.47988e-05	2646.36	0.0673293	5.07908	3.7926e-07
ENSMUSG00000020034	Tcp11l2	0.342025	0.003798	361.559	0.091903	3.72159	0.000197974
ENSMUSG00000046718	Bst2	0.34335	0.000831503	459.083	0.0820085	4.18676	2.8296e-05
ENSMUSG00000070509	Rgma	0.344678	0.049085	1145.39	0.126794	2.71841	0.0065596
ENSMUSG00000035356	Nfkbiz	0.346681	0.00707701	1342.52	0.0990603	3.49969	0.000465794
ENSMUSG00000023960	Enpp5	0.349082	2.67139e-07	1719.11	0.0580219	6.01638	1.78355e-09
ENSMUSG00000026389	Steap3	0.350044	0.00602995	2478.56	0.0982788	3.56175	0.000368392
ENSMUSG00000021913	Ogdhl	0.350433	0.00258361	514.951	0.0911525	3.84447	0.000120813
ENSMUSG00000074207	Adh1	0.350974	0.0368482	358.218	0.123345	2.84547	0.00443453
ENSMUSG00000062980	Cped1	0.351105	0.00703572	2647.29	0.100229	3.50303	0.000459993
ENSMUSG00000045827	Serpinb9	0.352252	7.19911e-05	1208.59	0.0729064	4.83157	1.35462e-06
ENSMUSG00000031266	Gla	0.352625	1.57065e-06	868.838	0.0621989	5.66932	1.43369e-08
ENSMUSG00000036242	3632451O06Rik	0.353307	0.00308706	529.321	0.0933159	3.78614	0.000153006
ENSMUSG00000050370	Ch25h	0.353825	0.0304703	277.334	0.120738	2.93052	0.00338396
ENSMUSG00000037348	Paqr7	0.354985	0.00764596	373.734	0.102319	3.46941	0.000521607
ENSMUSG00000044734	Serpinb1a	0.355752	0.00253361	679.214	0.0923703	3.85137	0.00011746
ENSMUSG00000025558	Dock9	0.356946	0.00751448	324.404	0.102633	3.47787	0.000505418
ENSMUSG00000027750	Postn	0.357319	0.00412035	61965.8	0.0966785	3.69595	0.000219066
ENSMUSG00000042116	Vwa1	0.35862	0.000146787	344.056	0.07688	4.66467	3.09113e-06
ENSMUSG00000013367	Iglon5	0.359285	7.87134e-05	547.193	0.0746893	4.81039	1.50633e-06
ENSMUSG00000042428	Mgat3	0.360372	2.15914e-05	970.007	0.0705181	5.11035	3.21563e-07
ENSMUSG00000038543	BC028528	0.360565	0.0286666	144.99	0.121986	2.95578	0.00311883
ENSMUSG00000034910	Pygo1	0.361434	0.0312599	199.09	0.123803	2.91943	0.0035067
ENSMUSG00000020263	Appl2	0.361735	0.0117718	481.476	0.109269	3.31051	0.00093126
ENSMUSG00000040746	Rnf167	0.362078	0.000315466	278.438	0.0812021	4.45897	8.23539e-06
ENSMUSG00000020810	Cygb	0.362845	1.65918e-06	5601.67	0.0641584	5.65545	1.55436e-08
ENSMUSG00000032786	Alas1	0.363616	0.00226692	1312.43	0.0935067	3.88867	0.000100796
ENSMUSG00000027589	Pcmtd2	0.368076	0.018855	621.097	0.117881	3.12245	0.00179356
ENSMUSG00000069874	Irgm2	0.368322	0.00253048	288.85	0.0955632	3.85422	0.0001161
ENSMUSG00000024646	Cyb5a	0.368836	0.000495835	1870.07	0.0852892	4.32454	1.52852e-05
ENSMUSG00000004558	Ndrg2	0.368946	1.6397e-08	1225.83	0.0566683	6.51063	7.48363e-11
ENSMUSG00000015568	Lpl	0.368976	0.00484323	20866	0.101548	3.6335	0.000279604
ENSMUSG00000021763	BC067074	0.369177	0.0114767	128.73	0.111173	3.32074	0.000897807
ENSMUSG00000035158	Mitf	0.371171	0.00862825	424.259	0.108343	3.42588	0.0006128
ENSMUSG00000028211	Trp53inp1	0.373304	0.000196572	875.345	0.081335	4.58971	4.43856e-06
ENSMUSG00000056698	Elmod3	0.374245	0.0328071	234.333	0.12911	2.89866	0.00374763
ENSMUSG00000042289	Hsd3b7	0.374311	0.000440997	676.615	0.0858354	4.36079	1.29591e-05
ENSMUSG00000062382	Gm10116	0.377316	3.6676e-06	1599.34	0.0686479	5.49639	3.8764e-08
ENSMUSG00000040033	Stat2	0.381186	0.0110287	470.771	0.11425	3.33643	0.000848631
ENSMUSG00000020593	Lpin1	0.381639	0.000359173	535.771	0.0863289	4.42076	9.83564e-06
ENSMUSG00000026249	Serpine2	0.38423	9.81196e-10	2307.26	0.0549711	6.98968	2.75516e-12
ENSMUSG00000025867	Cplx2	0.384456	0.0238071	178.388	0.126766	3.03282	0.00242283
ENSMUSG00000052776	Oas1a	0.385159	0.01988	113.216	0.124159	3.10214	0.0019213
ENSMUSG00000034394	Lif	0.387032	3.32269e-08	1168.53	0.0606509	6.3813	1.75592e-10
ENSMUSG00000032060	Cryab	0.387196	0.0117483	4258.01	0.1169	3.3122	0.00092564
ENSMUSG00000056596	Trnp1	0.388437	0.000874338	397.75	0.0931142	4.17162	3.02438e-05
ENSMUSG00000029664	Tfpi2	0.389922	0.00941898	192.266	0.114935	3.39255	0.000692462
ENSMUSG00000033022	Cdo1	0.392567	0.00631318	297.73	0.110742	3.54489	0.000392773
ENSMUSG00000064358	mt-Co3	0.393121	0.00161374	18561.5	0.098488	3.99156	6.56403e-05
ENSMUSG00000027460	Angpt4	0.394477	2.33826e-06	2038.7	0.0705992	5.58756	2.30288e-08
ENSMUSG00000059277	R74862	0.395017	0.0344207	81.4318	0.137212	2.87889	0.0039908
ENSMUSG00000026958	Dpp7	0.398212	0.000165799	809.296	0.0859699	4.63199	3.62163e-06
ENSMUSG00000051890	Klhdc1	0.399016	0.0284603	145.783	0.134865	2.95863	0.00309009
ENSMUSG00000040327	Cul9	0.399611	4.02728e-08	873.688	0.0629362	6.34947	2.16052e-10
ENSMUSG00000028803	Nipal3	0.399826	0.0397018	84.2613	0.141998	2.81571	0.00486695
ENSMUSG00000042826	Fgf11	0.402342	0.0451321	144.286	0.145825	2.75908	0.00579645
ENSMUSG00000021559	Dapk1	0.405862	3.87237e-05	1594.46	0.0816187	4.97265	6.60433e-07
ENSMUSG00000061353	Cxcl12	0.40714	0.0458415	7653.97	0.14814	2.74834	0.00598972
ENSMUSG00000026896	Ifih1	0.409561	0.00418269	294.643	0.110974	3.69061	0.00022372
ENSMUSG00000044337	Ackr3	0.409703	7.24532e-07	991.042	0.0703465	5.82406	5.74335e-09
ENSMUSG00000004267	Eno2	0.411275	0.00336747	1562.74	0.109357	3.76086	0.000169331
ENSMUSG00000085148	Mir22hg	0.411298	0.000107665	756.36	0.0868473	4.73588	2.18107e-06
ENSMUSG00000042303	Sgsm3	0.411479	0.0148651	432.84	0.128019	3.2142	0.00130809
ENSMUSG00000005483	Dnajb1	0.41187	5.47983e-28	2058.27	0.0352108	11.6973	1.31632e-31
ENSMUSG00000074218	Cox7a1	0.414294	0.0456386	79.8023	0.150533	2.75218	0.00591997
ENSMUSG00000074794	Arrdc3	0.415111	0.00263732	785.852	0.108177	3.83733	0.00012438
ENSMUSG00000022623	Shank3	0.418978	0.0283455	107.634	0.14152	2.96056	0.00307082
ENSMUSG00000068794	Col28a1	0.420237	0.0185607	925.843	0.134281	3.12954	0.0017508
ENSMUSG00000031209	Heph	0.42125	0.0131541	423.229	0.129129	3.26224	0.00110537
ENSMUSG00000030157	Clec2d	0.421294	0.00266801	625.198	0.109917	3.83282	0.000126682
ENSMUSG00000020866	Cacna1g	0.421811	4.50912e-05	2162.31	0.0853965	4.93944	7.83472e-07
ENSMUSG00000029816	Gpnmb	0.42239	3.27083e-05	1675.78	0.0842964	5.01077	5.42127e-07
ENSMUSG00000039997	Ifi203	0.423167	0.0234061	336.498	0.139196	3.04008	0.00236517
ENSMUSG00000026532	Spta1	0.423991	3.9966e-09	447.741	0.0628076	6.75063	1.47205e-11
ENSMUSG00000038521	C1s1	0.426282	0.00012136	3907.42	0.0905222	4.70914	2.48765e-06
ENSMUSG00000020635	Fkbp1b	0.427533	0.0432219	61.2256	0.1539	2.77799	0.00546969
ENSMUSG00000009185	Ccl8	0.427945	0.00114294	945.565	0.104526	4.09415	4.23718e-05
ENSMUSG00000068874	Selenbp1	0.429036	0.00111657	175.85	0.104577	4.10258	4.08577e-05
ENSMUSG00000044548	Dact1	0.42915	0.0021991	1220.06	0.110122	3.89704	9.73737e-05
ENSMUSG00000031379	Pir	0.431649	0.000489844	239.04	0.0997255	4.32837	1.5022e-05
ENSMUSG00000054619	Mettl7a1	0.433475	0.00109587	650.485	0.105509	4.10842	3.98372e-05
ENSMUSG00000040483	Xaf1	0.435005	0.0115895	140.563	0.131127	3.31743	0.000908488
ENSMUSG00000103309	BC037039	0.435794	0.0482666	99.6588	0.159857	2.72615	0.00640771
ENSMUSG00000057137	Tmem140	0.435832	0.00758878	405.019	0.125526	3.47205	0.000516491
ENSMUSG00000024140	Epas1	0.436967	0.00162749	1816.71	0.109554	3.98861	6.64602e-05
ENSMUSG00000054499	Dedd2	0.437759	0.00665854	108.786	0.124219	3.5241	0.000424922
ENSMUSG00000043518	Rai2	0.438592	0.0489621	157.758	0.161221	2.72043	0.00651965
ENSMUSG00000033318	Gstt2	0.439826	0.00104559	182.886	0.106694	4.12232	3.7507e-05
ENSMUSG00000030921	Trim30a	0.442566	0.00953642	125.287	0.130639	3.38771	0.000704789
ENSMUSG00000048965	Mrgpre	0.446429	0.000476886	293.334	0.102931	4.33716	1.44337e-05
ENSMUSG00000032285	Dnaja4	0.448566	0.000304058	754.683	0.100348	4.4701	7.81818e-06
ENSMUSG00000042851	Zc3h6	0.450232	0.00732949	162.915	0.129078	3.48807	0.00048652
ENSMUSG00000074063	Osgin1	0.452807	0.037867	99.3114	0.159721	2.83499	0.00458276
ENSMUSG00000030761	Myo7a	0.45464	0.0393024	478.376	0.161232	2.8198	0.00480541
ENSMUSG00000001313	Rnd2	0.457737	1.12021e-05	242.176	0.0871957	5.24954	1.52483e-07
ENSMUSG00000017390	Aldoc	0.460958	0.0120492	146.702	0.139784	3.29764	0.00097501
ENSMUSG00000024663	Rab3il1	0.461113	0.0336461	214.962	0.159627	2.88869	0.00386846
ENSMUSG00000039246	Lyplal1	0.462398	0.0112157	113.796	0.138858	3.33001	0.000868414
ENSMUSG00000030966	Trim21	0.466213	0.00257	115.28	0.121214	3.84619	0.00011997
ENSMUSG00000030790	Adm	0.476045	3.06042e-09	6226.54	0.0700621	6.79462	1.086e-11
ENSMUSG00000052688	Rab7b	0.477932	0.00267452	293.602	0.124754	3.83098	0.000127633
ENSMUSG00000023064	Sncg	0.479253	0.00550369	112.386	0.133382	3.5931	0.000326771
ENSMUSG00000024371	C2	0.479431	0.00261371	536.322	0.12484	3.84037	0.000122848
ENSMUSG00000035208	Slfn8	0.47954	0.000310731	142.763	0.107451	4.46289	8.08613e-06
ENSMUSG00000051224	Tceanc	0.479541	0.0399948	121.306	0.170541	2.81188	0.00492529
ENSMUSG00000005686	Ampd3	0.481474	0.000197408	800.178	0.104998	4.58553	4.52828e-06
ENSMUSG00000044258	Ctla2a	0.483599	1.14894e-05	565.156	0.0922796	5.24058	1.60073e-07
ENSMUSG00000039982	Dtx4	0.483631	0.00148374	459.03	0.120279	4.0209	5.79763e-05
ENSMUSG00000063558	Aox1	0.485477	0.00297246	181.823	0.127812	3.79835	0.000145663
ENSMUSG00000042010	Acacb	0.486232	0.0443858	212.926	0.175715	2.76716	0.0056547
ENSMUSG00000040254	Sema3d	0.486761	1.0503e-05	558.602	0.0924387	5.26577	1.39602e-07
ENSMUSG00000042436	Mfap4	0.487397	0.00164743	1629.83	0.1223	3.98526	6.74061e-05
ENSMUSG00000038155	Gstp2	0.487419	0.00270591	177.544	0.127354	3.82728	0.000129565
ENSMUSG00000026956	Uap1l1	0.488017	8.01438e-09	2255.31	0.0735658	6.63375	3.27275e-11
ENSMUSG00000004951	Hspb1	0.489031	0.0166359	5305.71	0.154177	3.17188	0.00151454
ENSMUSG00000071656	Lrrn4cl	0.490152	8.90796e-06	1764.01	0.0924745	5.3004	1.15549e-07
ENSMUSG00000024066	Xdh	0.491768	2.39312e-05	3454.76	0.0966744	5.08684	3.64075e-07
ENSMUSG00000022054	Nefm	0.493509	0.0474007	76.1765	0.180461	2.73471	0.00624343
ENSMUSG00000046157	Tmem229b	0.494474	0.0281526	112.433	0.166863	2.96334	0.00304316
ENSMUSG00000020423	Btg2	0.501312	0.0190793	5107.87	0.160794	3.11772	0.00182254
ENSMUSG00000003849	Nqo1	0.502651	0.00671155	351.88	0.142744	3.52133	0.00042938
ENSMUSG00000022548	Apod	0.504311	8.29048e-05	244.951	0.105137	4.79669	1.61309e-06
ENSMUSG00000038903	Ccdc68	0.505036	2.75892e-05	309.22	0.0999309	5.05386	4.3298e-07
ENSMUSG00000097124	A530020G20Rik	0.505653	0.0352768	93.8302	0.17637	2.86701	0.00414374
ENSMUSG00000026365	Cfh	0.505769	0.0029525	686.828	0.133068	3.80084	0.000144209
ENSMUSG00000098950	Gm28036	0.506869	0.00324145	401.039	0.134363	3.77238	0.000161696
ENSMUSG00000064373	Sepp1	0.507457	0.000489844	2581.64	0.117218	4.32915	1.49683e-05
ENSMUSG00000017754	Pltp	0.507837	0.000629775	1386.71	0.119233	4.2592	2.0516e-05
ENSMUSG00000040713	Creg1	0.509073	1.39369e-07	1394.86	0.0830531	6.12949	8.81588e-10
ENSMUSG00000090272	Mndal	0.509886	0.00493389	125.596	0.140597	3.62657	0.000287208
ENSMUSG00000039004	Bmp6	0.510005	0.000822746	129.6	0.121728	4.1897	2.79321e-05
ENSMUSG00000046329	Slc25a23	0.510886	0.0168828	273.887	0.161337	3.16658	0.00154242
ENSMUSG00000034810	Scn7a	0.514831	0.00546774	510.07	0.143166	3.59604	0.0003231
ENSMUSG00000051098	Mblac2	0.520434	0.000180298	107.005	0.112912	4.6092	4.04224e-06
ENSMUSG00000022040	Ephx2	0.524927	0.0241887	65.4819	0.173479	3.02588	0.00247911
ENSMUSG00000026874	Hc	0.525815	0.0021689	516.931	0.134796	3.90083	9.58632e-05
ENSMUSG00000064339	mt-Rnr2	0.526971	0.0102891	18741.1	0.156863	3.35944	0.000781015
ENSMUSG00000000579	Dynlt1c	0.526974	0.00735402	96.1864	0.151201	3.48525	0.000491681
ENSMUSG00000053279	Aldh1a1	0.527234	1.2349e-06	627.133	0.0922058	5.71801	1.07778e-08
ENSMUSG00000060224	Pyroxd2	0.529888	0.00264337	109.697	0.138138	3.83593	0.000125089
ENSMUSG00000079092	Prl2c2	0.531878	0.00134137	229.211	0.131362	4.04896	5.14465e-05
ENSMUSG00000036446	Lum	0.533995	0.0300539	205.935	0.181786	2.93749	0.00330884
ENSMUSG00000026077	Npas2	0.534157	0.00968354	164.883	0.157913	3.3826	0.000718039
ENSMUSG00000062591	Tubb4a	0.536533	0.00205115	94.1966	0.136853	3.92052	8.83593e-05
ENSMUSG00000024481	Lvrn	0.537108	0.00550339	97.5258	0.149461	3.59364	0.000326088
ENSMUSG00000008540	Mgst1	0.537114	5.01422e-06	1637.65	0.0991107	5.41933	5.98222e-08
ENSMUSG00000041607	Mbp	0.544786	5.38614e-06	327.653	0.100831	5.40295	6.55531e-08
ENSMUSG00000026574	Dpt	0.545067	0.0385077	1950.53	0.192694	2.82866	0.00467433
ENSMUSG00000002985	Apoe	0.547036	0.036268	2790.71	0.191721	2.85329	0.00432696
ENSMUSG00000040280	Ndufa4l2	0.549091	2.80439e-07	1938.9	0.091433	6.0054	1.90866e-09
ENSMUSG00000022037	Clu	0.549755	0.00380122	101.085	0.14776	3.7206	0.00019875
ENSMUSG00000015243	Abca1	0.551209	1.62317e-14	3207.19	0.0644246	8.55588	1.16971e-17
ENSMUSG00000033361	Prrg3	0.556509	0.00167539	315.724	0.139847	3.97941	6.90868e-05
ENSMUSG00000033327	Tnxb	0.556651	0.000236907	694.872	0.122676	4.53756	5.69077e-06
ENSMUSG00000062480	Acat3	0.557344	0.0166683	77.891	0.175759	3.17106	0.00151882
ENSMUSG00000027188	Pamr1	0.558207	0.00703572	586.2	0.159277	3.50464	0.00045723
ENSMUSG00000032348	Gsta4	0.561831	0.036017	227.232	0.196681	2.85656	0.00428259
ENSMUSG00000072812	Ahnak2	0.563055	1.67603e-08	2815.18	0.0865952	6.50215	7.91782e-11
ENSMUSG00000000154	Slc22a18	0.566985	0.0353835	80.4413	0.197861	2.86558	0.00416252
ENSMUSG00000029778	Adcyap1r1	0.568536	0.00887421	503.734	0.166473	3.41519	0.000637374
ENSMUSG00000047330	Kcne4	0.572649	0.0342327	4344.77	0.198686	2.88218	0.0039493
ENSMUSG00000009281	Rarres2	0.572719	0.0127547	3434.68	0.174898	3.27459	0.00105816
ENSMUSG00000039616	Mocos	0.575815	0.000840627	154.13	0.137649	4.18322	2.87411e-05
ENSMUSG00000026893	Gca	0.577966	0.0199259	103.458	0.1864	3.10068	0.00193078
ENSMUSG00000085042	Abhd11os	0.57855	0.0115888	131.954	0.174381	3.31773	0.000907507
ENSMUSG00000027408	Cpxm1	0.588351	1.13921e-05	3801.48	0.112205	5.24354	1.57527e-07
ENSMUSG00000029769	Ccdc136	0.591059	3.06034e-06	472.49	0.106838	5.53227	3.16106e-08
ENSMUSG00000030329	Pianp	0.592793	1.67603e-08	1150.12	0.0911381	6.50434	7.80364e-11
ENSMUSG00000034614	Pik3ip1	0.592996	0.000143385	390.598	0.126972	4.67027	3.008e-06
ENSMUSG00000047419	Cmya5	0.594104	0.0113514	112.288	0.178666	3.32523	0.000883461
ENSMUSG00000040502	March9	0.594543	0.00152488	180.624	0.148311	4.00876	6.10386e-05
ENSMUSG00000026360	Rgs2	0.596549	0.0046527	435.075	0.163521	3.64815	0.000264133
ENSMUSG00000032802	Srxn1	0.596981	3.94343e-13	2254.72	0.0731986	8.15564	3.47327e-16
ENSMUSG00000027514	Zbp1	0.597426	0.00631467	112.305	0.16855	3.54449	0.000393371
ENSMUSG00000073490	AI607873	0.600982	0.000899448	147.328	0.144379	4.16254	3.14724e-05
ENSMUSG00000091705	H2-Q2	0.607138	0.0185899	39.41	0.194107	3.12785	0.0017609
ENSMUSG00000035184	Fam124a	0.615434	0.0245041	329.873	0.203754	3.02048	0.00252373
ENSMUSG00000020826	Nos2	0.616707	0.0158371	105.028	0.193248	3.19128	0.00141645
ENSMUSG00000068587	Mgam	0.617082	0.0239308	47.8647	0.203637	3.0303	0.00244309
ENSMUSG00000078117	Gm16485	0.619089	0.00843927	53.3042	0.180296	3.43374	0.000595324
ENSMUSG00000020000	Moxd1	0.628277	0.0404442	48.4886	0.223849	2.8067	0.00500523
ENSMUSG00000024173	Tpsab1	0.629678	0.0431002	40.7827	0.226551	2.77941	0.00544576
ENSMUSG00000058135	Gstm1	0.633427	1.54135e-05	1200.21	0.122239	5.18186	2.19681e-07
ENSMUSG00000028681	Ptch2	0.639284	3.33114e-07	405.284	0.10703	5.97292	2.33037e-09
ENSMUSG00000054893	Zfp667	0.639639	5.03531e-05	101.268	0.130135	4.91518	8.86995e-07
ENSMUSG00000029561	Oasl2	0.640739	0.00483231	141.379	0.176279	3.6348	0.000278199
ENSMUSG00000002475	Abhd3	0.64298	0.0345578	40.1002	0.223457	2.87742	0.00400947
ENSMUSG00000029223	Uchl1	0.645506	4.03811e-06	196.595	0.11792	5.4741	4.39734e-08
ENSMUSG00000031750	Il34	0.647053	0.0404442	47.8161	0.230546	2.80661	0.00500655
ENSMUSG00000037664	Cdkn1c	0.647271	0.0276693	65.7975	0.217903	2.97045	0.00297362
ENSMUSG00000033207	Mamdc2	0.648409	0.00920921	406.378	0.190686	3.4004	0.000672869
ENSMUSG00000059058	Tma7-ps	0.657844	0.00399184	54.9485	0.177531	3.70552	0.000210955
ENSMUSG00000035692	Isg15	0.663071	0.000172293	238.584	0.143472	4.62162	3.80758e-06
ENSMUSG00000037362	Nov	0.664147	0.0143584	10117.5	0.205679	3.22904	0.00124205
ENSMUSG00000074896	Ifit3	0.667479	0.00644889	163.576	0.188736	3.53658	0.000405347
ENSMUSG00000016194	Hsd11b1	0.671442	0.000866431	168.56	0.160834	4.17475	2.98315e-05
ENSMUSG00000030256	Bhlhe41	0.676181	0.00207383	313.644	0.172687	3.91564	9.01664e-05
ENSMUSG00000038775	Vill	0.679083	0.0494258	61.1505	0.250206	2.7141	0.00664566
ENSMUSG00000090877	Hspa1b	0.683082	6.97218e-36	7607.63	0.0518199	13.1818	1.11653e-39
ENSMUSG00000025498	Irf7	0.692888	0.000374707	93.3236	0.157173	4.40846	1.0411e-05
ENSMUSG00000032925	Itgbl1	0.692972	0.000354082	760.59	0.1566	4.42511	9.63951e-06
ENSMUSG00000030107	Usp18	0.707782	0.0312262	44.0242	0.242392	2.91999	0.00350042
ENSMUSG00000067279	Ppp1r3c	0.728617	0.0137447	138.582	0.224513	3.24532	0.00117318
ENSMUSG00000078967	Gm3272	0.734709	0.0250583	31.8543	0.24407	3.01025	0.00261036
ENSMUSG00000054404	Slfn5	0.737211	0.00790117	3270.76	0.213167	3.45837	0.000543446
ENSMUSG00000031613	Hpgd	0.74245	1.54569e-07	170.973	0.121534	6.10901	1.00249e-09
ENSMUSG00000044788	Fads6	0.747312	0.0102911	41.3544	0.222474	3.35909	0.000781988
ENSMUSG00000062563	Cys1	0.747661	2.94372e-05	222.669	0.1485	5.03475	4.78482e-07
ENSMUSG00000050345	4930486L24Rik	0.762266	0.00336852	49.7545	0.20274	3.75982	0.000170038
ENSMUSG00000036928	Stag3	0.769244	0.0353835	31.1944	0.268459	2.86541	0.00416476
ENSMUSG00000036862	Dchs1	0.773059	6.10204e-05	270.753	0.158756	4.86949	1.11888e-06
ENSMUSG00000024030	Abcg1	0.786165	5.71085e-05	149.837	0.160871	4.88691	1.02429e-06
ENSMUSG00000064267	Hvcn1	0.786319	2.39312e-05	276.656	0.154573	5.08703	3.6372e-07
ENSMUSG00000086712	AI427809	0.826364	0.000286586	118.347	0.184175	4.48685	7.22832e-06
ENSMUSG00000032584	Mst1r	0.84182	0.00264419	181.075	0.219484	3.83544	0.000125339
ENSMUSG00000062488	Ifit3b	0.852067	0.0123516	48.4149	0.259096	3.28862	0.0010068
ENSMUSG00000033355	Rtp4	0.869192	0.0112388	55.18	0.261085	3.32916	0.000871098
ENSMUSG00000026628	Atf3	0.876708	0.000347642	238.097	0.197773	4.43291	9.29717e-06
ENSMUSG00000040907	Atp1a3	0.893986	0.020181	112.737	0.288803	3.09548	0.00196493
ENSMUSG00000017830	Dhx58	0.895438	0.000417585	84.2145	0.20461	4.37631	1.20705e-05
ENSMUSG00000029298	Gbp9	0.90471	0.0180851	31.1273	0.287946	3.14194	0.00167833
ENSMUSG00000019590	Cyb561	0.905683	0.00941898	59.2366	0.267006	3.392	0.000693847
ENSMUSG00000034459	Ifit1	0.909051	0.0039898	120.236	0.245289	3.70604	0.000210528
ENSMUSG00000040466	Blvrb	0.924531	0.00427526	562.814	0.251069	3.68238	0.000231068
ENSMUSG00000003452	Bicd1	0.938354	0.000241829	52.8375	0.207091	4.53112	5.86711e-06
ENSMUSG00000033377	Palmd	0.952812	0.00144029	58.3447	0.236468	4.02935	5.59323e-05
ENSMUSG00000005413	Hmox1	0.965779	1.92838e-09	9510.08	0.140466	6.87552	6.17626e-12
ENSMUSG00000029049	Morn1	0.987458	0.0185607	28.9142	0.315542	3.12941	0.0017516
ENSMUSG00000031871	Cdh5	1.02558	0.000568097	41.4038	0.239101	4.28932	1.79222e-05
ENSMUSG00000092232	Gm20521	1.04392	0.0361917	26.1394	0.365725	2.8544	0.00431187
ENSMUSG00000016349	Eef1a2	1.05517	0.015969	30.6542	0.331026	3.18759	0.00143464
ENSMUSG00000031765	Mt1	1.06098	2.84054e-08	6447.35	0.165459	6.41235	1.43289e-10
ENSMUSG00000040170	Fmo2	1.11698	2.376e-12	763.367	0.141972	7.86761	3.6147e-15
ENSMUSG00000018381	Abi3	1.13482	0.000354457	32.5546	0.256501	4.42424	9.67811e-06
ENSMUSG00000020334	Slc22a4	1.14714	0.000203243	36.0234	0.250558	4.57834	4.68685e-06
ENSMUSG00000034845	Plvap	1.16749	0.000152294	35.4879	0.250775	4.65553	3.23148e-06
ENSMUSG00000020717	Pecam1	1.2207	0.000225859	27.5583	0.26826	4.55045	5.35305e-06
ENSMUSG00000031762	Mt2	1.25375	1.81748e-06	5512.97	0.22242	5.63686	1.73177e-08
ENSMUSG00000066842	Hmcn1	1.25877	0.0443858	50.7193	0.454961	2.76677	0.0056615
ENSMUSG00000022415	Syngr1	1.33582	4.18529e-06	37.5399	0.244423	5.46517	4.62463e-08
ENSMUSG00000064247	Plcxd1	1.45836	0.00419247	25.7627	0.3953	3.68925	0.000224914
ENSMUSG00000005089	Slc1a2	1.46529	0.00702972	28.9323	0.417931	3.50605	0.000454801
ENSMUSG00000091971	Hspa1a	1.52689	4.57385e-70	3159.34	0.0838085	18.2188	3.6623e-74
ENSMUSG00000022602	Arc	2.22702	3.76751e-11	100.886	0.297174	7.494	6.68073e-14
ENSMUSG00000098369	Gm2274	6.11639	0.0357025	33.0732	2.13797	2.86084	0.00422518

## Sheet: Ag_High
Ensembl ID	gene_name	log2FoldChange	padj	baseMean	lfcSE	stat	pvalue
ENSMUSG00000028655	Mfsd2a	-1.3631	5.66893e-09	142.606	0.20399	-6.6822	2.35382e-11
ENSMUSG00000050395	Tnfsf15	-1.34675	0.0483009	21.715	0.479449	-2.80895	0.00497039
ENSMUSG00000053916	Nanp	-1.22075	0.00918967	94.267	0.352896	-3.45925	0.000541691
ENSMUSG00000060284	Sp7	-1.13796	1.28752e-10	104.956	0.156231	-7.28379	3.24577e-13
ENSMUSG00000028654	Mycl	-1.13601	2.02926e-08	117.206	0.175993	-6.45484	1.08332e-10
ENSMUSG00000036264	Fstl4	-1.13052	0.000572449	24.603	0.262209	-4.31152	1.62138e-05
ENSMUSG00000020542	Myocd	-1.09771	0.0100867	43.5667	0.320218	-3.42801	0.000608032
ENSMUSG00000020431	Adcy1	-1.03995	6.10944e-07	308.621	0.178178	-5.83656	5.32885e-09
ENSMUSG00000028766	Alpl	-1.03665	2.03843e-10	544.546	0.143778	-7.21007	5.59218e-13
ENSMUSG00000033316	Galnt9	-1.03541	0.0138858	180.391	0.313071	-3.30728	0.000942058
ENSMUSG00000058385	Hist1h2bg	-1.0047	0.045847	14.3364	0.354568	-2.8336	0.00460271
ENSMUSG00000046352	Gjb2	-0.97956	3.95918e-08	149.276	0.154815	-6.32728	2.49522e-10
ENSMUSG00000048616	Nog	-0.950602	0.000158071	69.4645	0.203932	-4.66138	3.14103e-06
ENSMUSG00000035493	Tgfbi	-0.932566	0.000907864	482.361	0.223072	-4.18056	2.90797e-05
ENSMUSG00000021798	Ldb3	-0.924015	0.00020116	81.5556	0.200896	-4.59946	4.23589e-06
ENSMUSG00000046295	Ankle1	-0.903266	0.000612643	77.8632	0.210375	-4.29361	1.75794e-05
ENSMUSG00000045287	Rtn4rl1	-0.886038	4.95842e-05	56.4145	0.179734	-4.92971	8.23524e-07
ENSMUSG00000018849	Wwc1	-0.882039	3.90572e-05	113.061	0.176679	-4.99233	5.96558e-07
ENSMUSG00000018830	Myh11	-0.851627	8.91385e-06	2795.11	0.160149	-5.3177	1.05087e-07
ENSMUSG00000067786	Nnat	-0.843367	0.00654533	43.5095	0.235747	-3.57743	0.000346994
ENSMUSG00000085282	Gm15663	-0.836022	0.016614	47.4472	0.257977	-3.24068	0.00119244
ENSMUSG00000027901	Dennd2d	-0.83546	0.019335	46.295	0.26227	-3.18549	0.00144508
ENSMUSG00000038530	Rgs4	-0.82435	0.00362194	279.918	0.219063	-3.76306	0.000167844
ENSMUSG00000022803	Popdc2	-0.82162	7.20311e-10	143.155	0.117174	-7.01196	2.34994e-12
ENSMUSG00000005611	Mrvi1	-0.819951	1.7545e-06	517.374	0.145491	-5.63573	1.74318e-08
ENSMUSG00000059430	Actg2	-0.818356	1.15616e-14	6922.28	0.0954831	-8.57069	1.02869e-17
ENSMUSG00000032135	Mcam	-0.813075	1.69691e-24	724.052	0.0739084	-11.0011	3.77455e-28
ENSMUSG00000047139	Cd24a	-0.80329	1.43051e-06	188.562	0.141491	-5.67732	1.36825e-08
ENSMUSG00000026725	Tnn	-0.802442	4.20216e-07	276.202	0.135818	-5.90821	3.45844e-09
ENSMUSG00000031972	Acta1	-0.795887	3.20273e-12	1231.77	0.101518	-7.83982	4.51189e-15
ENSMUSG00000031383	Dusp9	-0.791933	0.0299584	40.5752	0.263413	-3.00643	0.00264332
ENSMUSG00000029436	Mmp17	-0.772637	2.72259e-08	744.729	0.120726	-6.39994	1.55438e-10
ENSMUSG00000027858	Tspan2	-0.772143	8.30048e-05	342.138	0.160549	-4.80938	1.51399e-06
ENSMUSG00000020102	Slc16a7	-0.765284	0.00373483	62.1475	0.203891	-3.75339	0.00017446
ENSMUSG00000037685	Atp8a1	-0.761398	0.00115602	66.2268	0.185173	-4.11181	3.92567e-05
ENSMUSG00000040010	Slc7a5	-0.756052	0.000434611	6326.28	0.172056	-4.39421	1.11174e-05
ENSMUSG00000027894	Slc6a17	-0.751453	1.04822e-31	3128.38	0.0603987	-12.4416	1.55441e-35
ENSMUSG00000020185	E2f7	-0.747592	4.77146e-05	327.75	0.151339	-4.93984	7.81859e-07
ENSMUSG00000035104	Eva1a	-0.74594	0.00243662	55.9984	0.191557	-3.8941	9.8566e-05
ENSMUSG00000024176	Sox8	-0.740519	0.0470946	26.1709	0.262458	-2.82147	0.00478035
ENSMUSG00000005667	Mthfd2	-0.726524	2.54049e-05	3812.85	0.142591	-5.09514	3.48476e-07
ENSMUSG00000033717	Adra2a	-0.717614	3.95918e-08	229.009	0.11335	-6.33093	2.43682e-10
ENSMUSG00000027217	Tspan18	-0.716368	1.78285e-06	962.956	0.127203	-5.63169	1.78457e-08
ENSMUSG00000031250	Tnmd	-0.712479	0.00581018	49.6925	0.196964	-3.61731	0.000297682
ENSMUSG00000036856	Wnt4	-0.712315	5.98582e-09	311.313	0.106768	-6.67163	2.52978e-11
ENSMUSG00000001349	Cnn1	-0.70723	3.0538e-11	18541.8	0.0942544	-7.50342	6.21743e-14
ENSMUSG00000024049	Myom1	-0.700516	9.31293e-05	349.203	0.146432	-4.78389	1.71937e-06
ENSMUSG00000038296	Galnt18	-0.69365	0.000132869	1357.71	0.147411	-4.70555	2.53188e-06
ENSMUSG00000022836	Mylk	-0.689746	6.637e-09	4934.34	0.10366	-6.6539	2.8542e-11
ENSMUSG00000017737	Mmp9	-0.668435	1.92032e-06	150.431	0.119016	-5.61632	1.95064e-08
ENSMUSG00000034936	Arl4d	-0.667806	0.0275051	49.9155	0.219484	-3.04262	0.00234529
ENSMUSG00000039239	Tgfb2	-0.666093	1.19205e-17	1126.55	0.0709608	-9.38677	6.18694e-21
ENSMUSG00000034413	Neurl1b	-0.665028	0.0365463	43.9059	0.227337	-2.92529	0.00344137
ENSMUSG00000031825	Crispld2	-0.659393	5.59873e-07	795.988	0.112617	-5.85516	4.76539e-09
ENSMUSG00000028179	Cth	-0.648847	0.00272721	651.84	0.168102	-3.85985	0.000113458
ENSMUSG00000031661	Nkd1	-0.643423	0.000902911	358.908	0.153838	-4.18246	2.88372e-05
ENSMUSG00000040998	Npnt	-0.641267	0.00839471	964.289	0.183635	-3.49208	0.000479271
ENSMUSG00000028226	Mmp16	-0.641102	0.00304954	88.154	0.167713	-3.82261	0.000132048
ENSMUSG00000037621	Atoh8	-0.639664	8.12572e-18	2093.28	0.0677379	-9.44322	3.61491e-21
ENSMUSG00000029005	Draxin	-0.632065	0.0375554	441.831	0.216934	-2.91362	0.00357259
ENSMUSG00000005968	Tuft1	-0.629193	2.79935e-08	1176.55	0.098408	-6.39372	1.61896e-10
ENSMUSG00000097180	2700038G22Rik	-0.626685	0.025835	40.5821	0.204196	-3.06904	0.00214749
ENSMUSG00000053024	Cntn2	-0.626343	0.00728327	171.874	0.176827	-3.54213	0.000396916
ENSMUSG00000075707	Dio3	-0.621851	0.0197546	180.441	0.195736	-3.17698	0.00148815
ENSMUSG00000083061	Gm12191	-0.621371	0.0149594	1425.61	0.189548	-3.27817	0.00104484
ENSMUSG00000022479	Vdr	-0.619514	2.68806e-42	1175.8	0.043303	-14.3065	1.99307e-46
ENSMUSG00000026955	Sapcd2	-0.618498	0.0267914	68.2096	0.202455	-3.05499	0.00225066
ENSMUSG00000081467	Gm13337	-0.618475	0.00331805	75.4075	0.163075	-3.79258	0.000149087
ENSMUSG00000053199	Arhgap20	-0.616675	3.09852e-05	178.689	0.122082	-5.0513	4.38806e-07
ENSMUSG00000026344	Lypd1	-0.615887	0.0224244	66.8786	0.196955	-3.12704	0.00176575
ENSMUSG00000026605	Cenpf	-0.602722	1.13275e-07	1200.58	0.0980239	-6.14872	7.81089e-10
ENSMUSG00000053930	Shisa6	-0.599919	0.0103592	180.187	0.175665	-3.41513	0.000637514
ENSMUSG00000022208	Jph4	-0.594226	0.0449289	41.4265	0.209056	-2.84242	0.00447724
ENSMUSG00000029177	Cenpa	-0.591143	1.79679e-05	947.58	0.114253	-5.17399	2.29145e-07
ENSMUSG00000030862	Cpxm2	-0.589363	0.00435412	288.413	0.159026	-3.70608	0.000210491
ENSMUSG00000027220	Syt13	-0.588365	0.00202841	342.708	0.149098	-3.94617	7.94097e-05
ENSMUSG00000042284	Itga1	-0.584387	5.98222e-06	1929.64	0.108285	-5.39674	6.78638e-08
ENSMUSG00000027715	Ccna2	-0.583461	2.62258e-09	1972.47	0.0856337	-6.81346	9.52818e-12
ENSMUSG00000023915	Tnfrsf21	-0.581001	7.77554e-05	285.621	0.120418	-4.82487	1.40095e-06
ENSMUSG00000041498	Kif14	-0.580972	1.03693e-05	314.16	0.109963	-5.28333	1.26858e-07
ENSMUSG00000026736	4930426L09Rik	-0.580817	0.0011885	108.277	0.141528	-4.1039	4.06243e-05
ENSMUSG00000041559	Fmod	-0.57904	2.16695e-06	7738.69	0.103578	-5.5904	2.26544e-08
ENSMUSG00000030849	Fgfr2	-0.575051	4.178e-05	403.814	0.11551	-4.97836	6.41243e-07
ENSMUSG00000076437	2700094K13Rik	-0.574698	1.78513e-07	574.947	0.0947135	-6.06775	1.29712e-09
ENSMUSG00000048706	Lurap1l	-0.574277	7.49756e-09	3065.6	0.0866055	-6.63094	3.33546e-11
ENSMUSG00000047759	Hs3st3a1	-0.573397	0.00306965	75.248	0.150115	-3.81972	0.000133601
ENSMUSG00000018507	Trpv2	-0.573341	0.000453056	1102.77	0.130844	-4.38185	1.17673e-05
ENSMUSG00000038642	Ctss	-0.572986	0.0477549	58.4406	0.203636	-2.81377	0.00489648
ENSMUSG00000049511	Htr1b	-0.559637	2.54049e-05	499.369	0.10983	-5.0955	3.47821e-07
ENSMUSG00000021136	Smoc1	-0.55786	4.49717e-05	497.378	0.112607	-4.95403	7.26909e-07
ENSMUSG00000053398	Phgdh	-0.55684	3.25593e-07	4088.64	0.0934176	-5.96076	2.51069e-09
ENSMUSG00000101431	Gm7901	-0.556158	0.0103135	455.852	0.162675	-3.41883	0.00062891
ENSMUSG00000030867	Plk1	-0.556116	0.000152928	1441.92	0.119077	-4.67022	3.00873e-06
ENSMUSG00000020099	Unc5b	-0.555309	6.32662e-17	10467	0.0603931	-9.19492	3.75272e-20
ENSMUSG00000072568	Fam84b	-0.554275	8.02986e-14	817.109	0.0665686	-8.32638	8.33528e-17
ENSMUSG00000090084	Srpx	-0.546911	0.00616832	1722.46	0.152033	-3.59731	0.000321519
ENSMUSG00000038319	Kcnh2	-0.544415	0.0184521	114.082	0.169918	-3.20399	0.00135539
ENSMUSG00000039115	Itga9	-0.54187	0.00272721	1524.71	0.140401	-3.85945	0.000113642
ENSMUSG00000036377	C530008M17Rik	-0.537373	2.5095e-05	616.365	0.105363	-5.10023	3.39248e-07
ENSMUSG00000027654	Fam83d	-0.53556	0.00111942	525.427	0.129903	-4.12278	3.74329e-05
ENSMUSG00000063415	Cyp26b1	-0.533648	4.47416e-05	319.502	0.107587	-4.96013	7.04471e-07
ENSMUSG00000048126	Col6a3	-0.529325	0.00191116	23687.7	0.133453	-3.96636	7.29774e-05
ENSMUSG00000020682	Mmp28	-0.52856	0.000268586	241.775	0.116804	-4.52519	6.03408e-06
ENSMUSG00000048096	Lmod1	-0.528376	2.39598e-13	4522.94	0.0645337	-8.1876	2.66477e-16
ENSMUSG00000040856	Dlk1	-0.524211	0.00288985	205.476	0.13648	-3.84094	0.000122562
ENSMUSG00000036867	Smad6	-0.522502	2.89544e-08	2172.93	0.0818204	-6.38596	1.70327e-10
ENSMUSG00000024590	Lmnb1	-0.51769	6.83977e-06	1534.77	0.0964403	-5.36799	7.96206e-08
ENSMUSG00000028909	Ptpru	-0.516903	0.0113794	139.79	0.152957	-3.3794	0.000726453
ENSMUSG00000043439	E130012A19Rik	-0.513202	0.000435583	143.645	0.11682	-4.3931	1.11746e-05
ENSMUSG00000028678	Kif2c	-0.511805	0.000144385	879.877	0.109216	-4.68619	2.78342e-06
ENSMUSG00000041064	Pif1	-0.510681	0.0106634	117.046	0.150045	-3.40352	0.000665242
ENSMUSG00000031189	Aff2	-0.509496	0.00775397	111.876	0.144705	-3.52093	0.000430041
ENSMUSG00000054196	Cthrc1	-0.50848	5.07595e-07	259.312	0.0865421	-5.87552	4.21521e-09
ENSMUSG00000031438	Rnf128	-0.506682	0.00185028	123.093	0.127399	-3.97712	6.97545e-05
ENSMUSG00000029752	Asns	-0.505829	0.00598287	4271.53	0.140217	-3.60748	0.000309191
ENSMUSG00000005360	Slc1a3	-0.504189	0.00453407	265.313	0.136508	-3.69348	0.000221207
ENSMUSG00000029446	Psph	-0.501891	0.00259735	1334.19	0.129555	-3.87397	0.000107075
ENSMUSG00000028068	Iqgap3	-0.500632	0.000218244	909.829	0.109354	-4.57808	4.69272e-06
ENSMUSG00000049404	Rarres1	-0.498925	0.000784029	150.092	0.118073	-4.22556	2.38342e-05
ENSMUSG00000031202	Rab39b	-0.498202	0.00304857	218.57	0.130313	-3.82311	0.00013178
ENSMUSG00000031217	Efnb1	-0.496928	1.07608e-11	5025.98	0.0649497	-7.65097	1.99467e-14
ENSMUSG00000041313	Slc7a1	-0.496141	0.000348001	3580.56	0.111265	-4.45908	8.23107e-06
ENSMUSG00000021253	Tgfb3	-0.491243	5.31851e-08	4263.64	0.0782931	-6.27441	3.50966e-10
ENSMUSG00000104475	D630036G22Rik	-0.488584	0.000514704	281.06	0.112498	-4.34303	1.40534e-05
ENSMUSG00000000555	Itga5	-0.487633	4.64491e-09	19363.2	0.0725714	-6.71935	1.82532e-11
ENSMUSG00000037628	Cdkn3	-0.486176	0.00157998	121.612	0.120842	-4.02324	5.74029e-05
ENSMUSG00000001403	Ube2c	-0.485214	0.00030601	1451.04	0.108018	-4.49198	7.05637e-06
ENSMUSG00000027331	Knstrn	-0.485191	0.000331858	867.016	0.108506	-4.47156	7.76518e-06
ENSMUSG00000050014	Apol10b	-0.485092	0.0331991	279.1	0.163584	-2.96541	0.0030228
ENSMUSG00000061048	Cdh3	-0.485056	0.00134747	484.463	0.119202	-4.0692	4.71749e-05
ENSMUSG00000023092	Fhl1	-0.483282	3.46638e-11	3034.1	0.0646131	-7.47963	7.45348e-14
ENSMUSG00000050605	Zfp61	-0.478135	0.0255161	185.509	0.155509	-3.07465	0.00210748
ENSMUSG00000021485	Mxd3	-0.478074	0.0016599	223.756	0.119272	-4.00828	6.11633e-05
ENSMUSG00000025666	Tmem47	-0.476499	2.71132e-10	2034.5	0.0664807	-7.16748	7.63923e-13
ENSMUSG00000024640	Psat1	-0.475214	2.2439e-11	5923.89	0.0629355	-7.55081	4.32574e-14
ENSMUSG00000070407	Hs3st3b1	-0.472382	0.00142247	110.405	0.116573	-4.05223	5.0731e-05
ENSMUSG00000022206	Npr3	-0.472363	0.0223307	1759.59	0.150958	-3.1291	0.00175341
ENSMUSG00000030268	Bcat1	-0.472116	0.00216645	3944	0.120258	-3.92586	8.64204e-05
ENSMUSG00000023015	Racgap1	-0.471686	1.97524e-05	1889.69	0.0915355	-5.15304	2.56297e-07
ENSMUSG00000039683	Sdk1	-0.470966	0.00115252	382.972	0.114478	-4.11403	3.88816e-05
ENSMUSG00000021379	Id4	-0.470879	2.04272e-07	1080.6	0.077924	-6.0428	1.51458e-09
ENSMUSG00000006398	Cdc20	-0.470022	0.00200573	1943.94	0.118945	-3.9516	7.76298e-05
ENSMUSG00000027306	Nusap1	-0.468255	0.00297428	808.984	0.122232	-3.83088	0.000127687
ENSMUSG00000034755	Pcdh11x	-0.468185	0.00856049	150.823	0.134431	-3.48272	0.000496352
ENSMUSG00000068748	Ptprz1	-0.464155	4.75883e-10	691.275	0.0655941	-7.07617	1.48195e-12
ENSMUSG00000026278	Bok	-0.461588	7.017e-07	1225.73	0.0794457	-5.81011	6.24334e-09
ENSMUSG00000026463	Atp2b4	-0.460659	0.00575868	583.028	0.127241	-3.62036	0.000294189
ENSMUSG00000046694	Fam46b	-0.458575	0.00534785	464.277	0.12591	-3.6421	0.000270426
ENSMUSG00000025795	Rassf3	-0.457074	4.11762e-08	1036.98	0.0723285	-6.31941	2.6256e-10
ENSMUSG00000044201	Cdc25c	-0.456671	0.0273553	190.912	0.149881	-3.04689	0.00231223
ENSMUSG00000046719	Nxph3	-0.456091	3.43087e-05	240.204	0.090731	-5.02685	4.98591e-07
ENSMUSG00000030499	Kctd15	-0.454045	0.0234797	1400.27	0.146077	-3.10826	0.00188193
ENSMUSG00000028551	Cdkn2c	-0.453825	4.64583e-08	829.24	0.0720681	-6.29717	3.03131e-10
ENSMUSG00000035365	Parpbp	-0.451629	0.034209	316.952	0.152901	-2.95373	0.00313955
ENSMUSG00000022367	Has2	-0.45043	3.0538e-11	2579.28	0.0600504	-7.50086	6.3399e-14
ENSMUSG00000025403	Shmt2	-0.449897	0.000514704	4811.26	0.103616	-4.34198	1.41203e-05
ENSMUSG00000033763	Mtss1l	-0.447678	0.0141568	1274.32	0.135696	-3.29912	0.000969892
ENSMUSG00000045328	Cenpe	-0.446865	3.56626e-05	1432.47	0.0890617	-5.01747	5.23555e-07
ENSMUSG00000038195	Rilp	-0.446144	0.0308323	64.7318	0.148994	-2.99437	0.00275015
ENSMUSG00000041431	Ccnb1	-0.445253	0.00254093	1861.23	0.114737	-3.88063	0.000104184
ENSMUSG00000037313	Tacc3	-0.444598	0.00292903	1724.15	0.115929	-3.83509	0.000125519
ENSMUSG00000039476	Prrx2	-0.444322	5.59873e-07	1113.99	0.0758894	-5.85487	4.77388e-09
ENSMUSG00000024247	Pkdcc	-0.442386	0.000715158	904.874	0.104062	-4.25119	2.12633e-05
ENSMUSG00000054855	Rnd1	-0.440554	0.0191055	645.563	0.138101	-3.1901	0.00142225
ENSMUSG00000032254	Kif23	-0.439184	0.000285152	632.259	0.0973707	-4.51043	6.46968e-06
ENSMUSG00000028525	Pde4b	-0.439085	2.55524e-06	509.081	0.0790171	-5.55683	2.74717e-08
ENSMUSG00000046714	Foxc2	-0.438735	0.000459623	173.599	0.10025	-4.37643	1.2064e-05
ENSMUSG00000025007	Aldh18a1	-0.438284	0.034209	3412.72	0.148386	-2.95368	0.00314011
ENSMUSG00000051339	2900026A02Rik	-0.436957	0.00197994	1593.58	0.110465	-3.95562	7.6338e-05
ENSMUSG00000072082	Ccnf	-0.428996	0.0101167	511.057	0.125231	-3.42562	0.00061339
ENSMUSG00000017817	Jph2	-0.428427	0.000812901	3600.26	0.101612	-4.21632	2.48324e-05
ENSMUSG00000030022	Adamts9	-0.428362	5.98918e-07	1065.06	0.0733218	-5.84221	5.15122e-09
ENSMUSG00000022070	Bora	-0.427545	0.0109893	199.696	0.12605	-3.39185	0.000694215
ENSMUSG00000031480	Thsd1	-0.427515	0.0422134	174.311	0.149029	-2.86866	0.00412212
ENSMUSG00000028464	Tpm2	-0.426641	2.05331e-06	27394	0.0761662	-5.60145	2.12562e-08
ENSMUSG00000003779	Kif20a	-0.425655	0.00184715	2957.16	0.106997	-3.9782	6.94376e-05
ENSMUSG00000002980	Bcam	-0.422231	0.00853179	1653.88	0.121193	-3.48396	0.000494056
ENSMUSG00000020415	Pttg1	-0.421783	0.0100402	435.565	0.122959	-3.43026	0.000602992
ENSMUSG00000020439	Smtn	-0.421574	7.56928e-05	2789.86	0.0872337	-4.8327	1.34695e-06
ENSMUSG00000022241	Tars	-0.417553	4.84296e-05	4612.44	0.0845923	-4.93606	7.97165e-07
ENSMUSG00000038463	Olfml2b	-0.417514	0.00042983	1590.99	0.0949354	-4.39788	1.09314e-05
ENSMUSG00000017861	Mybl2	-0.414721	0.0069966	348.967	0.116627	-3.55594	0.000376625
ENSMUSG00000027496	Aurka	-0.414515	0.0128992	1048.37	0.124352	-3.3334	0.000857907
ENSMUSG00000031700	Gpt2	-0.413454	0.0491568	791.144	0.147588	-2.8014	0.00508807
ENSMUSG00000035783	Acta2	-0.412645	1.12291e-06	143992	0.072091	-5.72395	1.04074e-08
ENSMUSG00000063856	Gpx1	-0.410927	1.90957e-08	4728.41	0.0635503	-6.46616	1.00526e-10
ENSMUSG00000097769	Snhg4	-0.410821	0.0184708	121.064	0.128249	-3.20331	0.00135857
ENSMUSG00000046179	E2f8	-0.410527	0.0443622	263.174	0.144164	-2.84765	0.00440432
ENSMUSG00000050555	Hyls1	-0.41042	0.00586044	183.698	0.113553	-3.61433	0.000301126
ENSMUSG00000042812	Foxf1	-0.408572	0.0236135	164.637	0.13153	-3.10631	0.0018944
ENSMUSG00000062713	Sim2	-0.407346	0.000557806	210.387	0.094328	-4.3184	1.57163e-05
ENSMUSG00000026421	Csrp1	-0.40576	5.85258e-08	23042.9	0.0648411	-6.25776	3.90548e-10
ENSMUSG00000027533	Fabp5	-0.404359	0.000184087	2223.06	0.0874511	-4.62383	3.76718e-06
ENSMUSG00000035873	Pawr	-0.402697	0.00220656	1100.2	0.102715	-3.92055	8.83476e-05
ENSMUSG00000074785	Plxnc1	-0.402672	0.0115934	765.565	0.11937	-3.37331	0.000742694
ENSMUSG00000033952	Aspm	-0.400475	0.0105037	650.077	0.117417	-3.4107	0.000647961
ENSMUSG00000048279	Sacs	-0.399549	2.46557e-05	1225.88	0.0782671	-5.10495	3.30888e-07
ENSMUSG00000034311	Kif4	-0.399023	0.0276857	963.97	0.131263	-3.03987	0.00236684
ENSMUSG00000031004	Mki67	-0.398114	6.92206e-05	3645.86	0.0820213	-4.85379	1.21125e-06
ENSMUSG00000002020	Ltbp2	-0.39781	0.00856565	39751.5	0.114252	-3.48187	0.000497922
ENSMUSG00000020644	Id2	-0.396433	0.00170619	614.83	0.0990765	-4.00128	6.30001e-05
ENSMUSG00000032911	Cspg4	-0.395647	0.024467	177.405	0.127914	-3.09306	0.00198101
ENSMUSG00000010755	Cars	-0.395146	7.57781e-05	2858.75	0.081783	-4.83165	1.35408e-06
ENSMUSG00000024989	Cep55	-0.394374	0.0402358	597.383	0.136618	-2.88669	0.00389321
ENSMUSG00000024754	Tmem2	-0.392038	3.65362e-15	1870.61	0.0448902	-8.73328	2.47394e-18
ENSMUSG00000047963	Stbd1	-0.391943	0.00925883	1325.7	0.11338	-3.45689	0.000546454
ENSMUSG00000015053	Gata2	-0.391135	0.0217231	223.475	0.124511	-3.14138	0.00168154
ENSMUSG00000039485	Tspyl4	-0.388294	0.00365073	268.123	0.103251	-3.76068	0.000169449
ENSMUSG00000048327	Ckap2l	-0.387738	0.0101143	973.687	0.113166	-3.42627	0.00061194
ENSMUSG00000045216	Hs6st1	-0.387553	0.0357915	2849.13	0.132113	-2.93349	0.00335173
ENSMUSG00000020914	Top2a	-0.387474	0.00531304	4476.61	0.106261	-3.64643	0.000265908
ENSMUSG00000040812	Agbl2	-0.3871	0.0389472	125.529	0.133491	-2.89981	0.00373387
ENSMUSG00000001517	Foxm1	-0.385532	0.0205784	1394.85	0.121982	-3.16057	0.00157462
ENSMUSG00000037544	Dlgap5	-0.384551	0.0219729	912.066	0.122622	-3.13607	0.00171228
ENSMUSG00000038943	Prc1	-0.384317	0.000615029	3189.16	0.0895391	-4.29217	1.76934e-05
ENSMUSG00000036854	Hspb6	-0.382937	0.0131302	337.621	0.11511	-3.3267	0.000878817
ENSMUSG00000042256	Ptchd4	-0.382886	0.0111657	221.028	0.113078	-3.38605	0.000709075
ENSMUSG00000022332	Khdrbs3	-0.380557	2.17925e-05	1497.35	0.0741929	-5.12928	2.90846e-07
ENSMUSG00000001655	Hoxc13	-0.379799	0.0147219	381.536	0.115677	-3.28328	0.00102607
ENSMUSG00000003038	Hmgn2	-0.378382	1.21818e-06	1222.43	0.0662967	-5.70741	1.14709e-08
ENSMUSG00000024579	Pcyox1l	-0.378354	0.0133184	402.274	0.113923	-3.32113	0.000896538
ENSMUSG00000027221	Chst1	-0.377771	0.00482391	188.264	0.102795	-3.675	0.000237851
ENSMUSG00000001918	Slc1a5	-0.377735	0.0143098	4118.42	0.114695	-3.29338	0.000989922
ENSMUSG00000045092	S1pr1	-0.377548	3.09549e-05	516.194	0.0747251	-5.05249	4.36081e-07
ENSMUSG00000034667	Xpot	-0.376007	0.0122975	4351.19	0.112259	-3.34946	0.00080968
ENSMUSG00000037725	Ckap2	-0.375904	0.0219249	1351.96	0.11983	-3.13699	0.00170691
ENSMUSG00000029705	Cux1	-0.372807	0.000382495	1833.47	0.0841517	-4.43018	9.4156e-06
ENSMUSG00000032010	Usp2	-0.370668	0.0015271	328.397	0.0918922	-4.03373	5.48984e-05
ENSMUSG00000058290	Espl1	-0.370233	0.0429214	518.645	0.129434	-2.8604	0.00423108
ENSMUSG00000043811	Rtn4r	-0.369682	0.035315	151.479	0.125769	-2.93938	0.00328869
ENSMUSG00000067818	Myl9	-0.369234	9.05098e-06	17449.1	0.0694862	-5.31378	1.07374e-07
ENSMUSG00000001555	Fkbp10	-0.369067	0.000173516	10213.8	0.0795559	-4.63909	3.49939e-06
ENSMUSG00000029782	Tmem209	-0.366962	0.000838938	819.063	0.0872149	-4.20756	2.58144e-05
ENSMUSG00000096472	Cdkn2d	-0.366511	0.0140629	599.426	0.110985	-3.30235	0.000958782
ENSMUSG00000044456	Rin3	-0.366412	0.0275481	297.28	0.120455	-3.04189	0.002351
ENSMUSG00000027469	Tpx2	-0.366088	0.0053199	3377.06	0.100441	-3.6448	0.000267604
ENSMUSG00000028873	Cdca8	-0.366043	0.0254516	933.604	0.118971	-3.07673	0.00209281
ENSMUSG00000031960	Aars	-0.364587	0.0081418	13448.1	0.104057	-3.50373	0.000458795
ENSMUSG00000026683	Nuf2	-0.364398	0.0347786	959.041	0.123678	-2.94634	0.00321561
ENSMUSG00000042155	Klhl23	-0.363773	0.00888904	160.939	0.104858	-3.46921	0.000521993
ENSMUSG00000037851	Iars	-0.363438	9.17641e-06	5377.36	0.0684569	-5.30901	1.10223e-07
ENSMUSG00000020627	Klhl29	-0.363079	0.00783253	242.143	0.10323	-3.51719	0.000436141
ENSMUSG00000028560	Usp1	-0.362367	7.54186e-09	1574.71	0.0546752	-6.62763	3.41109e-11
ENSMUSG00000045140	Pigw	-0.362243	0.0239779	117.254	0.116816	-3.10096	0.00192897
ENSMUSG00000025940	Tmem70	-0.361804	0.000503628	1271.12	0.0831668	-4.35034	1.35924e-05
ENSMUSG00000039943	Plcb4	-0.360937	0.00292903	933.664	0.0941148	-3.83507	0.000125527
ENSMUSG00000034317	Trim59	-0.359262	0.00367244	1108.26	0.0955788	-3.7588	0.000170729
ENSMUSG00000074280	Gm6166	-0.359022	0.00720021	1056.38	0.101235	-3.54642	0.000390498
ENSMUSG00000070713	Gm10282	-0.35824	0.000164273	460.419	0.0770092	-4.65192	3.28864e-06
ENSMUSG00000030677	Kif22	-0.35787	0.0133078	811.194	0.10773	-3.32193	0.000893964
ENSMUSG00000028811	Yars	-0.35676	9.20819e-07	3273.4	0.0619323	-5.76049	8.38716e-09
ENSMUSG00000032252	Glce	-0.355845	0.00958463	2365.26	0.103277	-3.44553	0.000569947
ENSMUSG00000094627	Gm10182	-0.35503	1.16418e-07	1154.58	0.057813	-6.141	8.20031e-10
ENSMUSG00000039512	Uhrf1bp1	-0.354708	0.0274869	1378.26	0.116542	-3.04361	0.00233762
ENSMUSG00000020330	Hmmr	-0.353671	0.0162802	1496.23	0.10889	-3.24797	0.00116231
ENSMUSG00000008318	Relt	-0.353657	0.000902911	621.071	0.0845599	-4.18233	2.88541e-05
ENSMUSG00000028949	Smarcd3	-0.353464	0.00858267	817.782	0.101541	-3.481	0.000499547
ENSMUSG00000039323	Igfbp2	-0.352956	0.0141582	972.278	0.107015	-3.29818	0.000973136
ENSMUSG00000031216	Stard8	-0.350994	0.035315	308.767	0.119421	-2.93913	0.00329139
ENSMUSG00000005410	Mcm5	-0.350434	0.0155561	1561.49	0.107382	-3.26343	0.00110074
ENSMUSG00000030493	C230052I12Rik	-0.350409	0.0111657	255.78	0.103501	-3.38556	0.000710327
ENSMUSG00000014813	Stc1	-0.34916	4.41497e-05	407.369	0.0703391	-4.96396	6.90708e-07
ENSMUSG00000020808	Fam64a	-0.347005	0.0316063	636.002	0.116259	-2.98477	0.00283794
ENSMUSG00000028019	Pdgfc	-0.346107	0.00105444	1222.78	0.0835774	-4.14115	3.45565e-05
ENSMUSG00000024037	Wdr4	-0.345205	0.0397943	586.458	0.119362	-2.89209	0.00382688
ENSMUSG00000026456	Cyb5r1	-0.344586	0.0329078	4074.12	0.116066	-2.96887	0.00298896
ENSMUSG00000030513	Pcsk6	-0.344001	0.00039924	2775.13	0.0778461	-4.41898	9.91661e-06
ENSMUSG00000049932	H2afx	-0.34373	0.00692077	1172.14	0.0965705	-3.55937	0.000371749
ENSMUSG00000029471	Camkk2	-0.342248	1.02498e-05	1014.73	0.0647392	-5.28656	1.24637e-07
ENSMUSG00000075705	Msrb1	-0.34217	3.45013e-05	3353.32	0.0680962	-5.0248	5.03948e-07
ENSMUSG00000029777	Gars	-0.342116	0.00345417	8329.73	0.0905423	-3.77852	0.000157765
ENSMUSG00000034040	Wbscr17	-0.340984	0.0239421	2389.31	0.109936	-3.10167	0.00192431
ENSMUSG00000050199	Lgr4	-0.339641	9.30806e-09	1571.82	0.0515438	-6.58937	4.41697e-11
ENSMUSG00000097908	4933404O12Rik	-0.339527	0.0481922	464.319	0.120823	-2.81011	0.0049525
ENSMUSG00000002055	Spag5	-0.338238	0.0173378	677.789	0.104843	-3.22615	0.00125466
ENSMUSG00000029581	Fscn1	-0.33591	0.000348492	14687.1	0.075348	-4.45811	8.26852e-06
ENSMUSG00000024232	Bambi	-0.332801	0.00155387	277.09	0.0826094	-4.02861	5.61083e-05
ENSMUSG00000054863	Fam19a5	-0.331645	0.00256081	238.076	0.0855163	-3.87815	0.000105255
ENSMUSG00000049521	Cdc42ep1	-0.331637	0.000307468	1483.68	0.0738565	-4.49029	7.11277e-06
ENSMUSG00000028266	Lmo4	-0.331205	0.000618599	1250.98	0.0772086	-4.28974	1.78879e-05
ENSMUSG00000012443	Kif11	-0.329435	0.0153247	1006.42	0.100758	-3.26955	0.00107717
ENSMUSG00000039221	Rpl22l1	-0.328146	0.00829547	2585.5	0.0938553	-3.4963	0.00047176
ENSMUSG00000039103	Nexn	-0.326347	0.000772092	2498.86	0.0771585	-4.22957	2.34141e-05
ENSMUSG00000044646	Zbtb7c	-0.325607	0.00508585	294.169	0.0889793	-3.65936	0.000252845
ENSMUSG00000021765	Fst	-0.324774	0.0106135	2341.07	0.0953566	-3.40589	0.000659486
ENSMUSG00000063275	Hacd1	-0.324188	0.000719686	969.214	0.0763034	-4.24867	2.15047e-05
ENSMUSG00000028832	Stmn1	-0.322901	0.00185952	1648.07	0.081238	-3.97475	7.0454e-05
ENSMUSG00000021614	Vcan	-0.322203	1.89808e-05	12520.9	0.0624233	-5.16158	2.44877e-07
ENSMUSG00000041324	Inhba	-0.321504	0.0436079	4879.37	0.11262	-2.85477	0.00430679
ENSMUSG00000003178	Mical3	-0.321196	0.034216	365.454	0.108756	-2.95337	0.0031433
ENSMUSG00000027832	Ptx3	-0.320378	4.75883e-10	21969.1	0.0452689	-7.07722	1.47078e-12
ENSMUSG00000056216	Cebpg	-0.320342	0.0307386	1317.21	0.106939	-2.99555	0.00273951
ENSMUSG00000036533	Cdc42ep3	-0.320339	2.05331e-06	1627.19	0.0571934	-5.60098	2.13141e-08
ENSMUSG00000074886	Grk6	-0.320063	7.44406e-12	1894.86	0.0414231	-7.72668	1.10389e-14
ENSMUSG00000078453	Abracl	-0.319328	0.0141582	1746.7	0.0968171	-3.29826	0.000972877
ENSMUSG00000074802	Gas2l3	-0.31866	0.000219456	402.742	0.0696344	-4.5762	4.73506e-06
ENSMUSG00000038644	Pold1	-0.318169	0.0177192	749.968	0.0988425	-3.21894	0.00128663
ENSMUSG00000059363	Fxn	-0.316057	0.031646	197.479	0.105922	-2.98388	0.00284619
ENSMUSG00000039617	Gm7488	-0.315889	0.0263004	307.229	0.103178	-3.06159	0.00220161
ENSMUSG00000036206	Sh3bp4	-0.315413	2.42789e-08	1267.2	0.049119	-6.42142	1.35013e-10
ENSMUSG00000023809	Rps6ka2	-0.315076	0.00467782	733.692	0.0855257	-3.68399	0.000229608
ENSMUSG00000001436	Slc19a1	-0.313856	0.000157152	507.99	0.0673029	-4.66334	3.11112e-06
ENSMUSG00000060950	Trmt61a	-0.313049	0.00134747	418.983	0.0769668	-4.06732	4.75567e-05
ENSMUSG00000020492	Ska2	-0.312802	0.0374702	470.661	0.1073	-2.91522	0.0035544
ENSMUSG00000026615	Eprs	-0.311873	0.0105188	8876.12	0.0914851	-3.409	0.000652014
ENSMUSG00000060860	Ube2s	-0.310845	0.00893335	4273.88	0.0896444	-3.46753	0.000525258
ENSMUSG00000011179	Odc1	-0.310507	1.16418e-07	5498.2	0.0505592	-6.14145	8.17706e-10
ENSMUSG00000026856	Dolpp1	-0.308838	0.0059889	351.991	0.0856257	-3.60684	0.000309947
ENSMUSG00000063659	Zbtb18	-0.308383	0.0129511	679.611	0.0925527	-3.33198	0.000862317
ENSMUSG00000040354	Mars	-0.308346	6.2584e-05	2627.11	0.0632437	-4.87552	1.08522e-06
ENSMUSG00000048040	Arxes2	-0.306656	0.000496998	349.138	0.0704333	-4.35385	1.33766e-05
ENSMUSG00000025192	Entpd7	-0.306538	0.00134747	458.225	0.0753424	-4.0686	4.72972e-05
ENSMUSG00000028896	Rcc1	-0.305607	2.30493e-06	1096.07	0.0547955	-5.57722	2.44387e-08
ENSMUSG00000042524	Sun2	-0.30232	1.19168e-06	3020.69	0.0529225	-5.7125	1.1133e-08
ENSMUSG00000075703	Ept1	-0.3021	0.0107716	1427.38	0.0888635	-3.39959	0.000674871
ENSMUSG00000040612	Ildr2	-0.301351	1.73374e-06	1098.37	0.0534398	-5.63907	1.7097e-08
ENSMUSG00000046561	Arsj	-0.30081	0.0191055	257.182	0.0942767	-3.19071	0.00141923
ENSMUSG00000062075	Lmnb2	-0.30063	8.89185e-05	742.906	0.0627099	-4.79398	1.63504e-06
ENSMUSG00000026637	Traf5	-0.300335	0.0119334	376.148	0.0893862	-3.35997	0.000779517
ENSMUSG00000024587	Nars	-0.29994	4.33378e-09	14925.7	0.0445343	-6.73505	1.63878e-11
ENSMUSG00000042148	Cox10	-0.29881	0.00952542	392.936	0.0866734	-3.44754	0.00056572
ENSMUSG00000032897	Nfyc	-0.29827	0.000365133	732.354	0.0671259	-4.44345	8.85286e-06
ENSMUSG00000025006	Sorbs1	-0.297431	2.04779e-05	1310.32	0.0578075	-5.1452	2.67229e-07
ENSMUSG00000025743	Sdc3	-0.297418	0.000303403	4155.12	0.066174	-4.49449	6.97375e-06
ENSMUSG00000007888	Crlf1	-0.297108	0.00212823	10821.7	0.0755629	-3.93194	8.42647e-05
ENSMUSG00000070871	Ccnyl1	-0.297079	0.000196523	1745.31	0.064491	-4.60653	4.09453e-06
ENSMUSG00000013629	Cad	-0.296732	0.0100765	2537.42	0.0865456	-3.42862	0.000606666
ENSMUSG00000052698	Tln2	-0.296322	0.0053199	5457.78	0.081293	-3.6451	0.000267284
ENSMUSG00000041168	Lonp1	-0.295924	0.0277935	6580.25	0.0974103	-3.03791	0.00238224
ENSMUSG00000037211	Spry1	-0.295921	1.42703e-06	1600.18	0.0521073	-5.67906	1.35434e-08
ENSMUSG00000033295	Ptprf	-0.29576	2.58739e-05	4664.97	0.0580986	-5.09066	3.56829e-07
ENSMUSG00000032366	Tpm1	-0.295277	2.5095e-05	56504.1	0.0579028	-5.09953	3.40504e-07
ENSMUSG00000074578	1500012F01Rik	-0.295059	0.0349132	795.863	0.100219	-2.94415	0.00323841
ENSMUSG00000041075	Fzd7	-0.29491	6.13496e-06	2337.91	0.0547037	-5.39104	7.00515e-08
ENSMUSG00000020547	Bzw2	-0.294897	0.000902911	1448	0.0704868	-4.18372	2.86777e-05
ENSMUSG00000027035	Cers6	-0.294345	0.000884319	2550.5	0.0702544	-4.1897	2.79321e-05
ENSMUSG00000040990	Sh3kbp1	-0.293371	0.030418	3684.85	0.0977897	-3.00002	0.00269966
ENSMUSG00000045005	Fzd5	-0.290677	0.00713047	1667.93	0.081892	-3.54951	0.000385945
ENSMUSG00000001870	Ltbp1	-0.290207	1.29342e-05	1521.79	0.055378	-5.24048	1.60155e-07
ENSMUSG00000029126	Nsg1	-0.289969	0.02018	1132.7	0.091503	-3.16895	0.00152988
ENSMUSG00000022364	Tbc1d31	-0.289833	0.00664086	522.631	0.0811114	-3.57327	0.000352551
ENSMUSG00000031490	Eif4ebp1	-0.289519	0.040009	4673.06	0.100183	-2.88991	0.00385347
ENSMUSG00000029730	Mcm7	-0.288574	0.0121871	1500.2	0.0860671	-3.3529	0.000799702
ENSMUSG00000027276	Jag1	-0.288093	0.00292903	598.413	0.0751108	-3.83557	0.000125271
ENSMUSG00000015932	Dstn	-0.287922	0.00069825	20556.6	0.0676155	-4.25823	2.06053e-05
ENSMUSG00000024593	Megf10	-0.28757	0.00631216	848.311	0.0801185	-3.5893	0.000331562
ENSMUSG00000024493	Lars	-0.287266	0.000873294	4207.79	0.0684919	-4.19415	2.73896e-05
ENSMUSG00000043336	Filip1l	-0.287164	6.78859e-09	2516.81	0.0431952	-6.64806	2.96973e-11
ENSMUSG00000054717	Hmgb2	-0.286585	0.036337	1402.08	0.097892	-2.92756	0.00341628
ENSMUSG00000062960	Kdr	-0.286471	0.0277449	180.843	0.0942661	-3.03895	0.002374
ENSMUSG00000043252	Tmem64	-0.286386	0.00878072	1888.75	0.0824646	-3.47284	0.000514981
ENSMUSG00000029775	Klhdc10	-0.284675	0.0168345	1555.76	0.0879862	-3.23545	0.0012145
ENSMUSG00000030245	Golt1b	-0.284225	0.0053199	1957.83	0.0779917	-3.6443	0.000268122
ENSMUSG00000032436	Cmtm7	-0.284065	0.000487153	1438.08	0.0651518	-4.36005	1.30033e-05
ENSMUSG00000024883	Rin1	-0.283966	0.000191998	861.998	0.0615697	-4.61211	3.98602e-06
ENSMUSG00000079036	Alkbh1	-0.282632	0.0117846	295.912	0.0839715	-3.36581	0.000763188
ENSMUSG00000003534	Ddr1	-0.282179	0.0355787	3771.58	0.0961074	-2.93608	0.00332388
ENSMUSG00000022791	Tnk2	-0.28156	0.00082024	7916.14	0.0668281	-4.2132	2.51783e-05
ENSMUSG00000040675	Mthfd1l	-0.28056	0.00985877	2333.3	0.081664	-3.43554	0.000591365
ENSMUSG00000028066	Pmf1	-0.280064	0.0361626	517.885	0.0955996	-2.92955	0.00339452
ENSMUSG00000041995	Zbed3	-0.277701	0.000255325	1002.53	0.0611947	-4.53799	5.67936e-06
ENSMUSG00000015605	Srf	-0.275632	9.98795e-11	3026.85	0.0376234	-7.32608	2.3698e-13
ENSMUSG00000041135	Ripk2	-0.274879	0.000884319	902.608	0.0656019	-4.1901	2.78826e-05
ENSMUSG00000036120	Rfxank	-0.274411	0.0497264	366.591	0.0981498	-2.79584	0.00517654
ENSMUSG00000020955	Ap4s1	-0.273623	0.0117224	232.373	0.0812333	-3.36836	0.000756175
ENSMUSG00000033256	Shf	-0.272736	0.00691269	351.992	0.0766015	-3.56045	0.000370226
ENSMUSG00000074925	Ptar1	-0.272312	0.0477538	190.069	0.0967632	-2.81421	0.00488975
ENSMUSG00000019907	Ppp1r12a	-0.271651	3.57098e-07	2376.38	0.0457366	-5.93946	2.85954e-09
ENSMUSG00000018362	Kpna2	-0.270715	0.0325644	3536.89	0.0910702	-2.97259	0.00295294
ENSMUSG00000023169	Slc38a1	-0.270257	0.00312088	721.548	0.0708661	-3.81363	0.00013694
ENSMUSG00000024501	Dpysl3	-0.270227	9.95e-08	3804.25	0.0437901	-6.17097	6.78728e-10
ENSMUSG00000027395	Polr1b	-0.268491	0.00691269	367.213	0.0754145	-3.5602	0.00037057
ENSMUSG00000048007	Timm8a1	-0.267946	0.0246557	514.831	0.0867224	-3.0897	0.0020036
ENSMUSG00000089762	Ier5l	-0.266573	3.11863e-08	2086.85	0.0418389	-6.37141	1.87298e-10
ENSMUSG00000024660	Incenp	-0.264992	0.0408687	1526.8	0.0920005	-2.88033	0.00397259
ENSMUSG00000029381	Shroom3	-0.264754	0.00528446	475.168	0.0725713	-3.6482	0.000264086
ENSMUSG00000070699	Sars2	-0.264529	0.0465812	199.857	0.0936	-2.82616	0.00471096
ENSMUSG00000020471	Pold2	-0.263874	0.0084194	486.68	0.075603	-3.49026	0.000482553
ENSMUSG00000040945	Rcc2	-0.26381	0.0389034	5633.67	0.0909562	-2.90041	0.00372679
ENSMUSG00000021360	Gcnt2	-0.263237	0.00145919	931.952	0.0650724	-4.0453	5.22569e-05
ENSMUSG00000046768	Rhoj	-0.263203	0.000184087	2324.3	0.0569219	-4.62392	3.76547e-06
ENSMUSG00000024613	Tcof1	-0.262687	0.000355931	2003.59	0.0590098	-4.45158	8.52418e-06
ENSMUSG00000056629	Fkbp2	-0.262314	0.0196983	939.077	0.0825381	-3.1781	0.00148245
ENSMUSG00000047557	Lxn	-0.262064	0.000210042	1041.04	0.0571162	-4.58826	4.46965e-06
ENSMUSG00000049764	Zfp280b	-0.261292	0.00134747	860.485	0.0642335	-4.06785	4.74488e-05
ENSMUSG00000037408	Cnnm4	-0.261292	0.00728368	478.428	0.0737822	-3.54139	0.000398018
ENSMUSG00000007029	Vars	-0.260773	0.000508717	4357.3	0.05999	-4.34694	1.38052e-05
ENSMUSG00000032640	Chsy1	-0.258695	0.00623206	2562.43	0.0719826	-3.59386	0.000325819
ENSMUSG00000037060	Prkcdbp	-0.255706	0.00599619	3457.44	0.0709082	-3.60615	0.000310769
ENSMUSG00000039959	Hip1	-0.255416	4.02924e-06	3188.85	0.0466875	-5.47075	4.48124e-08
ENSMUSG00000075232	Amd1	-0.255329	0.000351511	2251.35	0.0573054	-4.45559	8.3662e-06
ENSMUSG00000036093	Arl5a	-0.254497	0.000397428	9268.36	0.0575706	-4.42061	9.84214e-06
ENSMUSG00000039208	Metrnl	-0.254018	0.0373009	3398.52	0.0870539	-2.91794	0.00352349
ENSMUSG00000048058	Ldlrad3	-0.252762	0.0217924	290.699	0.0805052	-3.13969	0.00169125
ENSMUSG00000061979	Wbscr16	-0.252675	0.0363456	519.674	0.0863182	-2.92725	0.00341978
ENSMUSG00000030042	Pole4	-0.252401	0.0241833	1777.39	0.0814888	-3.09737	0.00195249
ENSMUSG00000004665	Cnn2	-0.251716	0.0021566	24481.9	0.0640923	-3.9274	8.58676e-05
ENSMUSG00000048701	Ccdc6	-0.248784	3.67146e-05	4995.55	0.0496579	-5.00995	5.44444e-07
ENSMUSG00000037275	Gemin5	-0.247025	0.00508585	1127.24	0.0675085	-3.65917	0.000253029
ENSMUSG00000028633	Ctps	-0.246841	0.0084194	5023.8	0.0707216	-3.49032	0.000482435
ENSMUSG00000018428	Akap1	-0.245863	0.00127005	1362.45	0.0601496	-4.08753	4.35999e-05
ENSMUSG00000028944	Prkag2	-0.245277	0.0301257	1049.65	0.0816372	-3.00448	0.00266034
ENSMUSG00000022995	Enah	-0.244963	4.4403e-06	4430.21	0.0449281	-5.45233	4.97134e-08
ENSMUSG00000029480	Dhx37	-0.244882	0.00156251	707.571	0.0608199	-4.02634	5.6652e-05
ENSMUSG00000035898	Uba6	-0.24439	0.00943628	2279.22	0.0708291	-3.45041	0.000559726
ENSMUSG00000037712	Fermt2	-0.244341	4.39798e-05	8585.61	0.0492065	-4.96563	6.8479e-07
ENSMUSG00000001473	Tubb6	-0.244248	0.0156573	10561	0.0749043	-3.2608	0.001111
ENSMUSG00000047881	Rell1	-0.243901	0.000819621	1204.38	0.0578799	-4.21391	2.50985e-05
ENSMUSG00000071547	Nt5dc2	-0.243803	0.0274097	1163.15	0.0800467	-3.04577	0.00232089
ENSMUSG00000038697	Taf5l	-0.242931	8.43522e-05	949.055	0.0505543	-4.80535	1.54482e-06
ENSMUSG00000033306	Lpp	-0.242482	0.021284	6838.52	0.0769955	-3.1493	0.00163663
ENSMUSG00000092203	1110038B12Rik	-0.24222	0.0106386	1267.3	0.0711447	-3.40461	0.000662592
ENSMUSG00000024395	Lims2	-0.241993	0.00037234	1368.34	0.0545365	-4.43728	9.11041e-06
ENSMUSG00000021217	Tshz3	-0.241431	0.0152984	1000.17	0.0738245	-3.27034	0.00107419
ENSMUSG00000022676	Snai2	-0.241073	0.0294559	1132.34	0.0800026	-3.01332	0.00258409
ENSMUSG00000026547	Tagln2	-0.24072	0.00118619	11267.4	0.0586427	-4.10485	4.04573e-05
ENSMUSG00000015143	Actn1	-0.239736	0.00427078	37941.1	0.0645747	-3.71253	0.000205195
ENSMUSG00000029580	Actb	-0.237793	0.0168033	120673	0.0734773	-3.23628	0.001211
ENSMUSG00000070867	Trabd2b	-0.23776	0.000508697	4031.61	0.0546882	-4.34755	1.37669e-05
ENSMUSG00000026519	Tmem63a	-0.237372	0.000442153	2005.98	0.054096	-4.38797	1.14415e-05
ENSMUSG00000024952	Rps6ka4	-0.237364	0.00311855	2905.69	0.062215	-3.81522	0.000136064
ENSMUSG00000061024	Rrs1	-0.237256	0.00757258	1341.57	0.0672425	-3.52836	0.00041815
ENSMUSG00000002297	Dbf4	-0.236722	0.0407491	942.326	0.082132	-2.88221	0.00394891
ENSMUSG00000039470	Zdhhc2	-0.236525	0.0186633	662.431	0.0739333	-3.19916	0.00137827
ENSMUSG00000021311	Mtr	-0.2364	0.0103135	606.201	0.0691465	-3.41882	0.000628922
ENSMUSG00000081603	Gm14681	-0.236228	0.0289877	578.044	0.0782273	-3.01976	0.00252974
ENSMUSG00000074221	Zfp568	-0.235504	0.0106634	725.058	0.0691984	-3.40332	0.00066572
ENSMUSG00000020773	Trim47	-0.235191	0.000855721	1415.56	0.055993	-4.20037	2.66481e-05
ENSMUSG00000021266	Wars	-0.234666	0.0255655	2691.37	0.0763441	-3.07379	0.00211356
ENSMUSG00000015176	Nolc1	-0.234615	0.0154957	2051.96	0.0718593	-3.26492	0.00109494
ENSMUSG00000041025	Iffo2	-0.234606	0.00680123	1463.43	0.0658045	-3.56519	0.000363586
ENSMUSG00000006219	Fblim1	-0.234251	0.000926796	2477.85	0.0561176	-4.17429	2.98922e-05
ENSMUSG00000028894	Inpp5b	-0.234114	0.0105122	1259.04	0.068652	-3.41015	0.000649268
ENSMUSG00000058013	Sept11	-0.23365	1.29366e-08	14165.6	0.035762	-6.53346	6.42659e-11
ENSMUSG00000030782	Tgfb1i1	-0.233232	0.0128153	4534.55	0.0699235	-3.33553	0.000851379
ENSMUSG00000029860	Zyx	-0.231473	0.0168033	19071.1	0.0715184	-3.23655	0.00120985
ENSMUSG00000031788	Kifc3	-0.231261	0.00731816	1389.28	0.0653386	-3.53943	0.000400988
ENSMUSG00000029710	Ephb4	-0.230577	0.000409493	2708.78	0.05226	-4.41211	1.02369e-05
ENSMUSG00000024981	Acsl5	-0.230271	1.46549e-06	2053.55	0.0405988	-5.67186	1.41257e-08
ENSMUSG00000025083	Afap1l2	-0.2301	0.00145467	642.229	0.0568638	-4.04651	5.19872e-05
ENSMUSG00000004929	Thop1	-0.229421	0.019936	1174.8	0.0722932	-3.17348	0.00150625
ENSMUSG00000024785	Rcl1	-0.229282	0.00830944	686.649	0.0655934	-3.4955	0.00047317
ENSMUSG00000027777	Schip1	-0.228861	0.0341043	643.535	0.0774391	-2.95537	0.00312292
ENSMUSG00000037070	Rbmxl1	-0.228437	0.000369478	1526.45	0.0514468	-4.44025	8.98559e-06
ENSMUSG00000029094	Afap1	-0.227635	0.00179393	3600.08	0.0570938	-3.98703	6.69049e-05
ENSMUSG00000022314	Rad21	-0.226912	0.00199773	4084.07	0.0574022	-3.95302	7.71717e-05
ENSMUSG00000039477	Tnrc18	-0.226908	0.00712585	10003.7	0.0639169	-3.55004	0.000385167
ENSMUSG00000033444	Specc1l	-0.226581	2.72332e-05	2707.97	0.0446033	-5.07992	3.77594e-07
ENSMUSG00000049775	Tmsb4x	-0.226369	0.0436129	38684.3	0.0793027	-2.8545	0.00431052
ENSMUSG00000042821	Snai1	-0.226208	0.000169534	2534.19	0.0487028	-4.64465	3.40652e-06
ENSMUSG00000004846	Plod3	-0.226207	0.0341854	14720.8	0.0765664	-2.95439	0.00313288
ENSMUSG00000031983	2310022B05Rik	-0.225567	0.018216	7528.54	0.0702846	-3.20935	0.00133037
ENSMUSG00000020680	Taf15	-0.223847	0.00115602	2892.18	0.0544368	-4.11205	3.9216e-05
ENSMUSG00000031328	Flna	-0.223312	0.0109893	110476	0.0658338	-3.39206	0.0006937
ENSMUSG00000005103	Wdr1	-0.222956	0.00208014	15158	0.0565992	-3.93921	8.17495e-05
ENSMUSG00000020875	Hoxb9	-0.22213	0.00866591	1797.84	0.063866	-3.47807	0.000505035
ENSMUSG00000022883	Robo1	-0.22193	0.0252905	483.78	0.0720747	-3.07916	0.00207582
ENSMUSG00000022614	Lmf2	-0.221023	0.0101167	3124.23	0.0645221	-3.42554	0.000613588
ENSMUSG00000021823	Vcl	-0.219816	0.00111915	19818.9	0.0533036	-4.12386	3.7258e-05
ENSMUSG00000029036	Atad3a	-0.218707	0.0111657	1124.79	0.0645882	-3.38617	0.00070875
ENSMUSG00000026176	Ctdsp1	-0.218617	0.00930875	2962.19	0.0632738	-3.4551	0.000550091
ENSMUSG00000026078	Pdcl3	-0.218142	0.0109887	2756.91	0.064301	-3.39251	0.000692548
ENSMUSG00000033350	Chst2	-0.218055	0.00333986	889.385	0.057526	-3.79055	0.000150315
ENSMUSG00000034066	Farp2	-0.217877	0.0221421	617.216	0.0695554	-3.13243	0.00173367
ENSMUSG00000052533	Nup188	-0.217276	0.00253997	1920.47	0.0559821	-3.88117	0.000103957
ENSMUSG00000031848	Lsm4	-0.216998	0.0456002	1143.42	0.076524	-2.83568	0.00457285
ENSMUSG00000042608	Stk40	-0.216724	0.045024	1434.14	0.0762897	-2.8408	0.00450006
ENSMUSG00000004530	Coro1c	-0.215928	0.000199594	5578.1	0.0469223	-4.60182	4.18811e-06
ENSMUSG00000030403	Vasp	-0.215884	0.000297324	5082.37	0.0479797	-4.49948	6.81197e-06
ENSMUSG00000071637	Cebpd	-0.215086	0.0030469	2371.02	0.056247	-3.82396	0.000131326
ENSMUSG00000035268	Pkig	-0.215012	0.0356919	812.25	0.0732678	-2.9346	0.00333975
ENSMUSG00000060098	Prmt7	-0.214099	0.028369	831.386	0.0706937	-3.02855	0.00245734
ENSMUSG00000011257	Pabpc4	-0.213569	1.42202e-05	5844.4	0.0409076	-5.22076	1.78188e-07
ENSMUSG00000004768	Rab23	-0.21284	0.00787489	1518.1	0.0605448	-3.51541	0.000439084
ENSMUSG00000062300	Pvrl2	-0.21273	0.00251303	6152.35	0.0547493	-3.88553	0.000102109
ENSMUSG00000001016	Ilf2	-0.212728	0.025482	1620.93	0.0691557	-3.07607	0.00209749
ENSMUSG00000041879	Ipo9	-0.212671	0.0297211	4402.85	0.0706682	-3.00944	0.00261734
ENSMUSG00000020900	Myh10	-0.212203	0.0223307	8933.85	0.0678131	-3.12924	0.00175261
ENSMUSG00000024165	Hn1l	-0.212182	0.017796	1746.14	0.065952	-3.21721	0.00129442
ENSMUSG00000032220	Myo1e	-0.211906	0.0104349	1709.26	0.0620912	-3.41282	0.000642947
ENSMUSG00000104960	Snhg8	-0.209791	0.0465829	818.317	0.0742382	-2.82591	0.00471459
ENSMUSG00000074656	Eif2s2	-0.20951	8.23055e-05	8516.91	0.0435401	-4.81189	1.49513e-06
ENSMUSG00000030347	D6Wsu163e	-0.209243	0.0106135	661.624	0.0614413	-3.40558	0.000660242
ENSMUSG00000032115	Hyou1	-0.208724	0.0473151	10925.5	0.0740408	-2.81904	0.00481676
ENSMUSG00000029554	Mad1l1	-0.207779	0.0345106	956.925	0.0704342	-2.94997	0.00317804
ENSMUSG00000048332	Lhfp	-0.207468	0.0010253	7473.88	0.0499964	-4.14966	3.32972e-05
ENSMUSG00000022678	Nde1	-0.206949	0.0273553	1267.35	0.067919	-3.04699	0.00231144
ENSMUSG00000028333	Anp32b	-0.20679	0.000352792	7067.16	0.0464265	-4.45414	8.42285e-06
ENSMUSG00000050912	Tmem123	-0.206533	0.0103213	6148.2	0.060447	-3.41676	0.000633702
ENSMUSG00000025231	Sufu	-0.206232	0.0140629	959.423	0.0624586	-3.3019	0.000960327
ENSMUSG00000053128	Rnf26	-0.206224	0.0141233	1713.11	0.0624903	-3.30009	0.000966543
ENSMUSG00000024937	Ehbp1l1	-0.205782	0.0278354	7675.16	0.0677598	-3.03694	0.00238996
ENSMUSG00000040857	Erf	-0.203934	5.53694e-05	2770.31	0.0415808	-4.90452	9.36556e-07
ENSMUSG00000049791	Fzd4	-0.203722	0.0040519	1102.78	0.0546555	-3.72738	0.000193477
ENSMUSG00000021171	Esyt2	-0.203679	0.00398679	8539.13	0.0545612	-3.73304	0.000189185
ENSMUSG00000020075	Ddx21	-0.203516	0.00213947	5282.01	0.0517859	-3.92995	8.49618e-05
ENSMUSG00000044700	Tmem201	-0.203136	0.00339302	944.997	0.0536745	-3.78459	0.000153965
ENSMUSG00000025423	Pias2	-0.201977	0.000151276	1708.41	0.043203	-4.67506	2.9387e-06
ENSMUSG00000034109	Golim4	-0.201591	0.000518503	5675.7	0.046452	-4.33977	1.4263e-05
ENSMUSG00000021820	Camk2g	-0.201091	3.43087e-05	3045.71	0.0399998	-5.0273	4.97422e-07
ENSMUSG00000001576	Ergic1	-0.20083	0.0030469	5226.39	0.0525229	-3.82367	0.000131482
ENSMUSG00000066232	Ipo7	-0.200414	0.00615614	3399.87	0.0556927	-3.59857	0.000319971
ENSMUSG00000001440	Kpnb1	-0.200315	0.000525327	18398.3	0.0462074	-4.33513	1.45675e-05
ENSMUSG00000026608	Kctd3	-0.200207	0.000843321	1274.86	0.0476022	-4.20584	2.60118e-05
ENSMUSG00000024283	Wac	-0.200054	0.0303635	2496.42	0.0666609	-3.00107	0.00269033
ENSMUSG00000020176	Grb10	-0.199477	0.0474274	6731.56	0.0707916	-2.81781	0.00483523
ENSMUSG00000062661	Ncs1	-0.199101	0.00185952	2263.41	0.0500881	-3.97502	7.03738e-05
ENSMUSG00000029552	Tes	-0.199073	0.00616045	4019.23	0.0553286	-3.59802	0.000320652
ENSMUSG00000032547	Ryk	-0.199068	0.000245953	7680.94	0.0437707	-4.54799	5.41618e-06
ENSMUSG00000018697	Aatf	-0.197964	0.00668804	735.62	0.0554414	-3.57069	0.000356047
ENSMUSG00000031546	Gins4	-0.197903	0.0220315	998.162	0.0631325	-3.13473	0.00172011
ENSMUSG00000026600	Soat1	-0.197331	0.0228277	3096.22	0.0632389	-3.12041	0.00180597
ENSMUSG00000029472	Anapc5	-0.196685	0.00205037	6168.07	0.0498802	-3.94314	8.04215e-05
ENSMUSG00000030122	Ptms	-0.196442	0.0483009	13214.1	0.0699351	-2.80892	0.00497084
ENSMUSG00000025236	Adpgk	-0.195843	0.025482	1888.62	0.0636714	-3.07584	0.0020991
ENSMUSG00000028484	Psip1	-0.195808	0.0100705	2280.06	0.0571015	-3.42911	0.000605561
ENSMUSG00000035299	Mid1	-0.195574	0.00618739	1323.21	0.0543844	-3.59614	0.000322972
ENSMUSG00000040782	Rfwd2	-0.193931	0.00441126	2073.07	0.0523856	-3.702	0.000213907
ENSMUSG00000020086	H2afy2	-0.193863	0.0393072	562.35	0.0669258	-2.89668	0.0037713
ENSMUSG00000029625	Cpsf4	-0.193799	0.0499176	610.702	0.0693593	-2.79414	0.00520384
ENSMUSG00000050628	Ubald2	-0.193167	0.0278231	1239.34	0.0635977	-3.03733	0.00238684
ENSMUSG00000030770	Parva	-0.193116	0.00312088	11392.1	0.0506448	-3.81315	0.000137206
ENSMUSG00000004880	Lbr	-0.192617	0.0481097	1002.43	0.0685253	-2.81089	0.00494045
ENSMUSG00000023988	Bysl	-0.19254	0.0329004	1385.35	0.0648461	-2.96919	0.00298585
ENSMUSG00000073557	Ppp1r12b	-0.192398	0.000553132	1602.86	0.0445218	-4.32142	1.55026e-05
ENSMUSG00000089945	Pakap	-0.191853	0.044099	2079.82	0.0673106	-2.85026	0.00436837
ENSMUSG00000026341	Actr3	-0.191331	0.00136555	13299.1	0.0470964	-4.06254	4.85415e-05
ENSMUSG00000029726	Mepce	-0.1907	0.0344537	979.918	0.0646226	-2.95098	0.00316769
ENSMUSG00000024053	Emilin2	-0.190193	0.00348285	8578.85	0.0503735	-3.77565	0.000159591
ENSMUSG00000023994	Nfya	-0.190153	0.0163076	993.159	0.0585596	-3.24717	0.0011656
ENSMUSG00000028234	Rps20	-0.189898	0.0127658	12534.7	0.0569082	-3.33691	0.000847139
ENSMUSG00000026558	Uck2	-0.189819	0.00983713	2425.13	0.0552284	-3.43698	0.000588242
ENSMUSG00000051323	Pcdh19	-0.189791	0.0220315	2824.5	0.0605419	-3.13487	0.00171929
ENSMUSG00000032120	C2cd2l	-0.189406	0.0333863	605.9	0.0639251	-2.96293	0.00304727
ENSMUSG00000003848	Nob1	-0.189218	0.00311855	924.615	0.0495988	-3.81498	0.000136192
ENSMUSG00000028273	Pdlim5	-0.189149	0.00269076	10525.4	0.0489456	-3.86448	0.000111325
ENSMUSG00000041355	Ssr2	-0.189146	0.0117846	3583.6	0.0561992	-3.36563	0.000763682
ENSMUSG00000021759	Ppap2a	-0.189064	0.000241578	2042.94	0.04153	-4.55247	5.30193e-06
ENSMUSG00000094936	Rbm4	-0.189057	0.0281922	456.857	0.0623741	-3.03102	0.00243731
ENSMUSG00000027247	Arhgap1	-0.188281	0.00806536	4530.35	0.0536828	-3.50729	0.000452693
ENSMUSG00000025790	Slco3a1	-0.188072	0.0226656	1093.79	0.0602256	-3.12279	0.00179147
ENSMUSG00000018334	Ksr1	-0.1876	0.0030231	1466.66	0.0490271	-3.82645	0.000130007
ENSMUSG00000034101	Ctnnd1	-0.187588	0.0151982	11162.2	0.0573173	-3.27279	0.0010649
ENSMUSG00000000184	Ccnd2	-0.187054	0.024467	11465.7	0.0604712	-3.09327	0.00197961
ENSMUSG00000044340	Phlpp1	-0.186659	0.0318955	408.651	0.0626381	-2.97996	0.00288282
ENSMUSG00000053110	Yap1	-0.186275	0.00745113	6628.65	0.0527152	-3.53361	0.000409931
ENSMUSG00000000628	Hk2	-0.186268	0.0449909	3254.18	0.0655482	-2.8417	0.00448738
ENSMUSG00000033059	Pygb	-0.186238	0.027878	3495.94	0.0613388	-3.03622	0.00239568
ENSMUSG00000030934	Oat	-0.185343	0.000849956	9223.66	0.0440979	-4.20298	2.63425e-05
ENSMUSG00000026492	Tfb2m	-0.184932	0.0162802	751.064	0.0569383	-3.24794	0.00116244
ENSMUSG00000024789	Jak2	-0.184433	0.00164387	2807.74	0.0459706	-4.01198	6.02114e-05
ENSMUSG00000030678	Maz	-0.183629	0.0318955	3064.03	0.0616184	-2.98011	0.00288149
ENSMUSG00000034659	Tmem109	-0.18346	0.000478326	2627.04	0.0420272	-4.36527	1.26967e-05
ENSMUSG00000024841	Eif1ad	-0.183148	0.0198081	739.215	0.0576677	-3.17592	0.00149365
ENSMUSG00000030738	Eif3c	-0.182519	4.48435e-05	12505	0.0368116	-4.95819	7.11538e-07
ENSMUSG00000041974	Spidr	-0.182193	0.0284679	713.537	0.0602091	-3.02601	0.00247804
ENSMUSG00000016946	Kctd5	-0.182029	0.00184227	2168.2	0.0457439	-3.9793	6.91177e-05
ENSMUSG00000040620	Dhx33	-0.181561	0.00856565	1303.74	0.0521438	-3.48192	0.000497827
ENSMUSG00000036371	Serbp1	-0.181332	0.0154573	10428.2	0.0555089	-3.26671	0.00108806
ENSMUSG00000040260	Daam2	-0.181103	0.036653	1072.44	0.0619351	-2.92407	0.00345485
ENSMUSG00000095567	Noc2l	-0.180521	0.000698723	2166.18	0.0424007	-4.25752	2.06711e-05
ENSMUSG00000021733	Slc4a7	-0.179989	0.0140629	847.688	0.0545046	-3.30228	0.000959031
ENSMUSG00000036817	Sun1	-0.179521	0.00271418	2145	0.0464887	-3.8616	0.000112648
ENSMUSG00000046062	Ppp1r15b	-0.179026	0.0195586	2810.19	0.0562795	-3.18102	0.00146758
ENSMUSG00000028868	Wasf2	-0.178527	0.0199659	4605.74	0.0562686	-3.17276	0.00150999
ENSMUSG00000003868	Ruvbl2	-0.178471	0.0275051	1573.14	0.0586545	-3.04275	0.0023443
ENSMUSG00000017144	Rnd3	-0.177762	0.0428251	1871.81	0.0620962	-2.86269	0.00420062
ENSMUSG00000030189	Ybx3	-0.17706	0.000345369	6122.02	0.0396872	-4.46138	8.1432e-06
ENSMUSG00000025265	Fgd1	-0.176964	0.0126992	741.7	0.0530041	-3.33868	0.000841778
ENSMUSG00000031353	Rbbp7	-0.176929	0.00471826	6178.8	0.048065	-3.68103	0.000232292
ENSMUSG00000061983	Rps12	-0.176325	0.000320542	17871.7	0.0393518	-4.48073	7.43899e-06
ENSMUSG00000031974	Abcb10	-0.176008	0.0229797	767.353	0.0564508	-3.11791	0.00182141
ENSMUSG00000008604	Ubqln4	-0.175951	0.0289756	1370.82	0.0582592	-3.02015	0.00252653
ENSMUSG00000026491	Ahctf1	-0.175937	0.00723	2791.02	0.0496328	-3.54478	0.00039294
ENSMUSG00000062867	Impdh2	-0.175927	0.0137961	3206.12	0.05315	-3.31002	0.000932904
ENSMUSG00000032803	Cdv3	-0.175554	0.00847292	5188.3	0.0503426	-3.48719	0.000488133
ENSMUSG00000026490	Cdc42bpa	-0.175147	0.000902911	4887.64	0.0418763	-4.18247	2.88354e-05
ENSMUSG00000028700	Pomgnt1	-0.175145	0.0316063	2420.11	0.0586778	-2.98486	0.00283712
ENSMUSG00000090035	Galnt4	-0.174884	0.00866622	842.71	0.0502871	-3.47772	0.000505695
ENSMUSG00000049439	Cyp20a1	-0.174092	0.021284	1539.39	0.0552891	-3.14876	0.00163966
ENSMUSG00000022742	Cpox	-0.174023	0.00674388	1318.67	0.0487762	-3.56778	0.000360021
ENSMUSG00000042323	Pbrm1	-0.173781	0.00243662	3526.3	0.0446234	-3.8944	9.84406e-05
ENSMUSG00000041057	Wdr43	-0.173407	0.0103213	1710.78	0.0507537	-3.41663	0.000634003
ENSMUSG00000020368	Canx	-0.173086	0.0345449	26176.5	0.0586848	-2.94942	0.00318375
ENSMUSG00000069565	Dazap1	-0.173022	0.0184521	2472.46	0.0540037	-3.20389	0.00135582
ENSMUSG00000024359	Hspa9	-0.172508	0.00488167	19776.9	0.0469846	-3.67157	0.000241061
ENSMUSG00000022702	Hira	-0.172436	0.016125	1112.69	0.0530367	-3.25125	0.00114897
ENSMUSG00000020592	Sdc1	-0.17238	0.000849956	4644.45	0.0410085	-4.20352	2.62797e-05
ENSMUSG00000053293	Pom121	-0.172225	0.00222459	1348.3	0.0439558	-3.91814	8.92342e-05
ENSMUSG00000026238	Ptma	-0.171981	0.0304458	20940.7	0.0573416	-2.99923	0.00270665
ENSMUSG00000033161	Atp1a1	-0.171402	3.71372e-05	16939.4	0.03426	-5.00299	5.64479e-07
ENSMUSG00000026192	Atic	-0.170611	0.0329114	3053.24	0.0574721	-2.96859	0.00299172
ENSMUSG00000029394	Cdk2ap1	-0.170548	0.00312088	2901.09	0.0447362	-3.81229	0.000137683
ENSMUSG00000040549	Ckap5	-0.170324	0.0168804	3030.05	0.0526651	-3.23409	0.00122032
ENSMUSG00000041238	Rbbp8	-0.169851	0.044694	598.366	0.0597007	-2.84504	0.00444057
ENSMUSG00000057113	Npm1	-0.169292	0.00328667	17474.5	0.0445858	-3.797	0.000146459
ENSMUSG00000034403	Pja1	-0.168555	0.014158	2119.47	0.0510961	-3.29879	0.000971022
ENSMUSG00000015937	H2afy	-0.168451	0.000911617	2034.49	0.0403132	-4.17857	2.9335e-05
ENSMUSG00000040824	Snrpd2	-0.168433	0.024029	2227.47	0.0543323	-3.10005	0.00193486
ENSMUSG00000022781	Pak2	-0.168395	0.00114473	3302.23	0.0409112	-4.1161	3.85339e-05
ENSMUSG00000028649	Macf1	-0.168031	0.0319778	7530.73	0.0564068	-2.97892	0.00289263
ENSMUSG00000055320	Tead1	-0.16768	0.021284	7963.53	0.0532492	-3.14896	0.00163851
ENSMUSG00000032026	Rexo2	-0.167446	0.0151555	4533.36	0.0511458	-3.27389	0.00106078
ENSMUSG00000107383	RP24-246N21.1	-0.167301	0.00977404	4184.43	0.0486402	-3.43956	0.000582659
ENSMUSG00000044533	Rps2	-0.167123	0.00789171	17377	0.0475526	-3.51449	0.000440606
ENSMUSG00000024960	Plcb3	-0.16669	0.0103213	3579.02	0.0487856	-3.41679	0.000633642
ENSMUSG00000020923	Ubtf	-0.166653	0.0402358	3633.57	0.0577273	-2.88691	0.00389045
ENSMUSG00000030541	Idh2	-0.166334	0.0348892	1428.6	0.0564857	-2.94471	0.00323253
ENSMUSG00000018583	G3bp1	-0.1663	0.0376962	5790.99	0.0571045	-2.91221	0.00358878
ENSMUSG00000020869	Lrrc59	-0.166223	0.0488247	10778.2	0.0592834	-2.80387	0.00504939
ENSMUSG00000060261	Gtf2i	-0.165219	0.025202	4924.19	0.0536297	-3.08075	0.00206482
ENSMUSG00000067274	Rplp0	-0.165063	0.000735826	25656.5	0.0389114	-4.24203	2.21506e-05
ENSMUSG00000027833	Shox2	-0.16491	0.0256422	1803.26	0.0536845	-3.07183	0.0021275
ENSMUSG00000020850	Prpf8	-0.164537	0.0442777	7858.89	0.0577626	-2.8485	0.00439265
ENSMUSG00000032437	Stt3b	-0.163823	0.0154779	7099.87	0.050167	-3.26555	0.00109253
ENSMUSG00000000902	Smarcb1	-0.163817	0.00317168	2234.93	0.0430345	-3.80665	0.000140864
ENSMUSG00000000561	Wdr77	-0.163565	0.0351123	1673.35	0.0556031	-2.94165	0.00326467
ENSMUSG00000005566	Trim28	-0.162951	0.0183266	6669.09	0.0508184	-3.20653	0.00134347
ENSMUSG00000030435	U2af2	-0.162107	0.0206143	5283.68	0.0513078	-3.1595	0.00158043
ENSMUSG00000005354	Txn2	-0.161995	0.0499281	2798.77	0.0579938	-2.79331	0.00521709
ENSMUSG00000007836	Hnrnpa0	-0.16194	0.00195026	7314.3	0.0408925	-3.96014	7.49045e-05
ENSMUSG00000030753	Prkrir	-0.16193	0.00508344	3101.69	0.0442426	-3.66006	0.000252155
ENSMUSG00000074102	Rbm15b	-0.160839	0.0140629	1721.65	0.0487067	-3.3022	0.00095929
ENSMUSG00000054808	Actn4	-0.160739	0.00670173	32243.2	0.0450275	-3.56979	0.000357273
ENSMUSG00000002372	Ranbp3	-0.160458	0.00453642	1829.14	0.0434572	-3.69232	0.000222215
ENSMUSG00000019849	Prep	-0.159998	0.0192839	3467.68	0.0502059	-3.18683	0.00143839
ENSMUSG00000051579	Tceal8	-0.159295	0.000382495	3557.39	0.0359519	-4.43079	9.38905e-06
ENSMUSG00000039515	Ppp2r4	-0.15914	0.0429214	4603.53	0.0556226	-2.86107	0.00422214
ENSMUSG00000031913	Vps4a	-0.15909	0.0189886	1813.92	0.0498197	-3.19331	0.00140651
ENSMUSG00000006333	Rps9	-0.158921	0.00313789	20566.7	0.0417102	-3.81012	0.000138898
ENSMUSG00000030970	Ctbp2	-0.158486	0.0241833	1557.92	0.0511683	-3.09734	0.00195266
ENSMUSG00000037331	Larp1	-0.15845	0.00127265	6593.62	0.0387784	-4.08605	4.38781e-05
ENSMUSG00000046364	Rpl27a	-0.158385	0.00202547	16173.5	0.0401282	-3.94698	7.91447e-05
ENSMUSG00000001017	Chtop	-0.157809	0.000152685	3025.13	0.0337749	-4.67237	2.9774e-06
ENSMUSG00000046668	Cxxc5	-0.157701	0.0477538	1354.99	0.0560357	-2.81429	0.00488852
ENSMUSG00000032643	Fhl3	-0.157321	0.00549771	1814.01	0.0432887	-3.63422	0.000278819
ENSMUSG00000074746	Pdzd8	-0.156417	0.0195429	3012.78	0.0491598	-3.1818	0.00146361
ENSMUSG00000018379	Srsf1	-0.156242	0.0252693	4778.24	0.0507331	-3.07968	0.00207221
ENSMUSG00000020358	Hnrnpab	-0.155271	0.0378971	15002.4	0.0533564	-2.91007	0.00361353
ENSMUSG00000025907	Rb1cc1	-0.15503	0.0469239	3834.29	0.0549145	-2.82311	0.00475606
ENSMUSG00000021662	Arhgef28	-0.152966	0.00936532	1070.56	0.0443022	-3.45279	0.000554823
ENSMUSG00000100725	Gm28062	-0.152717	0.00566823	8763.15	0.0421264	-3.62521	0.000288728
ENSMUSG00000033955	Tnks1bp1	-0.152187	0.000459771	10879.5	0.0347796	-4.37574	1.21019e-05
ENSMUSG00000024576	Csnk1a1	-0.151783	0.0010384	9338.79	0.0366076	-4.14623	3.37997e-05
ENSMUSG00000022772	Senp5	-0.151465	0.000868116	1870.35	0.0360925	-4.19657	2.70984e-05
ENSMUSG00000031545	Agpat6	-0.151001	0.00330126	3226.12	0.039792	-3.79474	0.000147797
ENSMUSG00000034681	Rnps1	-0.15055	0.0289364	1094.67	0.0498376	-3.02081	0.00252097
ENSMUSG00000034595	Ppp1r18	-0.150283	0.023276	5218.11	0.0482841	-3.11248	0.00185525
ENSMUSG00000019977	Hbs1l	-0.150111	0.00869978	2138.01	0.043185	-3.476	0.000508944
ENSMUSG00000031826	Usp10	-0.150098	0.0282965	1318.07	0.049543	-3.02964	0.00244844
ENSMUSG00000014498	Ankrd52	-0.149	0.0413029	3698.4	0.0517989	-2.87651	0.00402096
ENSMUSG00000028948	Nol9	-0.148418	0.0186109	1093.08	0.0463692	-3.2008	0.00137048
ENSMUSG00000032518	Rpsa	-0.148319	0.0229597	39190	0.0475621	-3.11844	0.00181812
ENSMUSG00000060036	Rpl3	-0.147368	0.0452025	18902.9	0.0519073	-2.83906	0.00452461
ENSMUSG00000058655	Eif4b	-0.147051	3.01074e-07	13579.5	0.024604	-5.9767	2.27698e-09
ENSMUSG00000027593	Raly	-0.146747	0.00435412	10367.5	0.0395926	-3.70643	0.000210198
ENSMUSG00000037742	Eef1a1	-0.146217	0.0205591	217123	0.046234	-3.16254	0.001564
ENSMUSG00000005533	Igf1r	-0.145724	0.0193141	1866.44	0.0457377	-3.18609	0.00144208
ENSMUSG00000007670	Khsrp	-0.145439	0.00312088	3279.68	0.0381464	-3.81267	0.000137476
ENSMUSG00000032050	Rdx	-0.145389	0.00842404	4885.62	0.0416698	-3.48908	0.000484693
ENSMUSG00000031299	Pdha1	-0.145028	0.00171627	7285.77	0.0362624	-3.99941	6.34997e-05
ENSMUSG00000041781	Cpsf2	-0.144741	0.0362215	2109.72	0.0494199	-2.9288	0.00340273
ENSMUSG00000027823	Gmps	-0.144733	0.0149594	1828.26	0.0441488	-3.27831	0.0010443
ENSMUSG00000042712	Wbp5	-0.144296	0.0031194	5184.17	0.0378284	-3.8145	0.000136461
ENSMUSG00000033454	Zbtb1	-0.143221	0.0246168	1032.28	0.046343	-3.09045	0.00199855
ENSMUSG00000042364	Snx18	-0.143015	0.000131567	4426.74	0.0303695	-4.70915	2.48756e-06
ENSMUSG00000004263	Atn1	-0.142641	0.00179426	5785.33	0.0357809	-3.98652	6.70504e-05
ENSMUSG00000062647	Rpl7a	-0.142238	0.000152928	21130.8	0.0304596	-4.66972	3.01615e-06
ENSMUSG00000033813	Tcea1	-0.142182	0.000508806	3604.69	0.0327133	-4.3463	1.38453e-05
ENSMUSG00000042594	Sh2b3	-0.142014	0.0447021	1082.19	0.0499216	-2.84475	0.00444469
ENSMUSG00000032399	Rpl4	-0.141679	3.17846e-07	30550.7	0.0237466	-5.96627	2.42739e-09
ENSMUSG00000051236	Msrb3	-0.141566	0.0115566	7523.5	0.0419516	-3.37451	0.000739479
ENSMUSG00000012848	Rps5	-0.141474	0.00209032	16432	0.035933	-3.93715	8.24536e-05
ENSMUSG00000026755	Arpc5l	-0.141325	0.012284	1165.55	0.0421816	-3.35039	0.000806972
ENSMUSG00000029614	Rpl6	-0.141187	0.000113726	24368.4	0.0297841	-4.74036	2.13336e-06
ENSMUSG00000033323	Ctdp1	-0.141067	0.034691	1161.19	0.0478539	-2.94786	0.00319979
ENSMUSG00000084349	Rpl3-ps1	-0.140191	0.0441121	9300.48	0.049191	-2.84993	0.00437294
ENSMUSG00000029569	Tmem168	-0.140016	0.02164	1538.53	0.0445475	-3.14306	0.00167189
ENSMUSG00000043733	Ptpn11	-0.139733	0.0476744	8118.18	0.0496309	-2.81544	0.00487101
ENSMUSG00000032423	Syncrip	-0.139582	0.0333863	4948.53	0.0471061	-2.96313	0.00304526
ENSMUSG00000001229	Dpp9	-0.139453	0.0259285	2223.48	0.04547	-3.06692	0.00216279
ENSMUSG00000032312	Csk	-0.138991	0.0186109	2911.57	0.0434285	-3.20045	0.00137215
ENSMUSG00000004069	Dnaja3	-0.138006	0.0324719	1462.27	0.0464084	-2.97372	0.00294214
ENSMUSG00000027601	Mtfr1	-0.137957	0.0141986	1430.33	0.0418535	-3.29619	0.000980048
ENSMUSG00000016921	Srsf6	-0.136805	0.0130627	4202.02	0.0410954	-3.32897	0.000871683
ENSMUSG00000027944	Hax1	-0.136165	0.00416508	2032.73	0.0366069	-3.71965	0.000199499
ENSMUSG00000057841	Rpl32	-0.135861	0.00731043	12563.5	0.038378	-3.54007	0.000400022
ENSMUSG00000025453	Nnt	-0.135733	0.0163226	2189.54	0.0418077	-3.24661	0.00116789
ENSMUSG00000073643	Wdfy1	-0.135544	0.00471826	2697.76	0.036822	-3.68105	0.000232276
ENSMUSG00000071644	Eef1g	-0.135263	3.00578e-05	22954.1	0.0267365	-5.05911	4.21215e-07
ENSMUSG00000003970	Rpl8	-0.135188	0.0160248	22946.1	0.041554	-3.25332	0.00114064
ENSMUSG00000025794	Rpl14	-0.134229	0.000238795	14568.9	0.0294646	-4.55562	5.22315e-06
ENSMUSG00000061477	Rps7	-0.134207	0.00623206	12531.5	0.0373468	-3.59353	0.000326228
ENSMUSG00000058546	Rpl23a	-0.134043	0.00185028	15829.3	0.0337058	-3.97687	6.98296e-05
ENSMUSG00000000740	Rpl13	-0.133895	0.00256081	21792.6	0.034528	-3.87786	0.000105379
ENSMUSG00000040151	Hs2st1	-0.133089	0.035315	2855.92	0.0452798	-2.93925	0.00329007
ENSMUSG00000070462	Mesdc1	-0.132122	0.0205784	2082.26	0.0418032	-3.16058	0.00157458
ENSMUSG00000056305	Usp39	-0.13188	0.0456002	1526.33	0.0465095	-2.83556	0.00457456
ENSMUSG00000028911	Srsf4	-0.131507	0.0217148	1300.55	0.0418577	-3.14177	0.00167928
ENSMUSG00000071172	Srsf3	-0.131343	0.0196983	4845.19	0.0413248	-3.1783	0.00148142
ENSMUSG00000041846	Smek1	-0.131177	0.0258614	1491.24	0.0427559	-3.06804	0.0021547
ENSMUSG00000037373	Ctbp1	-0.129736	0.0103213	5061.56	0.0379603	-3.41767	0.000631605
ENSMUSG00000035021	Baz1a	-0.129411	0.0179125	2103.29	0.0402516	-3.21505	0.00130422
ENSMUSG00000025967	Eef1b2	-0.129396	0.00131677	14644.9	0.031737	-4.07713	4.55945e-05
ENSMUSG00000034120	Srsf2	-0.12917	0.0133078	4244.68	0.0388806	-3.32223	0.000893015
ENSMUSG00000040028	Elavl1	-0.128979	0.0206143	1743.32	0.040819	-3.15977	0.00157893
ENSMUSG00000021838	Samd4	-0.128941	0.023366	2318.86	0.0414569	-3.11024	0.00186935
ENSMUSG00000022807	Osbpl11	-0.12873	0.0294559	1291.12	0.0427233	-3.01311	0.00258588
ENSMUSG00000018417	Myo1b	-0.128551	0.0402353	3374.16	0.0445248	-2.88717	0.00388719
ENSMUSG00000024982	Zdhhc6	-0.128012	0.0413222	1219.94	0.0445087	-2.87612	0.00402591
ENSMUSG00000024393	Prrc2a	-0.126127	0.023354	13540.1	0.0405429	-3.11094	0.00186492
ENSMUSG00000028081	Rps3a1	-0.12606	0.0247101	21984.2	0.0408158	-3.0885	0.00201169
ENSMUSG00000028277	Ube2j1	-0.125182	0.0374702	3522.24	0.0429433	-2.91506	0.00355615
ENSMUSG00000026674	Ddr2	-0.124548	0.0117874	11192.3	0.0370099	-3.36525	0.000764736
ENSMUSG00000029390	Tmed2	-0.124132	0.0019578	10082.4	0.0313562	-3.95876	7.53391e-05
ENSMUSG00000003402	Prkcsh	-0.123946	0.0386507	6536.91	0.0426969	-2.90293	0.00369685
ENSMUSG00000027184	Caprin1	-0.123758	0.0109782	14915.2	0.0364736	-3.3931	0.000691069
ENSMUSG00000047675	Rps8	-0.123051	0.0188373	22732.7	0.0385027	-3.19591	0.00139391
ENSMUSG00000000149	Gna12	-0.122588	0.0163372	3038.09	0.0377652	-3.24606	0.00117015
ENSMUSG00000023022	Lima1	-0.121941	0.00535833	15056.4	0.033489	-3.64122	0.000271353
ENSMUSG00000073702	Rpl31	-0.12083	0.0141986	11073.6	0.0366518	-3.29672	0.000978222
ENSMUSG00000031167	Rbm3	-0.120243	0.00291174	9285.51	0.0313277	-3.83823	0.000123922
ENSMUSG00000035632	Cnot3	-0.119793	0.0374702	1402.09	0.0410928	-2.91519	0.00355476
ENSMUSG00000048758	Rpl29	-0.119267	0.0371893	3038.13	0.0408571	-2.91912	0.00351019
ENSMUSG00000002524	Puf60	-0.119119	0.0255161	3297.1	0.0387424	-3.07464	0.00210758
ENSMUSG00000005610	Eif4g2	-0.119046	0.000588355	33286.5	0.0276575	-4.3043	1.67516e-05
ENSMUSG00000032336	Nptn	-0.118131	0.0499199	9316.97	0.0422853	-2.79367	0.00521131
ENSMUSG00000059291	Rpl11	-0.117539	0.0233417	14959.8	0.0377772	-3.11137	0.00186221
ENSMUSG00000031865	Dctn1	-0.1167	0.0334265	6683.94	0.0393964	-2.9622	0.00305454
ENSMUSG00000006673	Qrich1	-0.116335	0.0246936	2333.07	0.0376614	-3.08897	0.00200852
ENSMUSG00000031902	Nfatc3	-0.116283	0.0292742	2131.72	0.0385587	-3.01575	0.00256342
ENSMUSG00000007458	M6pr	-0.115013	0.0472831	6625.42	0.0407905	-2.81961	0.0048082
ENSMUSG00000061787	Rps17	-0.114957	0.0182229	11335.6	0.035824	-3.20894	0.00133223
ENSMUSG00000066037	Hnrnpr	-0.11412	0.0400641	2858.88	0.0394989	-2.88919	0.00386235
ENSMUSG00000041453	Rpl21	-0.112765	0.0280906	13368.1	0.0371841	-3.03262	0.00242437
ENSMUSG00000031988	Vps26b	-0.112559	0.0168804	2247.83	0.034801	-3.23436	0.00121916
ENSMUSG00000015023	Ddx19a	-0.112323	0.0449909	1548.68	0.0395327	-2.84127	0.00449342
ENSMUSG00000036646	Man1b1	-0.112266	0.0476064	3353.13	0.0398652	-2.81613	0.00486053
ENSMUSG00000032178	Ilf3	-0.112139	0.0347356	2129.91	0.0380524	-2.94697	0.00320905
ENSMUSG00000008682	Rpl10	-0.112132	0.0375032	17946.2	0.0384764	-2.9143	0.00356485
ENSMUSG00000020780	Srp68	-0.111976	0.0399699	3058.81	0.0387397	-2.89046	0.00384674
ENSMUSG00000020460	Rps27a	-0.111527	0.0463942	12543.6	0.0394348	-2.82813	0.00468201
ENSMUSG00000021144	Mta1	-0.1113	0.0191749	2705.29	0.0349038	-3.18876	0.00142884
ENSMUSG00000028495	Rps6	-0.110824	0.0144353	20004.4	0.0336787	-3.29062	0.000999671
ENSMUSG00000033228	Scaf11	-0.110069	0.0344608	3759.87	0.037303	-2.95067	0.00317089
ENSMUSG00000012405	Rpl15	-0.108006	0.0053199	18501.3	0.0296353	-3.64452	0.000267893
ENSMUSG00000015755	Tab2	-0.104877	0.0495387	3457.38	0.0374891	-2.79752	0.00514965
ENSMUSG00000016528	Mapkapk2	-0.103195	0.0373942	4781	0.0353782	-2.91691	0.00353518
ENSMUSG00000048076	Arf1	-0.102631	0.0474487	12037.8	0.0364272	-2.81743	0.00484092
ENSMUSG00000090862	Rps13	-0.102422	0.00134747	8426.99	0.0251808	-4.06746	4.75293e-05
ENSMUSG00000064210	Ano6	-0.101328	0.00275781	6724.33	0.0262879	-3.85456	0.00011594
ENSMUSG00000025362	Rps26	-0.097082	0.028369	14262.2	0.0320597	-3.02816	0.00246044
ENSMUSG00000002748	Baz1b	-0.0913694	0.0298969	5557.24	0.0303824	-3.00731	0.00263568
ENSMUSG00000046330	Rpl37a	-0.0898935	0.0494563	10148.6	0.0321218	-2.79852	0.00513375
ENSMUSG00000043716	Rpl7	-0.0841662	0.0279781	20907	0.027733	-3.03487	0.00240636
ENSMUSG00000035212	Leprot	0.104808	0.0487629	2955.3	0.0373627	2.80516	0.00502923
ENSMUSG00000033400	Agl	0.113173	0.0277449	1968.2	0.0372438	3.0387	0.00237602
ENSMUSG00000026426	Arl8a	0.123425	0.0146236	3296.6	0.0375635	3.28577	0.00101705
ENSMUSG00000042626	Shc1	0.123478	0.0226556	7179.69	0.0395357	3.12319	0.001789
ENSMUSG00000032382	Snx1	0.123872	0.0488247	2822.67	0.0441726	2.80428	0.0050429
ENSMUSG00000089715	Cbx6	0.123945	0.0131302	4711.75	0.0372589	3.3266	0.000879114
ENSMUSG00000021242	Npc2	0.125894	0.00842404	11385.5	0.0360815	3.48915	0.000484561
ENSMUSG00000010307	Tmem86a	0.126271	0.0317914	1674.22	0.0423413	2.98222	0.00286163
ENSMUSG00000041236	Vps41	0.126368	0.00651691	2375.6	0.0353088	3.57893	0.000345004
ENSMUSG00000028599	Tnfrsf1b	0.126422	0.0119451	1801.69	0.0376325	3.35938	0.000781165
ENSMUSG00000021890	Eaf1	0.126752	0.0310095	2809.8	0.0423658	2.99186	0.00277285
ENSMUSG00000034863	Ano8	0.127339	0.0301257	1486.6	0.0423864	3.00423	0.00266255
ENSMUSG00000035284	Vps13c	0.127529	0.0314477	1537.75	0.0426937	2.98706	0.0028167
ENSMUSG00000022337	Emc2	0.127928	0.0465537	1289.6	0.0452587	2.82658	0.00470473
ENSMUSG00000037788	Vopp1	0.128799	0.00592805	2002.02	0.0356723	3.61061	0.000305479
ENSMUSG00000024942	Capn1	0.129376	0.0269774	2568.37	0.042389	3.05212	0.00227228
ENSMUSG00000040652	Oaz2	0.131303	0.0448366	2416.6	0.0461771	2.84346	0.00446262
ENSMUSG00000018042	Cyb5r3	0.131918	0.00702812	11980.8	0.0371141	3.5544	0.000378842
ENSMUSG00000015149	Sirt2	0.13255	0.0191055	1690.66	0.0415466	3.1904	0.00142075
ENSMUSG00000037852	Cpe	0.133965	0.000248811	5636.67	0.0294763	4.54484	5.49757e-06
ENSMUSG00000024773	Atg2a	0.134227	0.0499199	1096.96	0.0480471	2.79366	0.00521148
ENSMUSG00000028128	F3	0.135166	0.0439607	33463.6	0.0473979	2.85173	0.00434816
ENSMUSG00000001127	Araf	0.13553	0.0307386	1480.29	0.0452435	2.99557	0.00273932
ENSMUSG00000023088	Abcc1	0.136076	0.0224705	4850.8	0.0435283	3.12616	0.00177105
ENSMUSG00000005625	Psmd4	0.136952	0.0429214	3397.19	0.0478728	2.86075	0.00422642
ENSMUSG00000037405	Icam1	0.137127	0.0488247	1225.5	0.0488961	2.80446	0.00504015
ENSMUSG00000021948	Prkcd	0.139287	0.0146232	1579.17	0.0423832	3.28638	0.00101485
ENSMUSG00000037706	Cd81	0.140407	0.00453642	8564.93	0.0380214	3.69283	0.000221773
ENSMUSG00000024480	Ap3s1	0.141303	0.0469239	2272.95	0.0500512	2.82317	0.00475508
ENSMUSG00000028646	Rragc	0.141307	0.000601654	3562.9	0.0328714	4.29877	1.71748e-05
ENSMUSG00000022594	Lynx1	0.141835	0.0309147	1702.34	0.0473881	2.99305	0.00276208
ENSMUSG00000040560	Wdr7	0.142087	0.0231623	1187.24	0.0456255	3.1142	0.00184447
ENSMUSG00000060601	Nr1h2	0.142637	0.0448366	1924.26	0.0501659	2.84331	0.00446471
ENSMUSG00000049339	Fam134a	0.144975	0.0316063	1418.51	0.0485677	2.98502	0.0028356
ENSMUSG00000024404	Riok3	0.145435	0.024313	2669.55	0.0469831	3.09548	0.00196494
ENSMUSG00000102918	Pcdhgc3	0.145498	0.0453748	11499.5	0.0512748	2.83761	0.00454522
ENSMUSG00000039081	Zfp503	0.146565	0.00331487	4437.9	0.0386384	3.79323	0.000148698
ENSMUSG00000036427	Gpi1	0.148522	0.00120818	13411.6	0.0362284	4.0996	4.13864e-05
ENSMUSG00000040097	Flywch1	0.148871	0.0305378	1316.37	0.049656	2.99806	0.00271709
ENSMUSG00000038650	Rnh1	0.150375	0.00286029	3881.69	0.0391206	3.8439	0.000121096
ENSMUSG00000034341	Wbp2	0.150596	0.00292075	2521.04	0.0392478	3.83705	0.000124522
ENSMUSG00000013160	Atp6v0d1	0.150608	0.0195395	3022.91	0.0473288	3.18216	0.0014618
ENSMUSG00000016256	Ctsz	0.152591	0.00188098	6898.81	0.0384256	3.97108	7.15462e-05
ENSMUSG00000026879	Gsn	0.153307	0.0118414	19885.6	0.0455859	3.36305	0.000770872
ENSMUSG00000055720	Ubl7	0.153819	0.031624	777.809	0.0515421	2.98434	0.00284187
ENSMUSG00000073155	1810058I24Rik	0.154181	0.00983713	1227.26	0.0448618	3.43681	0.000588609
ENSMUSG00000046020	Pofut1	0.154227	0.0166273	2602.5	0.0475986	3.24016	0.00119462
ENSMUSG00000045838	A430105I19Rik	0.154436	0.0238171	1162.57	0.049762	3.10349	0.0019125
ENSMUSG00000024339	Tap2	0.15488	0.0488247	1363.16	0.0552389	2.80382	0.00505009
ENSMUSG00000019210	Atp6v1e1	0.156141	0.000811843	2675.01	0.0370252	4.21716	2.47399e-05
ENSMUSG00000020390	Ube2b	0.156903	0.0275051	2374.93	0.0515679	3.04265	0.00234507
ENSMUSG00000000711	Rab5b	0.157155	0.00186136	3679.9	0.0395454	3.97405	7.06618e-05
ENSMUSG00000035776	Cd99l2	0.161176	0.0159581	1919.92	0.0495193	3.2548	0.00113471
ENSMUSG00000024835	Coro1b	0.161918	0.000285857	4486.61	0.0359083	4.50921	6.50687e-06
ENSMUSG00000022125	Cln5	0.162006	0.0428251	1978.95	0.0565928	2.86267	0.00420091
ENSMUSG00000034593	Myo5a	0.162406	0.00807391	4204.31	0.0463166	3.50642	0.000454171
ENSMUSG00000043987	Cep164	0.162639	0.0318544	869.348	0.0545518	2.98137	0.00286966
ENSMUSG00000018217	Pmp22	0.164407	0.0463042	9222.83	0.0581099	2.82925	0.00466578
ENSMUSG00000020564	Atxn7l1	0.165953	0.00087895	1436.47	0.0395867	4.19215	2.76321e-05
ENSMUSG00000023186	Vwa5a	0.166166	0.0141852	2611.37	0.0503939	3.29734	0.000976038
ENSMUSG00000032905	Atg12	0.166822	0.028173	1065.95	0.0550297	3.03148	0.00243357
ENSMUSG00000033159	Cnppd1	0.166846	0.00251892	1360.44	0.0429543	3.88428	0.000102635
ENSMUSG00000037646	Vps13b	0.167488	0.0463488	869.42	0.0592101	2.8287	0.00467371
ENSMUSG00000060147	Serpinb6a	0.167616	0.000426969	16775	0.0380948	4.39996	1.0827e-05
ENSMUSG00000020376	Rnf130	0.168381	0.0116458	1082.5	0.049948	3.37112	0.000748639
ENSMUSG00000030055	Rab43	0.168554	0.0120451	1785.68	0.050218	3.35645	0.00078949
ENSMUSG00000038545	Cul7	0.169016	0.00156251	4049.72	0.0419742	4.02667	5.65712e-05
ENSMUSG00000041736	Tspo	0.169051	0.0295474	1678.64	0.0561277	3.01191	0.0025961
ENSMUSG00000022010	Tsc22d1	0.169443	4.36837e-05	6547.98	0.0341015	4.9688	6.73702e-07
ENSMUSG00000039105	Atp6v1g1	0.169651	0.0408533	3140.85	0.0588877	2.88093	0.00396508
ENSMUSG00000032127	Vps11	0.169862	0.0109695	1175.05	0.050053	3.39364	0.000689711
ENSMUSG00000001123	Lgals9	0.170764	0.02613	3380.9	0.055736	3.06381	0.00218541
ENSMUSG00000066440	Zfyve26	0.171099	0.0132489	644.903	0.0514771	3.32379	0.000888043
ENSMUSG00000025351	Cd63	0.171516	0.00018458	25355.7	0.0371105	4.62178	3.80464e-06
ENSMUSG00000040722	Scamp5	0.171599	0.0131243	715.523	0.0515724	3.32735	0.000876769
ENSMUSG00000038936	Sccpdh	0.171934	0.02263	1137.88	0.05504	3.1238	0.0017853
ENSMUSG00000022214	Dcaf11	0.172416	0.0221007	830.725	0.0550277	3.13325	0.0017288
ENSMUSG00000066621	Tecpr1	0.172433	0.00800451	867.971	0.0491311	3.50966	0.000448685
ENSMUSG00000021069	Pygl	0.173025	0.003058	2494.56	0.0452816	3.82108	0.000132868
ENSMUSG00000042444	Fam63b	0.174456	0.0379592	1598.15	0.0599698	2.90907	0.00362507
ENSMUSG00000029465	Arpc3	0.174868	0.00394009	3415.31	0.0467931	3.73703	0.000186205
ENSMUSG00000026003	Acadl	0.175059	0.00563849	1843.44	0.0482662	3.62694	0.000286795
ENSMUSG00000020101	4632428N05Rik	0.175215	0.0291895	1292.57	0.0580732	3.01715	0.00255168
ENSMUSG00000028048	Gba	0.175269	0.00752747	2434.18	0.0496436	3.53055	0.000414689
ENSMUSG00000045374	Wdr81	0.176861	0.0351123	2905.41	0.0601232	2.94165	0.00326469
ENSMUSG00000030847	Bag3	0.177191	0.024746	3705.31	0.0573844	3.0878	0.00201645
ENSMUSG00000004285	Atp6v1f	0.18009	0.00162632	2051.86	0.0448544	4.01499	5.94481e-05
ENSMUSG00000031447	Lamp1	0.181526	7.99776e-09	24593.5	0.027445	6.61419	3.73589e-11
ENSMUSG00000015291	Gdi1	0.181809	1.64098e-05	3934.33	0.0350172	5.19199	2.08057e-07
ENSMUSG00000024678	Ms4a4d	0.182165	0.0449909	1146.34	0.0641093	2.84148	0.0044905
ENSMUSG00000030284	Creld1	0.18245	0.0025367	2433.87	0.0469998	3.88192	0.000103635
ENSMUSG00000017631	Abr	0.182606	0.0402307	1807.07	0.0632413	2.88745	0.00388377
ENSMUSG00000060802	B2m	0.183942	3.71248e-05	6584.19	0.0367521	5.00494	5.58785e-07
ENSMUSG00000024781	Lipa	0.18415	0.0492977	2167.84	0.0657729	2.79979	0.00511362
ENSMUSG00000044629	Cnrip1	0.184778	0.0291527	802.925	0.0612298	3.01778	0.0025463
ENSMUSG00000038280	Ostm1	0.185254	4.53408e-05	2061.07	0.0374134	4.95155	7.36237e-07
ENSMUSG00000018001	Cyth3	0.186086	4.39762e-05	2726.56	0.0374677	4.96657	6.81474e-07
ENSMUSG00000025793	Hgs	0.186628	0.0126014	2503.2	0.0558369	3.34238	0.000830628
ENSMUSG00000038301	Snx10	0.186885	0.0429214	687.41	0.0653381	2.86028	0.00423262
ENSMUSG00000020190	Mknk2	0.186912	0.00815374	1798.28	0.0533596	3.50287	0.000460267
ENSMUSG00000031565	Fgfr1	0.18819	0.0016599	10588.7	0.0469506	4.00826	6.11678e-05
ENSMUSG00000001962	Fam50a	0.188395	0.0116516	1558.7	0.0558964	3.37042	0.00075053
ENSMUSG00000016918	Sulf1	0.188464	0.000660301	6483.74	0.0441119	4.27239	1.93385e-05
ENSMUSG00000013921	Clip3	0.18892	0.0428089	2204.12	0.0659749	2.86351	0.0041898
ENSMUSG00000024962	Vegfb	0.189655	0.0224244	698.68	0.0606435	3.12738	0.00176372
ENSMUSG00000021687	Scamp1	0.189863	0.0040519	1551.85	0.0509362	3.72746	0.000193419
ENSMUSG00000022898	Dscr3	0.190499	0.00769462	1685.67	0.0540627	3.52367	0.000425609
ENSMUSG00000024413	Npc1	0.190577	0.00243662	1336.15	0.0489423	3.89391	9.86425e-05
ENSMUSG00000042628	Zfyve1	0.190716	0.0470286	1374.34	0.0675782	2.82216	0.00477015
ENSMUSG00000027935	Rab13	0.190762	0.00735647	793.383	0.0539227	3.5377	0.000403632
ENSMUSG00000026339	Ccdc93	0.191155	0.0473514	1166.24	0.06782	2.81856	0.00482396
ENSMUSG00000026471	Mr1	0.191232	0.0180486	955.232	0.0595314	3.21229	0.00131681
ENSMUSG00000040006	Ginm1	0.192308	0.0223177	2115.5	0.0614435	3.12983	0.00174908
ENSMUSG00000073889	Il11ra1	0.192412	0.0260651	1565.84	0.0627809	3.06481	0.00217805
ENSMUSG00000020777	Acox1	0.19293	2.1497e-05	2881.54	0.0375869	5.1329	2.85309e-07
ENSMUSG00000060477	Irak2	0.195383	0.00275588	1061.25	0.050681	3.85516	0.000115654
ENSMUSG00000017119	Nbr1	0.197399	0.00449743	3009.97	0.05341	3.69593	0.000219086
ENSMUSG00000026307	Scly	0.198543	0.0336087	589.323	0.0670724	2.96013	0.00307505
ENSMUSG00000040850	Psme4	0.199046	0.00213947	2542.59	0.0506509	3.92977	8.50269e-05
ENSMUSG00000030035	Wbp1	0.200135	0.0220659	909.2	0.0638595	3.134	0.00172443
ENSMUSG00000029455	Aldh2	0.201538	7.74525e-05	6531.29	0.0417569	4.82647	1.38975e-06
ENSMUSG00000031659	Adcy7	0.20202	0.0101697	1218.16	0.0590048	3.42378	0.000617557
ENSMUSG00000049090	Zadh2	0.202518	0.00172059	1732.38	0.0506504	3.99835	6.37868e-05
ENSMUSG00000038668	Lpar1	0.202608	0.0081591	3897.6	0.0578703	3.50107	0.000463399
ENSMUSG00000001082	Mfsd10	0.202871	0.00202547	1100.16	0.0513968	3.94715	7.90886e-05
ENSMUSG00000025736	Jmjd8	0.203871	0.0105154	749.716	0.0597908	3.40974	0.000650245
ENSMUSG00000029311	Hsd17b11	0.207238	0.0373942	962.387	0.0710527	2.91667	0.00353785
ENSMUSG00000060675	Pla2g16	0.20786	0.0296305	946.07	0.0690382	3.0108	0.00260561
ENSMUSG00000025232	Hexa	0.208086	0.0416828	5206.58	0.0724245	2.87314	0.00406412
ENSMUSG00000030630	Fah	0.208094	0.0310922	851.308	0.0695781	2.99079	0.00278255
ENSMUSG00000019528	Gyg	0.208328	0.0318955	1799.4	0.0699023	2.98027	0.00287991
ENSMUSG00000042997	Nhlrc3	0.208628	0.0013429	916.39	0.0512402	4.07156	4.66984e-05
ENSMUSG00000030629	Zfand6	0.208832	0.000588355	933.835	0.0485109	4.30485	1.67101e-05
ENSMUSG00000048546	Tob2	0.208975	0.00233685	1186.31	0.0535036	3.90581	9.39108e-05
ENSMUSG00000033581	Igf2bp2	0.210092	0.0126065	1291.98	0.0628709	3.34165	0.000832829
ENSMUSG00000000530	Acvrl1	0.210431	0.000634875	2309.97	0.04914	4.28227	1.84997e-05
ENSMUSG00000055850	Rnf181	0.211079	0.000273504	2156.31	0.0466921	4.52066	6.16484e-06
ENSMUSG00000003546	Klc4	0.211457	0.0292017	478.705	0.0700941	3.01676	0.0025549
ENSMUSG00000030805	Stx4a	0.212669	0.00839738	1702.65	0.0609079	3.49165	0.000480046
ENSMUSG00000000346	Dazap2	0.212801	4.56006e-05	3025.59	0.0429941	4.94955	7.43837e-07
ENSMUSG00000038206	Fbxo8	0.213101	0.0081591	487.505	0.0608577	3.50163	0.000462422
ENSMUSG00000019810	Fuca2	0.213344	0.00533241	1370.54	0.0585592	3.64322	0.00026925
ENSMUSG00000021143	Pacs2	0.213854	0.00195026	1866.79	0.053999	3.96032	7.48487e-05
ENSMUSG00000021277	Traf3	0.213904	0.030392	1055.49	0.0712888	3.00053	0.0026951
ENSMUSG00000037573	Tob1	0.21636	0.0118414	557.958	0.0643298	3.3633	0.000770176
ENSMUSG00000037287	Tbcel	0.217496	0.0183117	1294.05	0.0678136	3.20726	0.00134008
ENSMUSG00000091512	Lamtor3	0.218093	0.000223246	1488.41	0.0477118	4.57105	4.85297e-06
ENSMUSG00000024887	Asah2	0.220223	0.0119194	554.007	0.0655308	3.3606	0.00077772
ENSMUSG00000002409	Dyrk1b	0.220276	0.027559	359.912	0.0724232	3.04151	0.00235397
ENSMUSG00000035671	Zswim4	0.220534	0.0219249	723.611	0.0702992	3.13707	0.00170645
ENSMUSG00000028412	Slc44a1	0.223594	0.0191055	1988.37	0.0700871	3.19023	0.00142161
ENSMUSG00000025579	Gaa	0.22378	0.0347313	7545.88	0.0759282	2.94726	0.00320608
ENSMUSG00000049295	Zfp219	0.225606	0.00849219	899.062	0.0647134	3.48623	0.000489874
ENSMUSG00000020668	Kif3c	0.225797	0.000494013	987.201	0.0518384	4.35578	1.32596e-05
ENSMUSG00000025102	3110040N11Rik	0.22608	0.0439996	283.882	0.0792927	2.85121	0.00435527
ENSMUSG00000031934	Panx1	0.226208	0.0137029	522.883	0.0682886	3.31253	0.000924568
ENSMUSG00000034748	Sirt6	0.228019	0.0374969	342.121	0.0782336	2.9146	0.00356147
ENSMUSG00000036908	Unc93b1	0.228751	0.000491368	947.645	0.0524952	4.35756	1.31522e-05
ENSMUSG00000027397	Slc20a1	0.229247	0.0195867	2891.16	0.072083	3.18032	0.00147115
ENSMUSG00000020883	Fbxl20	0.229402	0.00692077	1980.29	0.0644537	3.55917	0.000372029
ENSMUSG00000061046	Haghl	0.229491	0.0355325	495.349	0.0781394	2.93694	0.00331467
ENSMUSG00000025875	Tspan17	0.229588	0.0138893	825.427	0.0694267	3.30691	0.000943325
ENSMUSG00000026482	Rgl1	0.2301	0.0114052	2987.95	0.0681082	3.37845	0.000728945
ENSMUSG00000033379	Atp6v0b	0.230167	0.000631404	2656.94	0.0537264	4.28405	1.83518e-05
ENSMUSG00000037260	Hgsnat	0.230379	0.0255161	1424.52	0.074927	3.07472	0.002107
ENSMUSG00000076431	Sox4	0.231417	0.0355325	7043.89	0.0788011	2.93673	0.00331693
ENSMUSG00000035992	Fnip1	0.23198	0.0179998	1486.82	0.0721924	3.21336	0.00131192
ENSMUSG00000001018	Snapin	0.232385	0.00134157	1377.63	0.0570649	4.07229	4.65527e-05
ENSMUSG00000000275	Trim25	0.232748	0.0118414	1119.8	0.0692069	3.36308	0.000770786
ENSMUSG00000026860	Sh3glb2	0.233955	0.0102532	772.088	0.0683834	3.42123	0.000623387
ENSMUSG00000000085	Scmh1	0.234398	0.0150811	793.722	0.0715592	3.27558	0.00105446
ENSMUSG00000062515	Fabp4	0.235212	0.0274869	1180.82	0.0772781	3.04371	0.00233679
ENSMUSG00000031521	Aga	0.23628	1.34605e-08	2025.54	0.036222	6.52311	6.88643e-11
ENSMUSG00000017428	Psmd11	0.236489	0.0113187	3551.27	0.0699425	3.38118	0.00072174
ENSMUSG00000022257	Laptm4b	0.236555	0.00446303	1205.54	0.0639589	3.69855	0.000216834
ENSMUSG00000038181	Chpf2	0.236584	0.00066745	4882.82	0.0554136	4.26943	1.95974e-05
ENSMUSG00000040234	Tm7sf3	0.237128	0.0053199	1176.01	0.06507	3.6442	0.000268224
ENSMUSG00000032024	Clmp	0.237292	0.0122975	3150.07	0.0708425	3.34957	0.000809372
ENSMUSG00000027254	Map1a	0.239612	9.89144e-06	6819.21	0.0452594	5.29419	1.19545e-07
ENSMUSG00000040562	Gstm2	0.240419	2.02676e-07	3676.51	0.0397669	6.04569	1.48772e-09
ENSMUSG00000024197	Plin3	0.241443	6.43617e-07	2277.34	0.0414426	5.82595	5.67883e-09
ENSMUSG00000049502	Dtx3l	0.242655	0.0280906	340.062	0.0800104	3.03279	0.002423
ENSMUSG00000007812	Zfp655	0.242946	0.025183	999.848	0.0788468	3.08124	0.0020614
ENSMUSG00000003541	Ier3	0.244007	0.00117542	4680.73	0.0594059	4.10746	4.00027e-05
ENSMUSG00000040128	Pnrc1	0.244516	5.53694e-05	1500.42	0.0498628	4.90377	9.40134e-07
ENSMUSG00000064215	Ifi27	0.244527	0.00105444	3725.43	0.0590374	4.1419	3.44441e-05
ENSMUSG00000028793	Rnf19b	0.245285	0.0476764	4259.65	0.0871291	2.8152	0.00487475
ENSMUSG00000025348	Itga7	0.245919	0.0234626	363.685	0.0791054	3.10875	0.00187882
ENSMUSG00000045211	Nudt18	0.246118	0.00347817	950.31	0.0651728	3.77639	0.000159118
ENSMUSG00000033793	Atp6v1h	0.246508	0.00052635	2945.61	0.0568763	4.33411	1.46349e-05
ENSMUSG00000024644	Cndp2	0.246864	0.000615246	5244.5	0.0575238	4.29152	1.77453e-05
ENSMUSG00000027078	Ube2l6	0.246894	0.00519576	367.115	0.067581	3.65331	0.000258883
ENSMUSG00000038235	F11r	0.246928	0.0111657	761.729	0.0729342	3.38562	0.00071017
ENSMUSG00000021665	Hexb	0.247541	0.0117583	1841.54	0.0735155	3.3672	0.000759362
ENSMUSG00000013495	Tmem175	0.2476	0.0117751	311.576	0.0735483	3.36649	0.000761316
ENSMUSG00000032192	Gnb5	0.24797	0.0388942	399.671	0.0854857	2.90072	0.00372302
ENSMUSG00000029674	Limk1	0.248249	0.00111942	920.403	0.0602071	4.12326	3.73552e-05
ENSMUSG00000046546	Fam43a	0.248272	5.8768e-05	1281.32	0.0507678	4.89035	1.00655e-06
ENSMUSG00000034786	Gpsm3	0.248712	0.00245571	562.339	0.0639105	3.89157	9.95976e-05
ENSMUSG00000025357	Dgka	0.249395	0.0108426	527.313	0.0734061	3.39747	0.000680123
ENSMUSG00000032271	Nnmt	0.250795	8.23055e-05	768.51	0.0521176	4.81211	1.49347e-06
ENSMUSG00000023055	Calcoco1	0.250876	0.0141986	1457.97	0.0761114	3.29617	0.000980124
ENSMUSG00000001663	Gstt1	0.251845	0.0167577	611.102	0.0777866	3.23764	0.00120523
ENSMUSG00000024589	Nedd4l	0.252134	0.00359512	1443.99	0.0669551	3.76572	0.000166068
ENSMUSG00000025037	Maoa	0.252832	0.0079795	1767.76	0.0720145	3.51084	0.000446691
ENSMUSG00000038894	Irs2	0.253503	0.0462347	542.411	0.0895709	2.8302	0.00465192
ENSMUSG00000008348	Ubc	0.255269	0.000439217	13212.3	0.0581472	4.39004	1.13329e-05
ENSMUSG00000021939	Ctsb	0.255838	0.0103213	29208.2	0.0748841	3.41646	0.000634413
ENSMUSG00000038451	Spsb2	0.25589	0.00871349	407.915	0.0736322	3.47524	0.000510392
ENSMUSG00000002603	Tgfb1	0.257745	7.57773e-07	1848.7	0.0444709	5.79583	6.79843e-09
ENSMUSG00000024423	Impact	0.25859	0.0463042	2158.39	0.0913985	2.82926	0.00466562
ENSMUSG00000032633	Flcn	0.258734	0.025183	948.063	0.0839669	3.08138	0.00206043
ENSMUSG00000073411	H2-D1	0.259725	0.000756312	3261.86	0.0613236	4.23531	2.28234e-05
ENSMUSG00000006717	Acot13	0.259936	0.0103135	575.844	0.0760348	3.41864	0.000629348
ENSMUSG00000017760	Ctsa	0.262997	0.00577502	8499.61	0.0726661	3.61926	0.000295452
ENSMUSG00000004562	Arhgef40	0.263039	0.0274528	3663.35	0.0863981	3.0445	0.00233065
ENSMUSG00000000838	Fmr1	0.263648	0.0129798	4197.94	0.0791488	3.33105	0.000865195
ENSMUSG00000033880	Lgals3bp	0.26368	0.00815374	5722.95	0.0752803	3.50264	0.000460677
ENSMUSG00000021114	Atp6v1d	0.265294	0.0145322	1590.13	0.0806749	3.28844	0.00100746
ENSMUSG00000038822	Hace1	0.265953	0.0257246	423.935	0.0866126	3.07061	0.00213625
ENSMUSG00000028980	H6pd	0.266332	3.51509e-07	7774.32	0.0448101	5.94357	2.78872e-09
ENSMUSG00000066235	Pomgnt2	0.267858	0.0138858	346.614	0.0809838	3.30755	0.000941156
ENSMUSG00000019718	L3hypdh	0.269064	0.0274528	335.582	0.0883757	3.04454	0.00233033
ENSMUSG00000039745	Htatip2	0.26933	0.00211736	957.817	0.0684689	3.93362	8.36771e-05
ENSMUSG00000056268	Dennd1b	0.275188	0.0183266	359.43	0.0858237	3.20644	0.00134389
ENSMUSG00000035722	Abca7	0.275818	0.000364167	595.249	0.0620475	4.44527	8.77827e-06
ENSMUSG00000031812	Map1lc3b	0.277121	9.43952e-05	5214.66	0.0579804	4.77957	1.75674e-06
ENSMUSG00000039382	Wdr45	0.277432	0.00267511	548.212	0.0717556	3.86634	0.00011048
ENSMUSG00000019558	Slc6a8	0.279111	3.6326e-06	5184.93	0.0508374	5.49027	4.01318e-08
ENSMUSG00000052459	Atp6v1a	0.28022	4.8545e-05	4893.11	0.0567854	4.93472	8.02664e-07
ENSMUSG00000060703	Cd302	0.280236	0.00665581	1218.39	0.0784465	3.57232	0.000353838
ENSMUSG00000040007	Bahd1	0.280674	0.000331858	1286.65	0.0627727	4.47128	7.77543e-06
ENSMUSG00000041426	Hibch	0.282535	0.0109432	352.04	0.0832302	3.39462	0.000687245
ENSMUSG00000029209	Gnpda2	0.284592	0.00418153	884.6	0.0765389	3.71826	0.000200597
ENSMUSG00000027257	Pacsin3	0.284944	0.0147219	1284.81	0.0867836	3.28339	0.00102568
ENSMUSG00000015709	Arnt2	0.285113	0.00202547	962.024	0.0722325	3.94716	7.90849e-05
ENSMUSG00000032712	2810474O19Rik	0.285827	0.0260175	992.927	0.0932361	3.06563	0.00217215
ENSMUSG00000004207	Psap	0.286649	0.000409493	42976.5	0.0649861	4.41093	1.02927e-05
ENSMUSG00000044197	Gpr146	0.28682	0.0360894	263.923	0.0978765	2.93043	0.00338497
ENSMUSG00000021950	Anxa8	0.287248	0.00807391	324.229	0.0819232	3.50631	0.000454371
ENSMUSG00000019832	Rab32	0.288159	0.000255024	1388.46	0.063486	4.53894	5.65376e-06
ENSMUSG00000038351	Sgsm2	0.28897	0.000902911	531.756	0.0690713	4.18365	2.86864e-05
ENSMUSG00000042428	Mgat3	0.289805	0.00519997	948.467	0.0793396	3.65272	0.000259478
ENSMUSG00000005054	Cstb	0.290757	0.00136555	2660.65	0.0715753	4.06226	4.85998e-05
ENSMUSG00000022965	Ifngr2	0.290932	0.00394345	1258.38	0.0778689	3.73618	0.000186837
ENSMUSG00000020818	Mfsd11	0.291045	0.00744588	1066.67	0.0823523	3.53415	0.00040909
ENSMUSG00000024818	Slc25a45	0.291678	0.0224244	355.354	0.0932694	3.12726	0.00176442
ENSMUSG00000053192	Mllt11	0.29181	0.00015116	853.046	0.0624059	4.676	2.92525e-06
ENSMUSG00000036181	Hist1h1c	0.291897	0.0126305	4777.3	0.0873731	3.34081	0.000835352
ENSMUSG00000032182	Yipf2	0.292111	0.0101105	363.234	0.085241	3.42688	0.000610568
ENSMUSG00000034993	Vat1	0.294673	3.88448e-10	14683.5	0.0414391	7.111	1.15207e-12
ENSMUSG00000020432	Tcn2	0.294676	0.00349322	2898.03	0.0780702	3.77451	0.000160325
ENSMUSG00000025964	Adam23	0.29646	1.35918e-10	3352.36	0.0407641	7.27257	3.52721e-13
ENSMUSG00000001418	Glmp	0.296988	9.20819e-07	3038.46	0.051558	5.76027	8.39778e-09
ENSMUSG00000052914	Cyp2j6	0.297188	0.00388114	554.969	0.0794247	3.74176	0.000182734
ENSMUSG00000026473	Glul	0.298259	0.00043642	1873.56	0.0679089	4.39206	1.12284e-05
ENSMUSG00000005949	Ctns	0.298826	0.0274188	335.114	0.0981238	3.0454	0.00232369
ENSMUSG00000028494	Plin2	0.300737	0.011972	2735	0.0895464	3.35845	0.000783813
ENSMUSG00000015501	Hivep2	0.301497	0.0112485	1186.62	0.0891157	3.38321	0.00071643
ENSMUSG00000026222	Sp100	0.303659	0.00202547	385.716	0.07693	3.94721	7.90682e-05
ENSMUSG00000037321	Tap1	0.303789	0.0429214	393.188	0.106199	2.86058	0.00422869
ENSMUSG00000034248	Slc25a37	0.304368	0.00706699	936.507	0.0856749	3.55259	0.000381461
ENSMUSG00000027207	Galk2	0.304918	0.000370757	1143.17	0.0686931	4.43885	9.04421e-06
ENSMUSG00000021876	Rnase4	0.305036	6.18059e-05	5068.61	0.0625129	4.87957	1.06317e-06
ENSMUSG00000019796	Lrp11	0.305773	0.0105879	791.106	0.0897513	3.40689	0.000657083
ENSMUSG00000019923	Zwint	0.306378	0.00173209	3868.28	0.0766654	3.99629	6.43416e-05
ENSMUSG00000028295	Smim8	0.308488	0.0408687	164.634	0.107102	2.88033	0.00397263
ENSMUSG00000076435	Acsf2	0.309097	0.00595537	332.417	0.0856453	3.60904	0.000307328
ENSMUSG00000029657	Hsph1	0.309606	0.0119132	5212.47	0.0921154	3.36106	0.000776428
ENSMUSG00000035969	Rusc2	0.309607	0.00623635	4804.28	0.08617	3.59298	0.000326915
ENSMUSG00000031767	Nudt7	0.309628	0.0273962	164.122	0.101645	3.04618	0.00231772
ENSMUSG00000046982	Tshz1	0.309768	5.44433e-05	1214.77	0.0631046	4.9088	9.16337e-07
ENSMUSG00000047735	Samd9l	0.312222	0.00026386	743.467	0.0689287	4.52964	5.90833e-06
ENSMUSG00000036820	Amdhd2	0.312339	4.49053e-05	570.585	0.0630095	4.95701	7.15848e-07
ENSMUSG00000021772	Nkiras1	0.313008	0.0137979	294.44	0.0945735	3.30967	0.000934044
ENSMUSG00000047909	Ankrd16	0.313682	0.028369	196.31	0.103591	3.02807	0.00246119
ENSMUSG00000006221	Hspb7	0.314573	0.0205769	2994.79	0.0994991	3.16157	0.00156924
ENSMUSG00000029098	Acox3	0.314964	0.00134801	632.759	0.0774489	4.06674	4.76755e-05
ENSMUSG00000034422	Parp14	0.315465	0.0230011	352.167	0.101196	3.11736	0.00182481
ENSMUSG00000002058	Unc119	0.315592	0.002007	299.206	0.0798767	3.95099	7.78277e-05
ENSMUSG00000041439	Mfsd6	0.316156	0.00105444	385.226	0.0763391	4.14146	3.45097e-05
ENSMUSG00000002325	Irf9	0.3176	0.00127086	555.232	0.0777121	4.08688	4.37222e-05
ENSMUSG00000026944	Abca2	0.317816	0.0463942	891.542	0.112385	2.82792	0.00468517
ENSMUSG00000004558	Ndrg2	0.317908	0.000114321	1215.51	0.0670903	4.73851	2.15301e-06
ENSMUSG00000025950	Idh1	0.319786	0.003804	3953.35	0.0853219	3.74799	0.000178255
ENSMUSG00000006273	Atp6v1b2	0.320396	4.49717e-05	2904.98	0.0646627	4.95488	7.23754e-07
ENSMUSG00000003812	Dnase2a	0.321951	0.0105188	375.731	0.0944335	3.40928	0.000651334
ENSMUSG00000064120	Mocs1	0.322729	0.0205769	733.611	0.102083	3.16144	0.00156993
ENSMUSG00000044337	Ackr3	0.323153	0.0159378	983.681	0.0992648	3.25546	0.00113208
ENSMUSG00000062901	Klhl24	0.323318	0.0379427	1204.39	0.111127	2.90945	0.00362069
ENSMUSG00000024892	Pcx	0.323492	0.0231602	832.773	0.103866	3.1145	0.00184258
ENSMUSG00000027223	Mapk8ip1	0.323996	0.00561588	400.324	0.0892955	3.62836	0.000285229
ENSMUSG00000031387	Renbp	0.324338	0.00179501	1574.57	0.0813704	3.98595	6.72114e-05
ENSMUSG00000032652	Crebl2	0.325126	0.00720021	547.376	0.0916822	3.54623	0.000390788
ENSMUSG00000020696	Rffl	0.325248	0.0205769	174.393	0.102863	3.16195	0.00156718
ENSMUSG00000018920	Cxcl16	0.325966	0.00351345	287.035	0.0864113	3.77226	0.000161775
ENSMUSG00000021792	Fam213a	0.326103	0.0011552	386.492	0.0792861	4.11298	3.90579e-05
ENSMUSG00000020910	Adprm	0.326846	0.0255861	255.297	0.106351	3.07329	0.00211716
ENSMUSG00000053581	Zfand2a	0.32738	0.000732241	1305.15	0.0771453	4.24368	2.19884e-05
ENSMUSG00000035944	Ttc38	0.327497	0.0146236	208.006	0.0996678	3.28589	0.00101662
ENSMUSG00000060594	Layn	0.328039	0.0206498	1433.05	0.103852	3.15871	0.00158468
ENSMUSG00000021367	Edn1	0.33063	0.00312088	549.162	0.0867093	3.81308	0.000137244
ENSMUSG00000038086	Hspb2	0.33241	0.0250293	137.983	0.107799	3.0836	0.00204511
ENSMUSG00000034714	Ttyh2	0.332861	0.000549875	828.163	0.0769922	4.32331	1.53706e-05
ENSMUSG00000007038	Neu1	0.333292	0.000410878	704.715	0.0755949	4.40893	1.03885e-05
ENSMUSG00000020070	Rufy2	0.333828	0.000223246	464.078	0.0730269	4.5713	4.847e-06
ENSMUSG00000020034	Tcp11l2	0.336772	0.0496001	360.499	0.120409	2.79689	0.00515971
ENSMUSG00000032062	2310030G06Rik	0.337248	0.0487352	141.265	0.120207	2.80557	0.00502276
ENSMUSG00000004221	Ikbkg	0.337385	0.0267914	1498.29	0.110434	3.05507	0.0022501
ENSMUSG00000028583	Pdpn	0.337844	0.0378971	8081.59	0.116092	2.91013	0.00361278
ENSMUSG00000039195	1110008P14Rik	0.33956	0.00320128	316.633	0.0892655	3.80393	0.000142416
ENSMUSG00000024163	Mapk8ip3	0.339574	0.0186109	869.947	0.106108	3.20026	0.00137302
ENSMUSG00000045193	Cirbp	0.340154	0.0219232	398.447	0.108413	3.13757	0.00170353
ENSMUSG00000031805	Jak3	0.340171	0.0485466	138.595	0.121184	2.80705	0.00499972
ENSMUSG00000034868	Myl12b	0.340362	2.44704e-09	3012.03	0.0498599	6.82637	8.70899e-12
ENSMUSG00000040746	Rnf167	0.340709	0.0116079	277.959	0.101021	3.37265	0.000744495
[truncated: 339 more rows]

## Sheet: CuO_Low
Ensembl ID	gene_name	log2FoldChange	padj	baseMean	lfcSE	stat	pvalue
[truncated: 1,920 more rows]

[truncated: 5 more sheets: CuO_Medium, CuO_High, ZnO_Low, ZnO_Medium, ZnO_High]
