# Supplementary material for: Transcriptomic Profiling of Mouse Mesenchymal Stem Cells Exposed to Metal-Based Nanoparticles
Source: Int J Mol Sci. 2025 Aug 5;26(15):7583. doi: 10.3390/ijms26157583 (PMC12347195; doi:10.3390/ijms26157583)
Supplement: Supplementary file 1 [file ijms-26-07583-s001.zip › ijms-3777637-supplementary/Supplementary table S3.xlsx]

## Sheet: Ag_common
Ensembl ID
ENSMUSG00000028655
ENSMUSG00000060284
ENSMUSG00000036264
ENSMUSG00000020542
ENSMUSG00000028766
ENSMUSG00000033316
ENSMUSG00000046352
ENSMUSG00000048616
ENSMUSG00000035493
ENSMUSG00000021798
ENSMUSG00000047139
ENSMUSG00000026725
ENSMUSG00000031972
ENSMUSG00000036856
ENSMUSG00000017737
ENSMUSG00000040998
ENSMUSG00000029561
ENSMUSG00000033377
ENSMUSG00000028681
ENSMUSG00000036862
ENSMUSG00000074896
ENSMUSG00000030107
ENSMUSG00000035692
ENSMUSG00000025498
ENSMUSG00000073490
ENSMUSG00000017830
ENSMUSG00000030256
ENSMUSG00000033207
ENSMUSG00000033355
ENSMUSG00000034459
ENSMUSG00000062488
ENSMUSG00000027514
ENSMUSG00000090877
ENSMUSG00000031750
ENSMUSG00000050345
ENSMUSG00000058135
ENSMUSG00000031613
ENSMUSG00000064267
ENSMUSG00000024030
ENSMUSG00000040907
ENSMUSG00000026628
ENSMUSG00000022415
ENSMUSG00000040170
ENSMUSG00000031871
ENSMUSG00000020334
ENSMUSG00000005413
ENSMUSG00000091971
ENSMUSG00000031765
ENSMUSG00000064247
ENSMUSG00000031762
ENSMUSG00000022602

## Sheet: CuO_common
Ensembl ID
ENSMUSG00000038642
ENSMUSG00000025044
ENSMUSG00000060284
ENSMUSG00000046805
ENSMUSG00000003283
ENSMUSG00000022157
ENSMUSG00000048616
ENSMUSG00000046167
ENSMUSG00000028766
ENSMUSG00000004371
ENSMUSG00000035493
ENSMUSG00000047139
ENSMUSG00000046352
ENSMUSG00000026725
ENSMUSG00000036856
ENSMUSG00000042988
ENSMUSG00000032172
ENSMUSG00000045573
ENSMUSG00000042367
ENSMUSG00000053846
ENSMUSG00000033717
ENSMUSG00000017737
ENSMUSG00000053626
ENSMUSG00000028655
ENSMUSG00000038530
ENSMUSG00000036181
ENSMUSG00000064267
ENSMUSG00000026077
ENSMUSG00000005413
ENSMUSG00000043346
ENSMUSG00000011171
ENSMUSG00000033377
ENSMUSG00000031871
ENSMUSG00000020826
ENSMUSG00000031765
ENSMUSG00000031762

## Sheet: ZnO_common
Ensembl ID
ENSMUSG00000046167
ENSMUSG00000060284
ENSMUSG00000004371
ENSMUSG00000028766
ENSMUSG00000046352
ENSMUSG00000037362
