# Supplementary material for: Transcriptomic Profiling of Mouse Mesenchymal Stem Cells Exposed to Metal-Based Nanoparticles
Source: Int J Mol Sci. 2025 Aug 5;26(15):7583. doi: 10.3390/ijms26157583 (PMC12347195; doi:10.3390/ijms26157583)
Supplement: Supplementary file 1 [file ijms-26-07583-s001.zip › ijms-3777637-supplementary/Supplementary table S4.xlsx]

## Sheet: Ag_Low
Source	Pathway	#genes	P_Value
REACTOME	Neutrophil degranulation	14	4.6E-3
REACTOME	Innate Immune System	19	1.4E-2
REACTOME	Immune System	27	2.8E-2
REACTOME	HDL remodeling	3	5.3E-3
REACTOME	Plasma lipoprotein remodeling	3	3.6E-2
REACTOME	Antiviral mechanism by IFN-stimulated genes	5	1.9E-2
REACTOME	ISG15 antiviral mechanism	3	3.9E-2
REACTOME	Signaling by Interleukins	8	4.1E-2
REACTOME	Cytokine Signaling in Immune system	12	1.5E-2
KEGG	Drug metabolism - cytochrome P450	4	4.0E-2
KEGG	Fluid shear stress and atherosclerosis	6	2.0E-2

## Sheet: Ag_M
Source	Pathway	#genes	P_Value
REACTOME	Neutrophil degranulation	8	3.3E-2
REACTOME	Innate Immune System	11	4.6E-2
REACTOME	Antiviral mechanism by IFN-stimulated genes	4	1.7E-2
REACTOME	Interferon Signaling	4	4.4E-2
WIKI	Calcium regulation in cardiac cells	5	3.4E-2
WIKI	Myometrial relaxation and contraction pathways	5	3.8E-2

## Sheet: Ag_H
Source	Pathway	#genes	P_Value
KEGG	Drug metabolism - cytochrome P450	10	1.8E-7
REACTOME	Glutathione conjugation	7	7.3E-6
KEGG	Fluid shear stress and atherosclerosis	11	1.1E-5
KEGG	Metabolism of xenobiotics by cytochrome P450	8	3.4E-5
KEGG	Hepatocellular carcinoma	11	4.7E-5
KEGG	Chemical carcinogenesis - DNA adducts	8	1.0E-4
KEGG	Drug metabolism - other enzymes	8	1.4E-4
KEGG	Glutathione metabolism	7	2.4E-4
KEGG	Platinum drug resistance	7	4.2E-4
KEGG	Chemical carcinogenesis - reactive oxygen species	11	4.3E-4
WIKI	Oxidative stress and redox pathway	8	7.9E-4
KEGG	Pathways in cancer	17	8.4E-4
REACTOME	Phase II - Conjugation of compounds	7	1.5E-3
REACTOME	Biological oxidations	9	5.6E-3
KEGG	Chemical carcinogenesis - receptor activation	9	6.0E-3
WIKI	Metapathway biotransformation	8	8.8E-3
REACTOME	Azathioprine ADME	3	4.3E-2
REACTOME	Neutrophil degranulation	15	5.3E-3
REACTOME	Extracellular matrix organization	9	1.2E-2
WIKI	Matrix metalloproteinases	4	1.2E-2
REACTOME	Activation of Matrix Metalloproteinases	4	2.3E-2
KEGG	Longevity regulating pathway - multiple species	5	6.1E-3
REACTOME	HSF1-dependent transactivation	3	3.1E-2
REACTOME	Antiviral mechanism by IFN-stimulated genes	6	5.9E-3
REACTOME	Interferon Signaling	6	2.5E-2
REACTOME	PKR-mediated signaling	4	4.8E-2
KEGG	ECM-receptor interaction	5	2.2E-2

## Sheet: CuO_L
Source	Pathway	#genes	P_Value
REACTOME	Post-translational protein phosphorylation	7	2.5E-4
REACTOME	Regulation of Insulin-like Growth Factor (IGF) transport and uptake by Insulin-like Growth Factor Binding Proteins (IGFBPs)	7	3.3E-4
KEGG	Calcium signaling pathway	7	5.4E-3
KEGG	Chagas disease	4	2.8E-2
REACTOME	G alpha (i) signalling events	7	1.9E-2
REACTOME	GPCR downstream signalling	10	3.1E-2
REACTOME	Signal Transduction	25	3.4E-2
REACTOME	Signaling by GPCR	10	4.3E-2

## Sheet: CuO_M
Source	Pathway	#genes	P_Value
REACTOME	Post-translational protein phosphorylation	4	3.5E-2
REACTOME	Regulation of Insulin-like Growth Factor (IGF) transport and uptake by Insulin-like Growth Factor Binding Proteins (IGFBPs)	4	4.0E-2

## Sheet: CuO_H
Source	Pathway	#genes	P_Value
REACTOME	Innate Immune System	11	2.8E-2

## Sheet: ZnO_M
Source	Pathway	#genes	P_Value
REACTOME	Post-translational protein phosphorylation	7	1.1E-4
REACTOME	Regulation of Insulin-like Growth Factor (IGF) transport and uptake by Insulin-like Growth Factor Binding Proteins (IGFBPs)	7	1.5E-4
REACTOME	Extracellular matrix organization	8	1.2E-3
REACTOME	Molecules associated with elastic fibres	3	2.0E-2
REACTOME	Elastic fibre formation	3	2.9E-2

## Sheet: ZnO_H
Source	Pathway	#genes	P_Value
KEGG	ECM-receptor interaction	4	1.5E-2
KEGG	Relaxin signaling pathway	4	3.9E-2
KEGG	cGMP-PKG signaling pathway	6	3.0E-3
