# Supplementary material for: Transcriptomic Profiling of Mouse Mesenchymal Stem Cells Exposed to Metal-Based Nanoparticles
Source: Int J Mol Sci. 2025 Aug 5;26(15):7583. doi: 10.3390/ijms26157583 (PMC12347195; doi:10.3390/ijms26157583)
Supplement: Supplementary file 1 [file ijms-26-07583-s001.zip › ijms-3777637-supplementary/Supplementary table S5.xlsx]

## Sheet: Ag_1.5
miRNA	log2FoldChange	padj	baseMean	lfcSE	stat	pvalue
mmu-miR-380-3p	-0.50034	0.0383219	66.8773	0.158279	-3.16113	0.00157156
mmu-miR-1983	-0.375278	1.8475e-06	903.902	0.0665952	-5.63521	1.74842e-08
mmu-miR-212-3p	-0.330774	0.00227256	347.941	0.0833056	-3.97061	7.16897e-05
mmu-miR-300-3p	-0.216682	0.0250651	2872.1	0.0655563	-3.30527	0.000948837
mmu-miR-24-3p	0.132918	0.00358792	36413.5	0.0346402	3.83709	0.000124502
mmu-miR-23b-3p	0.137811	0.000578322	8939.83	0.031579	4.364	1.27705e-05
mmu-miR-199a-3p/mmu-miR-199b-3p	0.202796	0.00146649	207989	0.049484	4.09821	4.16353e-05
mmu-miR-199a-5p	0.264535	0.00146649	31214.2	0.0643504	4.11086	3.94196e-05
mmu-miR-26a-5p	0.293672	6.8387e-05	82978.9	0.0601193	4.88482	1.03522e-06
mmu-miR-148a-3p	0.326635	6.8387e-05	22298	0.0669786	4.87672	1.07866e-06
mmu-miR-1843a-5p	0.379888	0.000578322	418.298	0.0869997	4.36654	1.26228e-05
mmu-miR-126a-5p	0.663124	6.83934e-10	395.788	0.0957378	6.92646	4.31504e-12
mmu-miR-126a-3p	0.807902	2.45017e-13	1785.75	0.100256	8.05841	7.72925e-16

## Sheet: Ag_3.125
miRNA	log2FoldChange	padj	baseMean	lfcSE	stat	pvalue
mmu-miR-29b-2-5p	-5.2871	0.000684431	3.8363	1.12587	-4.69602	2.65283e-06
mmu-miR-126a-3p	0.895586	1.99709e-08	1775.22	0.135511	6.60896	3.87034e-11
mmu-miR-6236	6.32191	0.00555407	17.1167	1.52091	4.15668	3.22911e-05

## Sheet: Ag_6.25
miRNA	log2FoldChange	padj	baseMean	lfcSE	stat	pvalue
mmu-miR-665-5p	-5.23686	3.02371e-05	5.70576	0.988494	-5.29781	1.17198e-07
mmu-miR-29b-2-5p	-5.15464	0.000287274	3.66606	1.12933	-4.56434	5.01059e-06
mmu-miR-19b-1-5p	-4.38432	0.0146005	3.8656	1.39347	-3.14633	0.00165335
mmu-miR-1264-3p	-4.35475	0.0142118	3.58945	1.37393	-3.16956	0.00152671
mmu-miR-370-5p	-3.96031	0.0110031	5.90811	1.20595	-3.28397	0.00102355
mmu-miR-193a-3p	-2.45614	0.0256297	6.49416	0.850397	-2.88822	0.00387426
mmu-miR-377-5p	-2.13138	0.0214461	6.62511	0.717506	-2.97054	0.0029728
mmu-miR-135a-5p	-1.20565	0.0049448	16.6565	0.337039	-3.57719	0.000347309
mmu-miR-377-3p	-0.93412	0.000132083	181.382	0.192886	-4.84285	1.27987e-06
mmu-miR-19a-3p	-0.907755	0.0117449	471.511	0.279235	-3.25087	0.00115054
mmu-miR-376a-3p	-0.732922	0.00324058	414.126	0.193909	-3.77972	0.000157005
mmu-miR-411-3p	-0.731542	0.00324058	92.8056	0.193264	-3.78519	0.000153593
mmu-miR-380-3p	-0.729541	0.00792498	56.6673	0.21341	-3.41849	0.000629698
mmu-miR-337-3p	-0.725972	0.00191656	235.674	0.18013	-4.03026	5.5714e-05
mmu-miR-300-5p	-0.694187	0.0456294	42.2477	0.263038	-2.63911	0.00831234
mmu-miR-379-3p	-0.662589	0.000287274	113.023	0.143976	-4.60207	4.1831e-06
mmu-miR-369-3p	-0.627323	0.00141573	537.101	0.15238	-4.11683	3.84112e-05
mmu-miR-466b-3p/mmu-miR-466c-3p/mmu-miR-466p-3p	-0.618464	0.00381103	63.1227	0.167466	-3.69306	0.000221572
mmu-miR-329-3p	-0.606056	0.0135743	102.876	0.189314	-3.20133	0.00136796
mmu-miR-376c-3p	-0.581405	4.28403e-05	805.046	0.113538	-5.12081	3.0422e-07
mmu-miR-376b-3p	-0.566883	0.0146005	419.522	0.180334	-3.14351	0.00166933
mmu-miR-466a-3p/mmu-miR-466e-3p	-0.562563	0.0079931	171.333	0.164994	-3.40959	0.000650601
mmu-miR-669a-3p/mmu-miR-669o-3p	-0.534977	0.0307269	283.47	0.19111	-2.79931	0.00512115
mmu-miR-543-3p	-0.529002	0.0169098	92.1554	0.172231	-3.07147	0.00213011
mmu-miR-1983	-0.520143	0.000419956	772.451	0.116585	-4.4615	8.13868e-06
mmu-miR-15a-5p	-0.50037	0.0358948	2364.03	0.182537	-2.7412	0.00612159
mmu-miR-196a-2-3p	-0.498314	0.0398284	164.661	0.185105	-2.69206	0.00710118
mmu-miR-20a-5p	-0.486787	0.0191009	4015.26	0.161356	-3.01685	0.00255418
mmu-miR-329-5p	-0.484877	0.00909233	564.896	0.144513	-3.35525	0.000792936
mmu-miR-15b-5p	-0.465672	0.0212054	4296.75	0.156234	-2.98061	0.0028767
mmu-miR-136-5p	-0.456096	0.00302871	567.296	0.117666	-3.8762	0.000106099
mmu-miR-29a-5p	-0.450996	0.0156668	414.184	0.14554	-3.09878	0.00194317
mmu-miR-300-3p	-0.442482	0.00130134	2389.82	0.10654	-4.1532	3.27858e-05
mmu-miR-494-3p	-0.422186	0.00450025	852.424	0.116177	-3.63398	0.000279085
mmu-miR-374b-5p	-0.411139	4.28403e-05	379.441	0.0805482	-5.10426	3.32096e-07
mmu-miR-299a-5p	-0.410516	0.0267189	1207.19	0.143181	-2.8671	0.00414246
mmu-miR-376b-5p	-0.383971	0.0241955	213.316	0.131563	-2.91854	0.00351679
mmu-miR-22-5p	-0.381506	0.0296159	632.545	0.135337	-2.81893	0.00481836
mmu-miR-212-3p	-0.377992	0.00283299	304.058	0.09674	-3.9073	9.3335e-05
mmu-miR-143-5p	-0.377524	0.0359207	5152.95	0.138107	-2.73357	0.00626524
mmu-miR-28a-5p	-0.367154	0.00887703	203.6	0.108915	-3.37101	0.000748937
mmu-miR-1193-3p	-0.361647	0.0248203	262.926	0.12443	-2.90644	0.0036557
mmu-miR-190a-5p	-0.298666	0.0336478	3893.59	0.107974	-2.7661	0.00567318
mmu-miR-145a-5p	-0.285741	0.0259846	14550.8	0.0992198	-2.87988	0.00397826
mmu-miR-30a-5p	0.143436	0.0117449	26562.9	0.0441569	3.24833	0.00116084
mmu-miR-148b-3p	0.211123	0.014961	3799.32	0.0677313	3.11706	0.00182663
mmu-miR-26a-5p	0.228137	0.0234425	72411.4	0.0777947	2.93255	0.0033619
mmu-miR-199a-3p/mmu-miR-199b-3p	0.284066	0.025305	192495	0.0980795	2.89628	0.00377613
mmu-miR-361-3p	0.292684	0.00330688	808.491	0.0779085	3.75676	0.000172127
mmu-let-7e-5p	0.313137	0.0297381	40140.3	0.111293	2.81362	0.00489871
mmu-let-7c-5p	0.315169	0.0288325	249779	0.111016	2.83896	0.00452604
mmu-miR-1843a-5p	0.323824	0.0113268	365.412	0.0990298	3.26996	0.00107561
mmu-let-7i-5p	0.333611	0.0148233	209541	0.106685	3.12707	0.00176558
mmu-miR-146b-5p	0.343265	0.00269969	4936.18	0.0872666	3.93352	8.37112e-05
mmu-miR-16-5p	0.346461	0.0142118	195121	0.109411	3.16659	0.00154237
mmu-miR-191-5p	0.347869	0.00439468	22741.3	0.095352	3.64826	0.000264021
mmu-miR-344b-3p	0.352377	0.0141206	252.058	0.110656	3.18443	0.00145037
mmu-miR-148a-3p	0.35394	0.00302871	20157.4	0.0927234	3.81715	0.000135001
mmu-let-7b-5p	0.360676	0.0049448	175502	0.100542	3.58733	0.000334082
mmu-miR-676-3p	0.378843	0.0148233	459.684	0.121249	3.1245	0.00178109
mmu-miR-30c-2-3p	0.390052	0.023258	265.197	0.132706	2.93922	0.00329037
mmu-miR-671-5p	0.444267	0.0456352	1226.63	0.168571	2.63548	0.00840183
mmu-miR-129-5p	0.465741	0.0295563	678.641	0.164741	2.82712	0.00469694
mmu-miR-342-3p	0.474547	0.00302871	5232.16	0.123288	3.8491	0.000118554
mmu-miR-700-3p	0.489982	0.0049448	171.698	0.136692	3.58457	0.000337635
mmu-miR-30d-5p	0.516984	0.00330688	30125.5	0.137663	3.75544	0.000173034
mmu-miR-99b-5p	0.518098	0.00302871	26630.5	0.135547	3.82228	0.000132224
mmu-miR-30b-3p	0.538059	0.0142118	84.1665	0.169516	3.17409	0.00150307
mmu-miR-125a-5p	0.577614	0.0049448	74666.7	0.162014	3.56521	0.000363559
mmu-miR-126a-5p	0.605848	0.000569155	356.126	0.138474	4.37518	1.21332e-05
mmu-miR-298-5p	0.62107	0.0049448	1017.99	0.173768	3.57414	0.00035138
mmu-miR-351-5p	0.625707	0.0146005	445.739	0.199048	3.14349	0.00166943
mmu-miR-3095-3p	0.71043	0.0190327	63.4366	0.235059	3.02235	0.00250818
mmu-miR-296-3p	0.787405	0.00573849	305.207	0.224208	3.51194	0.000444844
mmu-miR-296-5p	0.838148	0.00373343	218.462	0.225565	3.71577	0.000202589
mmu-miR-668-3p	0.843613	0.0103203	54.4682	0.254877	3.30988	0.00093337
mmu-miR-8114	0.849188	0.0148233	34.069	0.271783	3.12451	0.00178102
mmu-miR-744-5p	0.928056	0.017726	513.158	0.304003	3.05279	0.00226728
mmu-miR-122-5p	0.942929	0.0184992	24.091	0.310642	3.03542	0.00240203
mmu-miR-126a-3p	0.983641	1.59704e-10	1784.89	0.134927	7.2902	3.09504e-13
mmu-miR-664-5p	0.998864	0.000287274	81.3204	0.218613	4.5691	4.89826e-06
mmu-miR-423-5p	1.0342	0.00302871	1022.7	0.270203	3.82747	0.000129466
mmu-miR-671-3p	1.04802	0.00381103	107.553	0.283486	3.69692	0.000218233
mmu-miR-1306-5p	1.0523	0.0359207	51.2885	0.384706	2.73532	0.00623193
mmu-miR-1981-5p	1.05291	0.000771138	227.79	0.245482	4.28918	1.79334e-05
mmu-miR-184-3p	1.09072	0.00302871	51.2636	0.284568	3.83291	0.000126638
mmu-miR-501-3p	1.14012	0.0103203	403	0.344667	3.30789	0.000940029
mmu-miR-151-3p	1.21872	0.00509942	508.538	0.343315	3.54987	0.000385421
mmu-miR-139-3p	1.41512	0.0049448	42.4181	0.39697	3.56479	0.000364152
mmu-miR-328-3p	1.51897	0.000287274	966.04	0.327585	4.63687	3.53719e-06
mmu-miR-351-3p	2.11519	0.00887703	9.3374	0.628013	3.36807	0.000756956
mmu-miR-690	2.48339	0.0296159	12.3833	0.881028	2.81874	0.00482119
mmu-miR-760-3p	2.70027	0.0380033	6.20137	0.995934	2.71129	0.00670214
mmu-miR-128-1-5p	2.83423	0.0409206	5.38795	1.05778	2.67941	0.00737523
mmu-miR-1940	5.36921	0.0214461	4.11202	1.80872	2.96851	0.00299248

## Sheet: CuO_0.2
miRNA	log2FoldChange	padj	baseMean	lfcSE	stat	pvalue
mmu-miR-665-5p	-5.472	1.74868e-05	6.2384	1.01371	-5.398	6.73866e-08
mmu-miR-135a-5p	-1.04021	0.0386199	18.9398	0.327371	-3.17745	0.00148574
mmu-miR-223-3p	-0.825506	0.0196143	49.3523	0.235243	-3.50916	0.000449528
mmu-miR-377-3p	-0.77453	0.0475171	209.699	0.257596	-3.00676	0.00264052
mmu-miR-142a-3p	-0.728065	0.00711033	127.549	0.188213	-3.86829	0.0001096
mmu-miR-380-3p	-0.7082	0.00711033	61.9422	0.176759	-4.00658	6.16031e-05
mmu-miR-376a-3p	-0.672913	0.0255546	463.767	0.199391	-3.37485	0.000738572
mmu-miR-29a-5p	-0.558654	0.0397585	443.914	0.177433	-3.14854	0.00164091
mmu-miR-18a-5p	-0.520559	0.0475171	181.828	0.173198	-3.00557	0.00265082
mmu-miR-136-5p	-0.478872	0.0475171	624.279	0.158311	-3.02487	0.00248737
mmu-miR-1983	-0.37108	0.0475171	890.686	0.123195	-3.01213	0.00259418
mmu-miR-341-3p	-0.336997	0.00711033	693.239	0.0862697	-3.90633	9.37098e-05
mmu-miR-28a-5p	-0.315025	0.0475171	226.653	0.103527	-3.04292	0.00234297
mmu-miR-26a-5p	0.290716	0.00711033	81470.9	0.0733237	3.96483	7.34475e-05
mmu-miR-361-3p	0.311205	0.0196143	897.758	0.088069	3.53365	0.00040987
mmu-miR-342-3p	0.401752	0.0229483	5629.81	0.117364	3.42314	0.000619028
mmu-miR-30d-5p	0.409097	0.0475171	31840.2	0.136135	3.00508	0.0026551
mmu-let-7b-5p	0.413811	0.030627	198067	0.126412	3.27351	0.00106221
mmu-miR-574-3p	0.458634	0.00711033	1380.99	0.11797	3.88772	0.000101191
mmu-miR-676-3p	0.494955	0.0397585	530.678	0.157593	3.14072	0.00168533
mmu-miR-126a-5p	0.582579	0.0196143	377.207	0.166128	3.50681	0.00045351
mmu-miR-125a-5p	0.62845	0.00392071	84002.5	0.148328	4.2369	2.26631e-05
mmu-miR-664-5p	0.746635	0.0386199	79.6469	0.235015	3.17697	0.00148824
mmu-miR-126a-3p	0.948911	6.77524e-11	1923.04	0.128134	7.40561	1.30544e-13
mmu-miR-139-3p	1.11404	0.0229483	44.2781	0.323985	3.43856	0.000584823
mmu-miR-328-3p	1.11748	0.0146193	942.868	0.305434	3.65868	0.000253515
mmu-miR-351-3p	1.97422	0.0417432	9.5585	0.634117	3.11333	0.00184989
mmu-miR-128-1-5p	3.24566	0.0305736	6.62123	0.981411	3.30714	0.000942538
mmu-miR-7070-3p	4.60665	0.030627	4.4873	1.40447	3.27998	0.00103813

## Sheet: CuO_0.3
miRNA	log2FoldChange	padj	baseMean	lfcSE	stat	pvalue
mmu-miR-126a-5p	0.910533	0.00590138	434.48	0.214989	4.23525	2.28293e-05
mmu-miR-126a-3p	0.989697	1.17362e-05	1929.15	0.177046	5.59005	2.27007e-08

## Sheet: CuO_0.4
miRNA	log2FoldChange	padj	baseMean	lfcSE	stat	pvalue
mmu-miR-223-3p	-1.09097	0.0174482	46.4305	0.273742	-3.9854	6.73677e-05
mmu-miR-126a-3p	0.804594	0.000397189	1802.04	0.162753	4.94364	7.66774e-07

## Sheet: ZnO_0.75
miRNA	log2FoldChange	padj	baseMean	lfcSE	stat	pvalue
mmu-miR-467d-3p	5.36532	0.000230083	3.80134	1.06281	5.04824	4.45898e-07

## Sheet: ZnO_1.5
miRNA	log2FoldChange	padj	baseMean	lfcSE	stat	pvalue
mmu-miR-92a-1-5p	-0.570751	0.0204055	82.2974	0.156969	-3.63608	0.000276818
mmu-miR-212-3p	-0.343262	0.0402386	336.588	0.100821	-3.40467	0.000662448
mmu-miR-30a-5p	0.164508	0.0402386	29205.5	0.0485438	3.38886	0.000701835
mmu-miR-26a-5p	0.249715	0.0405449	79457.5	0.0743693	3.35777	0.000785754
mmu-miR-210-3p	0.382772	0.00703319	8452.7	0.0948547	4.03535	5.45209e-05
mmu-miR-101a-3p	0.412068	0.0204055	14659.1	0.11298	3.64725	0.00026506
mmu-miR-101c	0.539292	0.0123568	3032.06	0.140197	3.84667	0.000119736
mmu-miR-126a-5p	0.628241	0.000251317	371.404	0.128296	4.8968	9.74097e-07
mmu-miR-126a-3p	0.687558	7.33629e-07	1640.33	0.11359	6.053	1.42176e-09
mmu-miR-467d-3p	5.12003	0.00703319	3.81524	1.24956	4.09745	4.17724e-05

## Sheet: ZnO_3.125
miRNA	log2FoldChange	padj	baseMean	lfcSE	stat	pvalue
mmu-miR-92a-1-5p	-0.659608	0.00224271	82.8255	0.157027	-4.20061	2.66197e-05
mmu-miR-212-3p	-0.428887	0.00120128	335.53	0.0974158	-4.40264	1.06939e-05
mmu-miR-1983	-0.340488	0.030062	909.678	0.103308	-3.29585	0.000981252
mmu-miR-341-3p	-0.259537	0.0195489	719.449	0.074139	-3.50068	0.000464068
mmu-miR-30a-5p	0.15757	0.0295744	29791.7	0.0473598	3.32709	0.000877577
mmu-miR-148b-3p	0.182169	0.0268386	4185.88	0.053847	3.38309	0.000716757
mmu-miR-340-5p	0.234919	0.0358254	1998.56	0.0729245	3.2214	0.00127568
mmu-miR-199a-3p/mmu-miR-199b-3p	0.244764	0.0439299	210130	0.0785172	3.11733	0.00182498
mmu-miR-148a-3p	0.260152	0.0439299	21747.1	0.0832613	3.12453	0.00178091
mmu-miR-199a-5p	0.291796	0.00941317	31483.6	0.0783403	3.72473	0.000195526
mmu-miR-101a-3p	0.427068	0.00906527	15171.8	0.113195	3.77284	0.0001614
mmu-miR-101c	0.51365	0.00464004	3093.62	0.12905	3.98025	6.88433e-05
mmu-miR-126a-5p	0.613067	7.99171e-06	390.484	0.112269	5.46069	4.74285e-08
mmu-miR-126a-3p	0.730263	5.24636e-09	1754.69	0.108307	6.74251	1.55678e-11
