# Supplementary material for: Transcriptomic Profiling of Mouse Mesenchymal Stem Cells Exposed to Metal-Based Nanoparticles
Source: Int J Mol Sci. 2025 Aug 5;26(15):7583. doi: 10.3390/ijms26157583 (PMC12347195; doi:10.3390/ijms26157583)
Supplement: Supplementary file 1 [file ijms-26-07583-s001.zip › ijms-3777637-supplementary/Supplementary table S6.xlsx]

## Sheet: Ag_High
KEGG pathway	ID	p-value	#genes	#miRNAs
Proteoglycans in cancer	mmu05205	2.46503265038e-05	8	34
Biosynthesis of unsaturated fatty acids	mmu01040	4.77010196419e-05	11	16
Hippo signaling pathway	mmu04390	4.77010196419e-05	60	33
Thyroid hormone signaling pathway	mmu04919	7.45127442269e-05	53	34
MAPK signaling pathway	mmu04010	8.17253885714e-05	104	36
Phosphatidylinositol signaling system	mmu04070	0.000110501708097	38	27
TGF-beta signaling pathway	mmu04350	0.000122754668884	39	27
Hypertrophic cardiomyopathy (HCM)	mmu04921	0.00049727520664	70	35
Type II diabetes mellitus	mmu04930	0.00055337626079	28	18
Axon guidance	mmu04360	0.000621305086148	62	35
Adrenergic signaling in cardiomyocytes	mmu04261	0.000959404018782	64	39
T cell receptor signaling pathway	mmu04660	0.00111159949661	48	29
FoxO signaling pathway	mmu04068	0.00197051155702	57	29
Signaling pathways regulating pluripotency of stem cells	mmu04550	0.00197051155702	57	31
Endocytosis	mmu04144	0.00197051155702	84	32
Prolactin signaling pathway	mmu04917	0.00213412584559	32	24
Other glycan degradation	mmu00511	0.00248366440747	6	7
Wnt signaling pathway	mmu04310	0.00248366440747	60	30
Colorectal cancer	mmu05210	0.00297168135635	30	22
Glutamatergic synapse	mmu04724	0.00297168135635	45	34
N-Glycan biosynthesis	mmu00510	0.00409184619646	19	18
mTOR signaling pathway	mmu04150	0.00409184619646	31	29
Regulation of actin cytoskeleton	mmu04810	0.00409184619646	83	36
Insulin signaling pathway	mmu04910	0.00634172316483	59	30
ErbB signaling pathway	mmu04012	0.00761250144843	39	33
Focal adhesion	mmu04510	0.00986187598033	80	39
TNF signaling pathway	mmu04668	0.0104232308146	45	18
Carbohydrate digestion and absorption	mmu04973	0.0111108216669	21	20
Endometrial cancer	mmu05213	0.0111108216669	25	23
Long-term potentiation	mmu04720	0.0114366892193	31	24
Glioma	mmu05214	0.0150927524675	26	27
Ubiquitin mediated proteolysis	mmu04120	0.0157656278954	57	31
Acute myeloid leukemia	mmu05221	0.0162267142891	26	24
cGMP-PKG signaling pathway	mmu04022	0.0176618891677	68	39
Aldosterone-regulated sodium reabsorption	mmu04960	0.0221212435632	20	21
Oocyte meiosis	mmu04114	0.0221212435632	46	30
Neurotrophin signaling pathway	mmu04722	0.0221212435632	50	32
Transcriptional misregulation in cancer	mmu05202	0.0221212435632	72	32
cAMP signaling pathway	mmu04024	0.0235110108986	75	35
Circadian rhythm	mmu04710	0.0239160914584	15	19
Thyroid hormone synthesis	mmu04918	0.0239160914584	23	21
Tight junction	mmu04530	0.0239160914584	56	33
PI3K-Akt signaling pathway	mmu04151	0.0257318219537	117	39
Inositol phosphate metabolism	mmu00562	0.0259834097182	25	21
Sphingolipid signaling pathway	mmu04071	0.0267319661636	47	28
Endocrine and other factor-regulated calcium reabsorption	mmu04961	0.0306231419753	22	17
Chronic myeloid leukemia	mmu05220	0.0317892211476	29	26
Dilated cardiomyopathy	mmu05414	0.0337260858141	37	34
Protein processing in endoplasmic reticulum	mmu04141	0.0356643364601	59	29
Amphetamine addiction	mmu05031	0.0385712676228	28	24
Renal cell carcinoma	mmu05211	0.0385712676228	29	27
Melanoma	mmu05218	0.0431426755227	29	22
Pancreatic cancer	mmu05212	0.0438977986526	26	21
Osteoclast differentiation	mmu04380	0.0448387282151	48	22
Central carbon metabolism in cancer	mmu05230	0.0448409572597	24	24
Fatty acid elongation	mmu00062	0.0456469581911	9	15
AMPK signaling pathway	mmu04152	0.0474446588952	49	30
Dopaminergic synapse	mmu04728	0.0474446588952	50	31
Dorso-ventral axis formation	mmu04320	0.0480351994066	13	18
GnRH signaling pathway	mmu04912	0.0486588607926	35	28
Fatty acid metabolism	mmu01212	0.0497501680016	14	18

## Sheet: CuO_Low
KEGG pathway	ID	p-value	#genes	#miRNAs
Phosphatidylinositol signaling system	mmu04070	0.000224813433733	8	9
Thyroid hormone signaling pathway	mmu04919	0.000224813433733	25	11
Axon guidance	mmu04360	0.000224813433733	31	12
Proteoglycans in cancer	mmu05205	0.000319125722555	41	11
Signaling pathways regulating pluripotency of stem cells	mmu04550	0.00103426086	29	11
Ubiquitin mediated proteolysis	mmu04120	0.00118321750852	31	10
Pathways in cancer	mmu05200	0.00118321750852	66	15
Hypertrophic cardiomyopathy (HCM)	mmu04010	0.00365424156706	47	11
Circadian rhythm	mmu04710	0.00394113866949	10	6
Inositol phosphate metabolism	mmu00562	0.0053348092076	16	9
Wnt signaling pathway	mmu04310	0.0064780105267	30	11
Thyroid hormone synthesis	mmu04918	0.00661831502093	11	7
Basal cell carcinoma	mmu05217	0.00668428007661	16	9
Mucin type O-Glycan biosynthesis	mmu00512	0.00677429209522	4	3
TGF-beta signaling pathway	mmu04350	0.00719701792736	21	11
Adrenergic signaling in cardiomyocytes	mmu04261	0.00768237174776	30	12
Steroid hormone biosynthesis	mmu00140	0.00936844157632	8	1
Glycosphingolipid biosynthesis - ganglio series	mmu00604	0.0126656886496	4	4
Transcriptional misregulation in cancer	mmu05202	0.0156444979643	34	12
ErbB signaling pathway	mmu04012	0.0180850081675	19	12
Drug metabolism - cytochrome P450	mmu00982	0.0188300993471	9	2
Dilated cardiomyopathy	mmu05414	0.0297010036526	19	12
Focal adhesion	mmu04510	0.0297010036526	37	13
Endocytosis	mmu04144	0.030935397532	34	11
Colorectal cancer	mmu05210	0.0310695220733	13	6
ECM-receptor interaction	mmu04512	0.0336693025339	14	8
Arrhythmogenic right ventricular cardiomyopathy (ARVC)	mmu05412	0.0336693025339	18	9
PI3K-Akt signaling pathway	mmu04151	0.035877636048	54	14
Glycosphingolipid biosynthesis - lacto and neolacto series	mmu00601	0.038743484214	2	4

## Sheet: shared
KEGG pathway	ID
Phosphatidylinositol signaling system	mmu04070
Axon guidance	mmu04360
Thyroid hormone signaling pathway	mmu04919
Proteoglycans in cancer	mmu05205
Signaling pathways regulating pluripotency of stem cells	mmu04550
Ubiquitin mediated proteolysis	mmu04120
Hypertrophic cardiomyopathy (HCM)	mmu04010
Circadian rhythm	mmu04710
Inositol phosphate metabolism	mmu00562
Wnt signaling pathway	mmu04310
Thyroid hormone synthesis	mmu04918
TGF-beta signaling pathway	mmu04350
Adrenergic signaling in cardiomyocytes	mmu04261
Transcriptional misregulation in cancer	mmu05202
ErbB signaling pathway	mmu04012
Focal adhesion	mmu04510
Dilated cardiomyopathy	mmu05414
Endocytosis	mmu04144
Colorectal cancer	mmu05210
PI3K-Akt signaling pathway	mmu04151
