# Supplementary material for: Transcriptomic Profiling of Mouse Mesenchymal Stem Cells Exposed to Metal-Based Nanoparticles
Source: Int J Mol Sci. 2025 Aug 5;26(15):7583. doi: 10.3390/ijms26157583 (PMC12347195; doi:10.3390/ijms26157583)
Supplement: Supplementary file 1 [file ijms-26-07583-s001.zip › ijms-3777637-supplementary/Supplementary table S7.xlsx]

## Sheet: Ag
miRNA	mRNA	coef	gene_name	prior	p.adj.neg
mmu-miR-380-3p	ENSMUSG00000022479	-6.55252	Vdr	no	0.00682326
mmu-miR-126a-3p	ENSMUSG00000039004	-0.0446305	Bmp6	no	0.00682326
mmu-miR-380-3p	ENSMUSG00000049511	-8.78236	Htr1b	no	0.00682326
mmu-miR-126a-3p	ENSMUSG00000062591	-0.031037	Tubb4a	no	0.00682326
mmu-miR-126a-3p	ENSMUSG00000026532	-0.155017	Spta1	no	0.00682326
mmu-miR-126a-3p	ENSMUSG00000030790	-2.30788	Adm	no	0.00807081
mmu-miR-380-3p	ENSMUSG00000036856	-6.01898	Wnt4	no	0.00807081
mmu-miR-126a-3p	ENSMUSG00000017390	-0.131144	Aldoc	no	0.00807081
mmu-miR-126a-3p	ENSMUSG00000024481	-0.0501886	Lvrn	no	0.00807081
mmu-miR-126a-3p	ENSMUSG00000074874	-0.0319738	Ctla2b	no	0.00807081
mmu-miR-126a-3p	ENSMUSG00000074227	-0.0234392	Spint2	no	0.00994812
mmu-miR-126a-3p	ENSMUSG00000086712	-0.0513359	AI427809	no	0.0101706
mmu-miR-126a-3p	ENSMUSG00000040483	-0.0855033	Xaf1	no	0.0124149
mmu-miR-126a-3p	ENSMUSG00000028681	-0.0957732	Ptch2	no	0.0124149
mmu-miR-126a-3p	ENSMUSG00000068587	-0.0226152	Mgam	no	0.013577
mmu-miR-126a-3p	ENSMUSG00000050157	-0.0487675	Gm867	no	0.0154939
mmu-miR-126a-3p	ENSMUSG00000030862	-0.0828192	Cpxm2	no	0.0154939
mmu-miR-126a-3p	ENSMUSG00000025498	-0.0735928	Irf7	no	0.0154939
mmu-miR-380-3p	ENSMUSG00000039239	-14.9911	Tgfb2	no	0.0154939
mmu-miR-380-3p	ENSMUSG00000033717	-1.91144	Adra2a	no	0.0159219
mmu-miR-126a-3p	ENSMUSG00000040502	-0.0949654	March9	no	0.0159219
mmu-miR-380-3p	ENSMUSG00000026736	-1.303	4930426L09Rik	no	0.0161692
mmu-miR-380-3p	ENSMUSG00000059430	-101.671	Actg2	no	0.0161692
mmu-miR-126a-3p	ENSMUSG00000035692	-0.193593	Isg15	no	0.0182938
mmu-miR-380-3p	ENSMUSG00000022803	-2.26336	Popdc2	no	0.0182938
mmu-miR-126a-3p	ENSMUSG00000027514	-0.0972849	Zbp1	no	0.0192534
mmu-miR-126a-3p	ENSMUSG00000078853	-0.0394362	Igtp	no	0.0224644
mmu-miR-126a-3p	ENSMUSG00000071656	-0.724988	Lrrn4cl	no	0.0224644
mmu-miR-126a-3p	ENSMUSG00000018830	-0.605923	Myh11	no	0.0256913
mmu-miR-126a-3p	ENSMUSG00000029769	-0.138158	Ccdc136	no	0.0270864
mmu-miR-126a-3p	ENSMUSG00000053024	-0.0432105	Cntn2	no	0.0280553
mmu-miR-126a-3p	ENSMUSG00000069874	-0.128901	Irgm2	no	0.0284045
mmu-miR-126a-5p	ENSMUSG00000026532	-0.656566	Spta1	no	0.0299165
mmu-miR-126a-3p	ENSMUSG00000028803	-0.0344606	Nipal3	no	0.0299165
mmu-miR-126a-5p	ENSMUSG00000074874	-0.138523	Ctla2b	no	0.0299165
mmu-miR-380-3p	ENSMUSG00000024049	-6.17472	Myom1	no	0.0300712
mmu-miR-369-3p	ENSMUSG00000022479	-0.678051	Vdr	no	0.0300712
mmu-miR-126a-3p	ENSMUSG00000041607	-0.0796019	Mbp	no	0.0313432
mmu-miR-380-3p	ENSMUSG00000020431	-4.66429	Adcy1	no	0.0313432
mmu-miR-126a-3p	ENSMUSG00000022040	-0.024391	Ephx2	no	0.0313432
mmu-miR-126a-3p	ENSMUSG00000030107	-0.0360574	Usp18	no	0.0313432
mmu-miR-126a-5p	ENSMUSG00000086712	-0.222433	AI427809	no	0.0313432
mmu-miR-379-3p	ENSMUSG00000022479	-2.69519	Vdr	no	0.0313432
mmu-miR-126a-3p	ENSMUSG00000033355	-0.0506245	Rtp4	no	0.0313432
mmu-miR-126a-3p	ENSMUSG00000039616	-0.0340432	Mocos	no	0.0313432
mmu-miR-126a-3p	ENSMUSG00000034161	-0.00950007	Scx	no	0.0313432
mmu-miR-126a-3p	ENSMUSG00000031750	-0.025906	Il34	no	0.0313432
mmu-miR-126a-3p	ENSMUSG00000034614	-0.167624	Pik3ip1	no	0.0313432
mmu-miR-380-3p	ENSMUSG00000029436	-7.73302	Mmp17	no	0.0323462
mmu-miR-126a-5p	ENSMUSG00000024481	-0.212361	Lvrn	no	0.0323462
mmu-miR-380-3p	ENSMUSG00000027323	-13.593	Rad51	no	0.0323462
mmu-miR-126a-5p	ENSMUSG00000028751	-0.0381643	Pla2g2e	no	0.0377103
mmu-miR-466b-3p/mmu-miR-466c-3p/mmu-miR-466p-3p	ENSMUSG00000024173	-0.975757	Tpsab1	no	0.0377103
mmu-miR-126a-5p	ENSMUSG00000017390	-0.543101	Aldoc	no	0.0428665
mmu-miR-126a-5p	ENSMUSG00000050157	-0.210719	Gm867	no	0.0430777
mmu-miR-126a-5p	ENSMUSG00000034161	-0.0442583	Scx	no	0.0430777
mmu-miR-126a-3p	ENSMUSG00000046329	-0.097019	Slc25a23	no	0.0435383
mmu-miR-126a-3p	ENSMUSG00000029298	-0.0157857	Gbp9	no	0.0435716
mmu-miR-126a-3p	ENSMUSG00000017830	-0.0451111	Dhx58	no	0.0435716
mmu-miR-369-3p	ENSMUSG00000029553	-0.194974	Tfec	no	0.0435716
mmu-miR-380-3p	ENSMUSG00000046352	-3.47032	Gjb2	no	0.0435716
mmu-miR-380-3p	ENSMUSG00000001349	-195.159	Cnn1	no	0.0435716
mmu-miR-126a-5p	ENSMUSG00000028681	-0.404301	Ptch2	no	0.0435716
mmu-miR-380-3p	ENSMUSG00000032135	-10.4268	Mcam	no	0.0448419
mmu-miR-126a-3p	ENSMUSG00000058135	-0.407158	Gstm1	no	0.0453924
mmu-miR-380-3p	ENSMUSG00000005667	-30.5064	Mthfd2	no	0.046668
mmu-miR-380-3p	ENSMUSG00000031972	-17.4113	Acta1	no	0.046668
mmu-miR-126a-3p	ENSMUSG00000053199	-0.0487287	Arhgap20	no	0.046668
mmu-miR-184-3p	ENSMUSG00000090877	-81.0432	Hspa1b	no	0.046668
mmu-miR-184-3p	ENSMUSG00000048616	-0.77799	Nog	no	0.0481132

## Sheet: CuO
miRNA	mRNA	coef	gene_name	prior	p.adj.neg
mmu-miR-126a-3p	ENSMUSG00000033361	-0.147107	Prrg3	no	0.000145438
mmu-miR-126a-3p	ENSMUSG00000024481	-0.0408314	Lvrn	no	0.000161169
mmu-miR-126a-3p	ENSMUSG00000042116	-0.0803164	Vwa1	no	0.000161169
mmu-miR-126a-3p	ENSMUSG00000040280	-0.828324	Ndufa4l2	no	0.000469286
mmu-miR-126a-3p	ENSMUSG00000000154	-0.0315816	Slc22a18	no	0.000469286
mmu-miR-126a-5p	ENSMUSG00000024481	-0.171828	Lvrn	no	0.000469286
mmu-miR-126a-5p	ENSMUSG00000033361	-0.597527	Prrg3	no	0.000701125
mmu-miR-126a-5p	ENSMUSG00000042116	-0.333028	Vwa1	no	0.000701125
mmu-miR-126a-3p	ENSMUSG00000067279	-0.0971417	Ppp1r3c	no	0.000969569
mmu-miR-126a-5p	ENSMUSG00000040280	-3.4867	Ndufa4l2	no	0.000969569
mmu-miR-126a-3p	ENSMUSG00000015243	-1.03595	Abca1	yes	0.000969569
mmu-miR-126a-3p	ENSMUSG00000033377	-0.0329043	Palmd	no	0.000969569
mmu-miR-126a-3p	ENSMUSG00000037362	-4.06743	Nov	no	0.00105616
mmu-miR-126a-5p	ENSMUSG00000015243	-4.4843	Abca1	yes	0.00133865
mmu-miR-126a-3p	ENSMUSG00000036181	-1.55108	Hist1h1c	no	0.00135814
mmu-miR-126a-5p	ENSMUSG00000037362	-17.5363	Nov	no	0.00152936
mmu-miR-126a-3p	ENSMUSG00000068794	-0.294124	Col28a1	no	0.00244917
mmu-miR-126a-5p	ENSMUSG00000033377	-0.137841	Palmd	yes	0.00248051
mmu-miR-126a-5p	ENSMUSG00000068794	-1.28544	Col28a1	no	0.0025788
mmu-miR-126a-5p	ENSMUSG00000067279	-0.398857	Ppp1r3c	no	0.00329636
mmu-miR-126a-5p	ENSMUSG00000000154	-0.123552	Slc22a18	no	0.00370698
mmu-miR-126a-5p	ENSMUSG00000051224	-0.251411	Tceanc	no	0.00392564
mmu-miR-126a-5p	ENSMUSG00000026077	-0.266272	Npas2	no	0.00402904
mmu-miR-126a-3p	ENSMUSG00000051224	-0.0563393	Tceanc	no	0.00485455
mmu-miR-126a-3p	ENSMUSG00000026077	-0.059283	Npas2	no	0.00549572
mmu-miR-126a-5p	ENSMUSG00000036181	-6.28144	Hist1h1c	no	0.00549572
mmu-miR-126a-3p	ENSMUSG00000039616	-0.0276123	Mocos	no	0.00655452
mmu-miR-126a-3p	ENSMUSG00000054404	-1.18401	Slfn5	no	0.00792965
mmu-miR-126a-3p	ENSMUSG00000024810	-0.154617	Il33	no	0.0100287
mmu-miR-126a-5p	ENSMUSG00000054404	-5.08348	Slfn5	no	0.0113003
mmu-miR-126a-5p	ENSMUSG00000024810	-0.660433	Il33	no	0.0151789
mmu-miR-126a-3p	ENSMUSG00000069516	-0.109145	Lyz2	no	0.0175849
mmu-miR-126a-3p	ENSMUSG00000064267	-0.0542426	Hvcn1	no	0.0197698
mmu-miR-142a-3p	ENSMUSG00000043346	-0.593061	Gm6741	no	0.0199614
mmu-miR-126a-3p	ENSMUSG00000022032	-0.118267	Scara5	no	0.0226345
mmu-miR-126a-5p	ENSMUSG00000020826	-0.152927	Nos2	no	0.0244248
mmu-miR-126a-3p	ENSMUSG00000011171	-0.022483	Vipr2	no	0.0284172
mmu-miR-126a-5p	ENSMUSG00000092274	-1.25583	Neat1	no	0.0288141
mmu-miR-126a-3p	ENSMUSG00000028226	-0.011254	Mmp16	no	0.0316307
mmu-miR-126a-5p	ENSMUSG00000028226	-0.0493964	Mmp16	no	0.0317529
mmu-miR-142a-3p	ENSMUSG00000026725	-1.08239	Tnn	no	0.0444175
mmu-miR-126a-3p	ENSMUSG00000024030	-0.0109746	Abcg1	no	0.0483367
mmu-miR-126a-5p	ENSMUSG00000040181	-0.0334245	Fmo1	no	0.0483367

## Sheet: ZnO
miRNA	mRNA	coef	gene_name	prior	p.adj.neg
mmu-miR-92a-1-5p	ENSMUSG00000030790	-64.2642	Adm	no	8.75853e-08
mmu-miR-92a-1-5p	ENSMUSG00000040254	-6.11483	Sema3d	no	8.75853e-08
mmu-miR-92a-1-5p	ENSMUSG00000024481	-1.53641	Lvrn	no	1.12218e-07
mmu-miR-92a-1-5p	ENSMUSG00000037362	-208.532	Nov	no	3.16794e-07
mmu-miR-92a-1-5p	ENSMUSG00000024617	-1.55978	Camk2a	no	7.4827e-07
mmu-miR-92a-1-5p	ENSMUSG00000020140	-10.1262	Lgr5	no	1.23108e-06
mmu-miR-92a-1-5p	ENSMUSG00000033377	-1.20953	Palmd	no	1.56154e-06
mmu-miR-92a-1-5p	ENSMUSG00000040502	-3.19189	March9	no	1.70296e-06
mmu-miR-92a-1-5p	ENSMUSG00000053411	-2.08846	Cbx7	no	3.5666e-06
mmu-miR-92a-1-5p	ENSMUSG00000040280	-32.076	Ndufa4l2	no	3.5666e-06
mmu-miR-92a-1-5p	ENSMUSG00000042826	-2.00724	Fgf11	no	3.5666e-06
mmu-miR-92a-1-5p	ENSMUSG00000048138	-1.96646	Dmrt2	no	3.5666e-06
mmu-miR-92a-1-5p	ENSMUSG00000028681	-2.83533	Ptch2	no	4.36432e-06
mmu-miR-92a-1-5p	ENSMUSG00000018427	-2.45731	Ypel2	no	7.23828e-06
mmu-miR-92a-1-5p	ENSMUSG00000074227	-0.933402	Spint2	no	7.55053e-06
mmu-miR-92a-1-5p	ENSMUSG00000068794	-15.3149	Col28a1	no	7.55053e-06
mmu-miR-92a-1-5p	ENSMUSG00000047330	-66.6503	Kcne4	no	1.61205e-05
mmu-miR-92a-1-5p	ENSMUSG00000000325	-3.78846	Arvcf	no	3.66402e-05
mmu-miR-92a-1-5p	ENSMUSG00000036862	-2.84602	Dchs1	no	5.10096e-05
mmu-miR-92a-1-5p	ENSMUSG00000046329	-3.63945	Slc25a23	no	5.94878e-05
mmu-miR-92a-1-5p	ENSMUSG00000029675	-6.24368	Eln	no	5.97107e-05
mmu-miR-92a-1-5p	ENSMUSG00000042116	-2.99305	Vwa1	no	5.97107e-05
mmu-miR-92a-1-5p	ENSMUSG00000054404	-54.6042	Slfn5	no	9.13664e-05
mmu-miR-92a-1-5p	ENSMUSG00000034810	-6.09398	Scn7a	no	0.000148222
mmu-miR-92a-1-5p	ENSMUSG00000035835	-6.44339	Lppr3	no	0.000249594
mmu-miR-92a-1-5p	ENSMUSG00000062480	-1.45568	Acat3	no	0.000284413
mmu-miR-92a-1-5p	ENSMUSG00000000402	-7.95621	Egfl6	no	0.000340323
mmu-miR-92a-1-5p	ENSMUSG00000050711	-17.6432	Scg2	no	0.00086648
mmu-miR-92a-1-5p	ENSMUSG00000067279	-4.00419	Ppp1r3c	no	0.000896569
mmu-miR-92a-1-5p	ENSMUSG00000026489	-1.0665	Adck3	no	0.000896569
mmu-miR-92a-1-5p	ENSMUSG00000068696	-1.96217	Gpr88	no	0.00116307
mmu-miR-467d-3p	ENSMUSG00000026360	-28.5643	Rgs2	no	0.00130957
mmu-miR-92a-1-5p	ENSMUSG00000031210	-0.416413	Gpr165	no	0.00132316
mmu-miR-92a-1-5p	ENSMUSG00000024810	-5.87841	Il33	no	0.00132316
mmu-miR-92a-1-5p	ENSMUSG00000033361	-4.47724	Prrg3	no	0.00153597
mmu-miR-92a-1-5p	ENSMUSG00000042436	-12.1578	Mfap4	no	0.00194164
mmu-miR-92a-1-5p	ENSMUSG00000032925	-12.6469	Itgbl1	no	0.00218646
mmu-miR-92a-1-5p	ENSMUSG00000097111	-0.632095	Peak1os	no	0.00244356
mmu-miR-126a-3p	ENSMUSG00000024617	-0.032949	Camk2a	no	0.00263813
mmu-miR-126a-3p	ENSMUSG00000097111	-0.017015	Peak1os	no	0.00273763
mmu-miR-92a-1-5p	ENSMUSG00000018845	-0.898911	Unc45b	no	0.00385858
mmu-miR-92a-1-5p	ENSMUSG00000037664	-1.1596	Cdkn1c	no	0.00405308
mmu-miR-467d-3p	ENSMUSG00000026574	-105.777	Dpt	no	0.00490229
mmu-miR-92a-1-5p	ENSMUSG00000027188	-9.75756	Pamr1	no	0.00568283
mmu-miR-126a-5p	ENSMUSG00000024617	-0.160522	Camk2a	no	0.00568283
mmu-miR-467d-3p	ENSMUSG00000074794	-104.398	Arrdc3	no	0.0059235
mmu-miR-92a-1-5p	ENSMUSG00000026893	-1.11189	Gca	no	0.00598448
mmu-miR-92a-1-5p	ENSMUSG00000046157	-0.762713	Tmem229b	no	0.00605945
mmu-miR-126a-3p	ENSMUSG00000030790	-1.24144	Adm	no	0.00605945
mmu-miR-126a-5p	ENSMUSG00000097111	-0.0817403	Peak1os	no	0.00673695
mmu-miR-126a-3p	ENSMUSG00000074227	-0.0192724	Spint2	no	0.00690176
mmu-miR-92a-1-5p	ENSMUSG00000048216	-0.339543	Gpr85	no	0.00704812
mmu-miR-92a-1-5p	ENSMUSG00000024697	-0.237295	Gna14	no	0.00704812
mmu-miR-126a-3p	ENSMUSG00000042116	-0.0644621	Vwa1	no	0.00731318
mmu-miR-92a-1-5p	ENSMUSG00000028600	-15.9702	Podn	no	0.00784755
mmu-miR-92a-1-5p	ENSMUSG00000003617	-1.48802	Cp	no	0.00807812
mmu-miR-92a-1-5p	ENSMUSG00000028197	-3.31142	Col24a1	no	0.00910798
mmu-miR-126a-3p	ENSMUSG00000040254	-0.113292	Sema3d	no	0.00979723
mmu-miR-467d-3p	ENSMUSG00000021702	-7.69938	Thbs4	no	0.0108319
mmu-miR-92a-1-5p	ENSMUSG00000051224	-1.85635	Tceanc	no	0.0108319
mmu-miR-126a-5p	ENSMUSG00000030790	-5.96968	Adm	no	0.0120946
mmu-miR-126a-5p	ENSMUSG00000074227	-0.0935966	Spint2	no	0.0120946
mmu-miR-126a-3p	ENSMUSG00000040502	-0.0602813	March9	no	0.0124487
mmu-miR-126a-3p	ENSMUSG00000037362	-3.83107	Nov	no	0.0124487
mmu-miR-126a-5p	ENSMUSG00000042116	-0.312944	Vwa1	no	0.0127713
mmu-miR-92a-1-5p	ENSMUSG00000031465	-2.13393	Angpt2	no	0.0137225
mmu-miR-126a-5p	ENSMUSG00000040502	-0.300871	March9	no	0.0162019
mmu-miR-126a-3p	ENSMUSG00000020140	-0.184139	Lgr5	no	0.0166401
mmu-miR-467d-3p	ENSMUSG00000031841	-11.3322	Cdh13	no	0.0166401
mmu-miR-92a-1-5p	ENSMUSG00000024598	-1.36349	Fbn2	no	0.0170824
mmu-miR-467d-3p	ENSMUSG00000033316	-14.5119	Galnt9	no	0.0171547
mmu-miR-126a-5p	ENSMUSG00000037362	-18.891	Nov	no	0.0175622
mmu-miR-126a-3p	ENSMUSG00000000325	-0.073227	Arvcf	no	0.0179979
mmu-miR-126a-5p	ENSMUSG00000040254	-0.542154	Sema3d	no	0.0179979
mmu-miR-126a-3p	ENSMUSG00000040280	-0.583408	Ndufa4l2	no	0.0192617
mmu-miR-126a-3p	ENSMUSG00000042826	-0.0365421	Fgf11	no	0.0192617
mmu-miR-126a-5p	ENSMUSG00000003452	-0.0728724	Bicd1	no	0.0218615
mmu-miR-126a-5p	ENSMUSG00000020140	-0.908776	Lgr5	no	0.0218668
mmu-miR-92a-1-5p	ENSMUSG00000016194	-1.31314	Hsd11b1	no	0.0218668
mmu-miR-92a-1-5p	ENSMUSG00000026077	-1.7176	Npas2	no	0.0221059
mmu-miR-92a-1-5p	ENSMUSG00000029321	-1.2282	Slc10a6	no	0.022117
mmu-miR-126a-5p	ENSMUSG00000040280	-2.91647	Ndufa4l2	no	0.0230447
mmu-miR-126a-3p	ENSMUSG00000053411	-0.0369418	Cbx7	no	0.0232932
mmu-miR-126a-3p	ENSMUSG00000024481	-0.0256011	Lvrn	no	0.0250158
mmu-miR-92a-1-5p	ENSMUSG00000053615	-0.909477	Gm9913	no	0.0302449
mmu-miR-467d-3p	ENSMUSG00000028341	-40.3014	Nr4a3	no	0.0308358
mmu-miR-126a-5p	ENSMUSG00000042826	-0.176111	Fgf11	no	0.0308358
mmu-miR-92a-1-5p	ENSMUSG00000040170	-5.96274	Fmo2	no	0.0308358
mmu-miR-126a-3p	ENSMUSG00000046157	-0.017082	Tmem229b	no	0.0332937
mmu-miR-92a-1-5p	ENSMUSG00000036446	-2.2809	Lum	no	0.033317
mmu-miR-92a-1-5p	ENSMUSG00000097124	-0.818775	A530020G20Rik	no	0.033317
mmu-miR-126a-3p	ENSMUSG00000026489	-0.0211458	Adck3	no	0.033317
mmu-miR-126a-3p	ENSMUSG00000068794	-0.262554	Col28a1	no	0.0337789
mmu-miR-126a-3p	ENSMUSG00000003452	-0.0131955	Bicd1	no	0.0367277
mmu-miR-126a-5p	ENSMUSG00000053411	-0.177144	Cbx7	no	0.0377413
mmu-miR-126a-3p	ENSMUSG00000047330	-1.1399	Kcne4	no	0.0380617
mmu-miR-126a-3p	ENSMUSG00000097124	-0.0216004	A530020G20Rik	no	0.0403635
mmu-miR-126a-5p	ENSMUSG00000000325	-0.334267	Arvcf	no	0.0409269
mmu-miR-126a-5p	ENSMUSG00000026489	-0.104328	Adck3	no	0.0423842
mmu-miR-126a-5p	ENSMUSG00000097124	-0.109598	A530020G20Rik	no	0.0423842
mmu-miR-126a-3p	ENSMUSG00000033377	-0.0192066	Palmd	no	0.0439575
mmu-miR-126a-5p	ENSMUSG00000024481	-0.120231	Lvrn	no	0.0446647
mmu-miR-467d-3p	ENSMUSG00000031871	-5.39726	Cdh5	no	0.0446725
mmu-miR-126a-3p	ENSMUSG00000000402	-0.144439	Egfl6	no	0.0446725
mmu-miR-126a-5p	ENSMUSG00000047330	-5.64681	Kcne4	no	0.0456948
mmu-miR-126a-5p	ENSMUSG00000068794	-1.27537	Col28a1	no	0.0456948
mmu-miR-126a-3p	ENSMUSG00000018427	-0.0398189	Ypel2	no	0.0456948
mmu-miR-126a-3p	ENSMUSG00000035835	-0.114586	Lppr3	no	0.0456948
mmu-miR-92a-1-5p	ENSMUSG00000061544	-1.35649	Zfp229	no	0.0456948
mmu-miR-126a-3p	ENSMUSG00000046329	-0.0610462	Slc25a23	no	0.0498884
